# Supplementary material for: The Heterogeneity of Immune Cell Infiltration Landscape and Its Immunotherapeutic Implications in Hepatocellular Carcinoma
Source: Front Immunol. 2022 Mar 10;13:861525. doi: 10.3389/fimmu.2022.861525 (PMC8959995; doi:10.3389/fimmu.2022.861525)
Supplement: Supplementary Table S1 — Detailed description of the clinical characteristics for HCC samples from TCGA-LIHC, GSE76427 and GSE10141. [file DataSheet_1.xlsx]

## Sheet: Table S1-TCGA-LIHC
Table S1: Detailed description of the clinical characteristics for HCC samples from TGCA-LIHC.
Id	Age	Gender	Stage	T	Futime(days)	Fustat
TCGA-DD-A1EA	68	male	II	T2	2415	0
TCGA-KR-A7K0	65	male	I	T1	65	1
TCGA-DD-A4NS	61	female	I	T1	2456	1
TCGA-CC-A5UC	63	male	IIIA	T3	347	1
TCGA-G3-AAV7	38	male	II	T2	361	0
TCGA-DD-AAED	51	male	I	T1	763	0
TCGA-DD-AAE0	45	female	IIIA	T3a	555	0
TCGA-CC-A3M9	45	male	IIIA	T3	300	1
TCGA-DD-A3A4	37	male	IIIA	T3	612	1
TCGA-DD-AADB	51	male	I	T1	1242	0
TCGA-G3-A25V	68	male	I	T1	860	0
TCGA-DD-AAE7	72	male	I	T1	644	0
TCGA-LG-A9QC	48	male	I	T1	425	0
TCGA-DD-AAEH	73	male	I	T1	784	0
TCGA-DD-AAW1	55	male	IIIA	T3	1989	0
TCGA-2Y-A9H9	70	male	I	T1	697	0
TCGA-5C-AAPD	61	male	II	T2	20	0
TCGA-EP-A2KA	52	female	IIIA	T3a	627	1
TCGA-DD-A73B	72	female	I	T1	283	1
TCGA-UB-A7MD	67	male	I	T1	52	1
TCGA-DD-A113	55	female	II	T2	2425	0
TCGA-5C-A9VH	70	male	I	T1	322	0
TCGA-ED-A5KG	60	female	II	T2	854	0
TCGA-BC-A10U	69	male	unknow	T2	837	1
TCGA-DD-A39V	77	male	II	T2	643	1
TCGA-ED-A627	74	male	I	T1	423	0
TCGA-G3-AAV2	50	male	I	T1	372	0
TCGA-ZS-A9CD	73	male	II	T2	1386	1
TCGA-GJ-A9DB	68	male	I	T1	67	1
TCGA-G3-AAV4	83	female	I	T1	27	1
TCGA-DD-AADP	45	male	I	T1	458	0
TCGA-DD-A4NL	46	male	I	T1	1711	0
TCGA-CC-5261	44	male	II	T2	97	1
TCGA-UB-A7MC	59	male	IIIA	T3a	500	0
TCGA-CC-A7IF	59	male	IIIA	T3	649	1
TCGA-4R-AA8I	66	male	II	T2	262	1
TCGA-DD-A73C	65	female	IIIA	T3a	701	0
TCGA-CC-5259	60	female	IIIC	T4	250	0
TCGA-2Y-A9GW	64	male	I	T1	1271	1
TCGA-BC-A10S	81	male	unknow	T3	1423	1
TCGA-UB-A7ME	51	male	I	T1	486	0
TCGA-ED-A97K	54	male	IIIA	T3a	6	0
TCGA-XR-A8TF	74	male	I	T1	693	1
TCGA-CC-A7II	54	male	IIIA	T3	399	0
TCGA-DD-AADQ	59	male	II	T2	436	0
TCGA-K7-A6G5	66	male	I	T1	512	0
TCGA-CC-5264	71	male	IIIA	T3	102	1
TCGA-DD-A39Y	67	male	I	T1	171	1
TCGA-ED-A8O6	50	female	IIIA	T3a	56	1
TCGA-DD-A1E9	70	male	I	T1	2759	1
TCGA-DD-A1EC	20	female	I	T1	602	0
TCGA-DD-A115	53	male	IIIA	T3	2542	1
TCGA-HP-A5MZ	78	male	I	T1	91	1
TCGA-DD-A1EK	64	female	IVB	T4	558	1
TCGA-DD-AAE2	51	male	I	T1	638	0
TCGA-CC-A5UE	48	male	IIIB	T4	272	1
TCGA-NI-A8LF	74	male	I	T1	799	0
TCGA-BW-A5NO	50	male	IIIA	T3a	20	0
TCGA-CC-A5UD	45	male	IIIA	T3	304	1
TCGA-DD-A1EF	57	female	I	T1	394	1
TCGA-GJ-A3OU	59	male	I	T1	879	0
TCGA-DD-AAVU	46	male	II	T2	2202	0
TCGA-G3-A6UC	65	male	IIIB	T3b	671	0
TCGA-CC-A9FU	52	female	IIIA	T3a	0	0
TCGA-DD-AAD3	43	male	I	T1	1295	0
TCGA-2Y-A9GU	55	female	I	T1	1939	0
TCGA-MI-A75G	63	male	II	T2	698	0
TCGA-FV-A4ZP	78	male	IIIA	T3	2486	1
TCGA-PD-A5DF	58	female	IIIB	T4	639	1
TCGA-DD-A3A9	64	female	IVB	T4	931	1
TCGA-DD-AACA	65	male	I	T1	2301	0
TCGA-DD-AAW2	69	male	I	T1	1855	0
TCGA-DD-AADD	51	male	I	T1	1231	0
TCGA-XR-A8TG	58	male	I	T1	898	0
TCGA-UB-AA0V	69	female	I	unknow	314	0
TCGA-CC-A7IE	57	male	IIIA	T3	217	1
TCGA-BC-A69I	69	male	I	T1	387	0
TCGA-DD-AAE3	50	male	I	T1	566	0
TCGA-CC-A1HT	50	male	IIIA	T3	101	1
TCGA-ZP-A9D1	56	female	unknow	T1	21	0
TCGA-EP-A3JL	76	male	I	T1	303	0
TCGA-CC-A7IL	61	male	IIIA	T3	278	1
TCGA-CC-5263	35	male	IIIA	T3	129	1
TCGA-G3-A25X	73	male	II	T2	1779	0
TCGA-WQ-A9G7	71	female	unknow	T3a	30	0
TCGA-G3-A25Z	58	male	I	T1	655	0
TCGA-DD-AACX	66	male	II	T2	170	0
TCGA-DD-AAE6	59	female	I	T1	141	0
TCGA-UB-AA0U	60	male	II	T2	327	0
TCGA-RG-A7D4	69	male	II	T2	1098	0
TCGA-MI-A75I	61	male	unknow	T2	630	0
TCGA-DD-AAVX	38	male	II	T2	1718	0
TCGA-EP-A2KC	62	male	I	T1	19	1
TCGA-DD-AADN	59	male	I	T1	898	0
TCGA-DD-A4NV	61	male	IIIA	T3	2398	0
TCGA-T1-A6J8	68	male	unknow	T1	23	0
TCGA-DD-A4NK	80	female	IIIA	T3	1210	1
TCGA-CC-A7IJ	56	male	II	T2	382	0
TCGA-DD-AADR	58	male	I	T1	2028	0
TCGA-DD-A4NH	65	female	IIIB	T3b	917	0
TCGA-BD-A2L6	69	male	unknow	T2	1363	0
TCGA-G3-A3CG	80	male	I	T1	673	0
TCGA-RC-A6M3	24	male	II	T2	0	0
TCGA-DD-AACB	74	female	I	T1	2324	0
TCGA-BC-A10Y	76	male	unknow	T4	711	1
TCGA-CC-A9FW	68	male	IIIA	T3	248	0
TCGA-DD-A1EL	23	male	II	T2	415	1
TCGA-DD-AAEE	55	male	I	T1	810	0
TCGA-BC-A10W	50	male	unknow	T4	91	1
TCGA-CC-A8HU	39	female	IIIA	T3	344	1
TCGA-RC-A7SK	59	male	I	T1	472	0
TCGA-CC-5258	48	male	II	T2	129	1
TCGA-UB-A7MF	56	male	IIIA	T3a	214	1
TCGA-DD-AACL	66	female	I	T1	107	1
TCGA-BC-A10T	76	male	unknow	T4	837	1
TCGA-DD-AACE	62	male	I	T1	2184	0
TCGA-BC-A110	51	female	unknow	T1	2116	1
TCGA-ED-A7PY	20	female	II	T2	390	0
TCGA-DD-A4NR	85	female	I	T1	9	1
TCGA-BC-A8YO	66	female	IIIC	T4	562	0
TCGA-DD-AADU	60	male	II	T2	554	0
TCGA-BC-A10Z	62	female	I	T1	34	1
TCGA-DD-AACK	70	male	I	T1	9	0
TCGA-DD-AAEK	51	male	II	T2	1067	0
TCGA-DD-AAW3	69	male	I	T1	1633	0
TCGA-2Y-A9GZ	82	female	II	T2	848	1
TCGA-DD-A73F	77	female	I	T1	1085	0
TCGA-DD-AACS	39	male	I	T1	1804	0
TCGA-ED-A66Y	51	female	IIIA	T3a	296	1
TCGA-G3-A3CJ	52	male	II	T2	594	0
TCGA-2Y-A9H2	64	female	I	T1	1731	0
TCGA-ED-A7PZ	61	male	II	T2	6	0
TCGA-DD-AACI	69	male	II	T2	1618	0
TCGA-DD-A116	68	male	IIIA	T3	1622	1
TCGA-DD-AAEG	59	female	I	T1	719	0
TCGA-DD-A114	42	male	II	T2	1149	1
TCGA-ZS-A9CF	64	male	II	T2	2412	0
TCGA-RC-A6M6	75	male	II	T2	9	0
TCGA-5R-AA1C	57	male	II	T2	520	0
TCGA-CC-5262	67	male	IIIC	T4	103	1
TCGA-DD-AACO	40	male	I	T1	1876	0
TCGA-ZP-A9CY	66	female	unknow	T1	782	0
TCGA-ZP-A9D4	64	female	unknow	T1	395	0
TCGA-ZS-A9CE	79	female	II	T2	1241	0
TCGA-DD-AAVS	56	male	I	T1	1823	0
TCGA-XR-A8TC	43	female	I	T1	1339	0
TCGA-DD-A39W	29	female	III	T3	827	1
TCGA-BC-A69H	64	male	II	T2	444	0
TCGA-DD-A4NA	67	female	IIIC	T2	1008	0
TCGA-MI-A75E	61	male	IIIC	T4	507	0
TCGA-DD-AAVZ	38	male	I	T1	1900	0
TCGA-G3-A5SL	70	male	II	T2	621	0
TCGA-ED-A7XP	53	female	II	T2	400	0
TCGA-EP-A2KB	46	female	I	T1	596	1
TCGA-DD-A4NI	67	male	II	T2	816	0
TCGA-CC-A9FV	57	male	IIIA	T3	0	0
TCGA-WQ-AB4B	62	male	II	T2	395	0
TCGA-G3-AAV1	51	male	IIIC	T4	359	1
TCGA-CC-A3MC	54	male	IIIA	T3	363	0
TCGA-G3-AAUZ	48	male	I	T1	480	0
TCGA-DD-AACM	48	male	II	T2	1769	0
TCGA-DD-A11D	57	female	I	T1	1560	1
TCGA-DD-AACF	68	male	I	T1	365	1
TCGA-BD-A3EP	75	female	I	T1	409	0
TCGA-ED-A4XI	58	male	II	T2	819	0
TCGA-DD-A11A	67	male	I	T1	79	0
TCGA-QA-A7B7	48	male	II	T2	94	0
TCGA-DD-AADL	58	male	I	T1	636	0
TCGA-2Y-A9H6	68	female	I	T1	357	0
TCGA-2Y-A9GY	64	female	II	T2	757	1
TCGA-DD-A73E	66	male	I	T1	44	0
TCGA-RC-A7SF	66	male	I	T1	579	0
TCGA-BC-A3KG	68	female	II	T2	680	0
TCGA-DD-AAVP	48	male	I	T1	2752	0
TCGA-ED-A459	47	male	II	T2	910	0
TCGA-DD-AACW	43	male	I	T1	1424	0
TCGA-3K-AAZ8	65	male	IIIB	T3b	396	0
TCGA-G3-A7M5	76	male	I	T1	447	0
TCGA-FV-A3R2	75	male	I	T1	194	1
TCGA-BD-A3ER	62	male	II	T2	1115	0
TCGA-DD-AADY	55	female	I	T1	555	0
TCGA-DD-AACY	61	male	I	T1	1450	0
TCGA-DD-A1EI	46	male	I	T1	183	0
TCGA-2Y-A9HB	66	male	I	T1	260	0
TCGA-CC-A123	24	female	IIIA	T3	219	0
TCGA-XR-A8TE	16	male	IIIA	T3	925	0
TCGA-CC-A8HT	74	male	IIIA	T3	140	1
TCGA-G3-A5SM	58	male	II	T2	520	0
TCGA-ES-A2HS	80	male	I	T1	688	1
TCGA-FV-A2QQ	80	male	I	T1	729	0
TCGA-DD-AACU	59	male	I	T1	1567	0
TCGA-RC-A7SH	42	male	II	T2	468	0
TCGA-ZP-A9D2	51	male	unknow	T2	765	1
TCGA-DD-AACT	69	female	I	T1	1562	0
TCGA-DD-AADG	70	male	IIIA	T3a	1145	0
TCGA-2Y-A9H0	49	male	IIIA	T3	3675	0
TCGA-G3-AAV6	53	female	IIIA	T3a	65	1
TCGA-DD-A73D	68	female	II	T2	693	0
TCGA-FV-A2QR	75	male	I	T1	581	1
TCGA-DD-AADK	68	female	II	T2	1049	0
TCGA-DD-A4NE	75	female	IIIA	T3a	660	1
TCGA-CC-A7IG	47	male	II	T2	299	1
TCGA-DD-A1EB	72	female	I	T1	2017	0
TCGA-DD-A118	77	female	II	T2	3437	0
TCGA-5R-AAAM	65	female	II	T2	46	1
TCGA-DD-AAVQ	38	male	I	T1	2728	0
TCGA-G3-A25U	63	female	I	T1	1636	0
TCGA-G3-A7M8	31	male	I	T1	430	0
TCGA-DD-A3A5	66	female	III	T3	3125	1
TCGA-DD-AACZ	63	female	I	T1	171	1
TCGA-BC-A217	75	female	II	T2	1397	1
TCGA-ED-A7XO	29	male	IIIA	T3a	427	0
TCGA-FV-A495	51	female	II	T2	1	0
TCGA-DD-A1EH	23	male	III	T3	1495	0
TCGA-FV-A23B	70	female	II	T2	1852	1
TCGA-MI-A75C	64	male	I	T1	291	0
TCGA-DD-A4NP	32	male	I	T1	3308	0
TCGA-DD-AADF	64	female	I	T1	115	1
TCGA-DD-AAEA	65	male	I	T1	575	0
TCGA-EP-A3RK	73	male	IIIA	T3a	363	0
TCGA-BC-4072	74	female	IIIA	T3	1490	1
TCGA-FV-A3I0	76	female	II	T2	848	0
TCGA-UB-A7MB	24	male	II	T2	601	0
TCGA-ZP-A9CZ	72	male	unknow	T1	706	0
TCGA-MI-A75H	77	male	unknow	unknow	747	0
TCGA-G3-A5SJ	59	male	I	T1	698	0
TCGA-DD-AAD0	73	female	I	T1	137	0
TCGA-ED-A82E	60	female	IIIA	T3a	408	0
TCGA-BC-A5W4	69	male	IIIA	T3a	547	1
TCGA-DD-AAEI	72	male	I	T1	1531	0
TCGA-2Y-A9GT	51	male	I	T1	1624	1
TCGA-XR-A8TD	49	female	IIIB	T3	1030	0
TCGA-2Y-A9H4	68	male	I	T1	1452	0
TCGA-DD-AACD	48	male	I	T1	381	1
TCGA-BC-A112	80	male	unknow	T3	153	1
TCGA-2Y-A9GV	54	female	I	T1	2532	1
TCGA-DD-AADJ	70	female	I	T1	1066	0
TCGA-CC-5260	61	female	IIIC	T4	87	1
TCGA-LG-A6GG	79	female	II	T2	387	0
TCGA-G3-AAV0	58	male	I	T1	476	0
TCGA-DD-AACQ	50	male	II	T2	432	1
TCGA-KR-A7K7	61	female	II	T2	951	0
TCGA-DD-A4NJ	54	female	II	T2	928	0
TCGA-DD-AAVV	56	male	II	T2	2455	0
TCGA-DD-AAC8	72	male	I	T1	16	1
TCGA-G3-A25W	79	female	IIIB	T3b	935	0
TCGA-WJ-A86L	68	female	I	T1	345	0
TCGA-CC-A3MB	36	male	IIIA	T3	315	1
TCGA-G3-A7M7	65	male	I	T1	361	0
TCGA-DD-AADC	53	male	I	T1	425	1
TCGA-DD-AACC	61	male	I	T1	1685	1
TCGA-G3-A25T	45	female	IIIA	T3	1553	0
TCGA-G3-A3CH	53	male	IIIA	T3a	780	0
TCGA-HP-A5N0	90	female	unknow	TX	752	1
TCGA-DD-A3A7	67	male	IIIB	T3b	419	1
TCGA-BC-4073	73	male	IIIA	T3	849	0
TCGA-2Y-A9HA	70	male	II	T2	36	1
TCGA-WX-AA44	64	female	I	T1	615	0
TCGA-DD-A39Z	43	female	II	T2	601	1
TCGA-DD-AAD5	54	male	I	T1	1345	0
TCGA-2Y-A9H7	81	female	I	T1	1168	0
TCGA-DD-A1EJ	71	female	IIIC	T1	1005	1
TCGA-DD-A4NG	77	male	IIIA	T3a	802	1
TCGA-CC-A9FS	55	male	II	T2	211	0
TCGA-DD-A4NO	65	male	I	T1	2245	0
TCGA-DD-AAVY	56	male	IIIA	T3	1970	0
TCGA-G3-A25Y	52	female	I	T1	452	1
TCGA-BC-A3KF	66	female	I	T1	8	0
TCGA-DD-A119	40	male	IV	T3a	223	1
TCGA-DD-AAVR	44	male	I	T1	2513	0
TCGA-UB-A7MA	62	female	II	T2b	848	0
TCGA-ZS-A9CG	55	male	II	T2	341	0
TCGA-ES-A2HT	54	male	I	T1	438	1
TCGA-G3-A7M9	70	male	IIIB	T3b	56	1
TCGA-DD-AADI	43	female	I	T1	1085	0
TCGA-CC-A7IK	59	male	IIIA	T3	262	1
TCGA-DD-AADW	48	male	I	T1	587	0
TCGA-FV-A4ZQ	52	male	I	T1	12	0
TCGA-DD-AADM	58	male	II	T2	12	1
TCGA-DD-AAW0	54	male	I	T1	2015	0
TCGA-K7-AAU7	61	male	II	T2a	359	0
TCGA-ED-A8O5	59	female	IIIA	T3a	406	0
TCGA-DD-A73G	73	female	I	T1	3478	0
TCGA-DD-A11B	73	male	I	T1	14	1
TCGA-WX-AA46	61	male	II	T2	756	0
TCGA-ED-A66X	35	male	IIIA	T3a	406	0
TCGA-BC-A10X	52	female	IIIA	T3a	770	1
TCGA-DD-AADS	63	male	I	T1	474	0
TCGA-MR-A520	58	male	I	T1	229	0
TCGA-LG-A9QD	68	male	IIIA	T3a	366	0
TCGA-FV-A496	84	female	I	T1	10	0
TCGA-5C-A9VG	58	male	II	T2	328	0
TCGA-BC-A10R	66	female	unknow	T3	308	1
TCGA-DD-AA3A	81	female	I	T1	410	1
TCGA-DD-A73A	71	male	I	T1	728	0
TCGA-BW-A5NQ	63	male	I	T1	0	0
TCGA-DD-A4NB	25	male	I	T1	989	0
TCGA-DD-AADO	55	male	I	T1	453	0
TCGA-FV-A3R3	38	female	I	T1	366	1
TCGA-RC-A7SB	53	male	II	T2	588	0
TCGA-DD-AAD2	66	male	I	T1	658	0
TCGA-DD-A1EG	76	male	I	T1	1372	1
TCGA-G3-A3CI	71	male	I	T1	180	0
TCGA-DD-AAD1	51	female	I	T1	564	0
TCGA-DD-A11C	69	male	I	T1	662	0
TCGA-WX-AA47	33	female	IIIA	T3a	556	1
TCGA-NI-A4U2	71	male	IIIA	T3	1791	1
TCGA-2Y-A9H3	45	male	II	T2	1516	0
TCGA-BC-A216	62	female	IIIA	T3	1351	0
TCGA-2Y-A9H5	59	female	I	T1	555	1
TCGA-EP-A12J	62	male	I	T1	570	0
TCGA-DD-AACP	64	male	I	T1	415	0
TCGA-DD-A3A2	76	female	I	T1	2131	1
TCGA-DD-A3A0	70	male	I	T1	785	1
TCGA-DD-A4ND	56	female	I	T1	2746	0
TCGA-G3-AAV5	67	male	II	T2	354	0
TCGA-DD-AAEB	60	male	I	T1	478	0
TCGA-2Y-A9H8	85	female	unknow	T1	633	1
TCGA-G3-A25S	64	male	I	T1	416	1
TCGA-RC-A6M5	20	female	IVA	T1	15	0
TCGA-DD-AAE4	49	female	I	T1	608	0
TCGA-DD-AACH	69	male	II	T2	195	1
TCGA-DD-AAD8	73	female	I	T1	1219	0
TCGA-CC-A7IH	58	male	IIIA	T3	365	0
TCGA-DD-AAE9	69	male	I	T1	722	0
TCGA-DD-AADA	66	female	I	T1	1233	0
TCGA-DD-A39X	78	female	I	T1	1694	1
TCGA-DD-AADE	50	male	I	T1	1202	0
TCGA-K7-A5RG	66	male	I	T1	519	0
TCGA-DD-AAVW	35	male	I	T1	2317	0
TCGA-G3-A5SI	44	male	II	T2	768	1
TCGA-MR-A8JO	34	male	I	T1	330	0
TCGA-DD-AAE1	52	male	I	T1	552	0
TCGA-DD-A4NN	56	female	I	T1	899	1
TCGA-BW-A5NP	26	female	IV	T2	0	0
TCGA-CC-A8HV	51	female	II	T2	279	1
TCGA-G3-A3CK	61	male	I	T1	585	0
TCGA-EP-A26S	70	male	I	T1	608	0
TCGA-2Y-A9GX	68	male	I	T1	2442	0
TCGA-RC-A7S9	47	female	I	T1	640	0
TCGA-YA-A8S7	68	male	IIIA	T3a	412	1
TCGA-DD-A3A3	45	male	I	T1	535	1
TCGA-O8-A75V	54	male	I	T1	538	0
TCGA-ZP-A9D0	67	female	unknow	T1	1091	0
TCGA-DD-A1EE	73	male	IIIA	T3	349	1
TCGA-DD-A3A6	72	female	II	T2	3258	1
TCGA-RC-A6M4	74	female	IIIA	T3	22	0
TCGA-DD-AAD6	66	male	IIIA	T3a	672	0
TCGA-K7-A5RF	64	male	I	T1	631	0
TCGA-CC-A8HS	18	male	IIIC	T3	300	1
TCGA-G3-A5SK	58	male	I	T1	744	0
TCGA-DD-A4NQ	60	male	II	T2	373	1
TCGA-DD-A1ED	68	male	I	T1	2301	0
TCGA-G3-AAV3	58	female	II	T2	412	0
TCGA-ZP-A9CV	59	male	unknow	T1	1088	1
TCGA-DD-AACV	53	male	I	T1	1531	0
TCGA-DD-AACG	52	male	II	T2	469	1
TCGA-CC-A3MA	61	male	IIIA	T3	303	1
TCGA-2Y-A9H1	58	male	I	T1	1229	1
TCGA-DD-A4NF	72	male	I	T1	942	0
TCGA-DD-A3A1	65	male	IIIA	T3b	233	1
TCGA-KR-A7K2	64	male	I	T1	829	0
TCGA-DD-AAC9	51	male	I	T1	347	0
TCGA-DD-AACJ	75	male	II	T2	2102	0
TCGA-DD-AACN	32	male	I	T1	1302	0
TCGA-GJ-A6C0	75	female	II	T2	31	1
TCGA-DD-AAE8	45	male	I	T1	664	0
TCGA-DD-AADV	50	male	I	T1	574	0
TCGA-FV-A3I1	81	female	II	T2	247	1
TCGA-BC-A10Q	72	female	unknow	T2	1135	1
TCGA-2Y-A9GS	58	male	unknow	T2	724	1
TCGA-ED-A7PX	48	female	II	T2	6	0
TCGA-DD-A3A8	75	male	II	T2	11	1
TCGA-G3-A7M6	60	female	I	T1	632	0
TCGA-KR-A7K8	57	male	I	T1	906	0
TCGA-5R-AA1D	17	female	IIIA	T3a	449	0

## Sheet: Table S1-GSE76427
Table S1: Detailed description of the clinical characteristics for HCC samples from GSE76427.
Id	Age	Gender	Stage	Futime(days)	Fustat
GSM2011285	55	male	I	934.4	0
GSM2011286	70	male	II	792.05	0
GSM2011287	65	male	I	14.6	0
GSM2011288	77	male	II	178.85	1
GSM2011289	55	male	I	357.7	1
GSM2011290	14	male	IIIA	10.95	0
GSM2011291	78	male	IIIA	211.7	0
GSM2011292	73	male	II	14.6	0
GSM2011293	71	female	IIIA	657	0
GSM2011294	71	female	I	25.55	1
GSM2011295	66	male	I	14.6	0
GSM2011296	55	male	I	934.4	0
GSM2011297	59	male	IIIB	547.5	1
GSM2011298	79	male	IIIB	762.85	0
GSM2011299	65	male	I	1321.3	1
GSM2011300	55	female	I	7.3	0
GSM2011301	71	male	I	25.55	0
GSM2011302	67	male	IIIA	1759.3	0
GSM2011303	79	male	I	1105.95	0
GSM2011304	65	male	I	14.6	0
GSM2011305	78	male	IIIA	211.7	0
GSM2011306	61	male	IIIB	620.5	1
GSM2011307	55	male	IIIB	284.7	0
GSM2011308	54	male	I	445.3	0
GSM2011309	58	female	II	416.1	0
GSM2011310	58	male	I	390.55	0
GSM2011311	56	male	II	463.55	0
GSM2011312	58	male	I	273.75	0
GSM2011313	63	male	II	824.9	0
GSM2011314	54	female	I	193.45	0
GSM2011315	68	male	II	25.55	1
GSM2011316	74	male	I	740.95	0
GSM2011317	51	male	I	602.25	0
GSM2011318	43	male	II	653.35	0
GSM2011319	73	male	I	324.85	0
GSM2011320	53	male	I	989.15	0
GSM2011321	50	male	I	1018.35	0
GSM2011322	73	male	IIIB	153.3	1
GSM2011323	61	male	IIIB	200.75	0
GSM2011324	41	male	I	189.8	0
GSM2011325	68	male	II	248.2	0
GSM2011326	60	male	II	54.75	1
GSM2011327	47	female	I	1168	0
GSM2011328	50	male	I	1018.35	0
GSM2011329	53	male	I	1748.35	0
GSM2011330	49	male	II	503.7	0
GSM2011331	48	female	IIIA	970.9	0
GSM2011332	85	male	I	1529.35	0
GSM2011333	58	male	I	2102.4	0
GSM2011334	58	male	I	2102.4	0
GSM2011335	55	male	II	1452.7	1
GSM2011336	81	male	I	1817.7	0
GSM2011337	60	male	II	233.6	0
GSM2011338	70	male	II	189.8	1
GSM2011339	57	male	IIIA	1197.2	0
GSM2011340	68	male	I	284.7	0
GSM2011341	63	male	II	7.3	0
GSM2011342	52	male	II	124.1	0
GSM2011343	65	male	II	211.7	0
GSM2011344	65	male	I	284.7	0
GSM2011345	56	male	I	2295.85	1
GSM2011346	41	male	IIIB	69.35	1
GSM2011347	64	male	I	427.05	0
GSM2011348	61	female	I	7.3	0
GSM2011349	44	male	II	1817.7	0
GSM2011350	78	male	I	989.15	1
GSM2011351	80	female	IIIB	160.6	0
GSM2011352	56	female	NA	197.1	0
GSM2011353	53	male	II	200.75	0
GSM2011354	69	male	IVA	219	1
GSM2011355	81	male	I	1817.7	0
GSM2011356	58	male	IIIA	7.3	0
GSM2011357	47	female	I	1168	0
GSM2011358	47	female	I	1168	0
GSM2011359	71	female	I	25.55	1
GSM2011360	68	female	I	36.5	0
GSM2011361	75	male	II	1324.95	0
GSM2011362	54	male	I	47.45	0
GSM2011363	73	female	I	7.3	0
GSM2011364	64	female	II	897.9	0
GSM2011365	51	male	II	14.6	0
GSM2011366	61	male	II	142.35	0
GSM2011367	39	male	II	609.55	0
GSM2011368	78	male	I	237.25	0
GSM2011369	70	male	II	284.7	0
GSM2011370	66	male	IVB	109.5	0
GSM2011371	53	male	II	613.2	0
GSM2011372	62	male	II	335.8	1
GSM2011373	64	female	II	897.9	0
GSM2011374	77	female	I	10.95	0
GSM2011375	87	male	I	1715.5	0
GSM2011376	69	male	IIIA	1503.8	0
GSM2011377	59	male	II	164.25	1
GSM2011378	51	female	I	343.1	0
GSM2011379	77	female	I	10.95	0
GSM2011380	76	male	IIIA	646.05	1
GSM2011381	71	male	II	2832.4	0
GSM2011382	58	male	II	1759.3	1
GSM2011383	29	male	I	719.05	0
GSM2011384	69	male	I	21.9	0
GSM2011385	78	male	I	1445.4	1
GSM2011386	65	male	I	1379.7	0
GSM2011387	60	male	IIIA	624.15	1
GSM2011388	77	male	IIIA	237.25	1
GSM2011389	93	female	I	14.6	0
GSM2011390	75	male	II	1324.95	0
GSM2011391	52	male	II	1719.15	0
GSM2011392	73	male	IIIA	1759.3	0
GSM2011393	69	male	IVA	372.3	0
GSM2011394	93	female	I	14.6	0
GSM2011395	80	male	II	1587.75	0
GSM2011396	76	male	I	1306.7	0
GSM2011397	76	male	I	1262.9	0
GSM2011398	64	male	II	423.4	0
GSM2011399	75	male	I	1616.95	0

## Sheet: Table  S1-GSE10141
Table S1: Detailed description of the clinical characteristics for HCC samples from GSE10141 (Validation cohort).
Id	Futime(days)	Fustat
GSM256468	3183	0
GSM256457	3356	0
GSM256496	1603	1
GSM256426	1683	1
GSM256471	1785	1
GSM256493	913	1
GSM256449	3263	1
GSM256429	1977	0
GSM256475	2958	0
GSM256483	1167	1
GSM256484	830	0
GSM256461	669	1
GSM256441	2921	0
GSM256452	3483	0
GSM256494	5702	0
GSM256438	3789	0
GSM256487	1149	1
GSM256463	3463	0
GSM256473	3224	0
GSM256430	1868	1
GSM256447	3866	0
GSM256490	408	1
GSM256433	4113	0
GSM256492	4105	1
GSM256479	1140	1
GSM256501	842	1
GSM256432	1604	1
GSM256434	4008	0
GSM256485	1077	0
GSM256448	2019	1
GSM256446	3973	0
GSM256453	3400	0
GSM256482	2812	0
GSM256488	2450	1
GSM256440	3807	0
GSM256462	3708	1
GSM256431	201	1
GSM256491	1680	0
GSM256469	2859	1
GSM256425	443	1
GSM256445	2849	1
GSM256456	2405	1
GSM256503	5313	0
GSM256427	4085	0
GSM256470	204	0
GSM256439	3890	0
GSM256443	1097	0
GSM256464	3183	0
GSM256444	2369	0
GSM256480	2832	0
GSM256442	3237	0
GSM256436	1604	1
GSM256499	5128	0
GSM256474	2910	0
GSM256454	3589	0
GSM256476	438	0
GSM256478	3309	0
GSM256465	3309	0
GSM256500	3927	1
GSM256450	3582	0
GSM256435	3767	0
GSM256504	5528	0
GSM256460	1844	0
GSM256428	2145	1
GSM256502	1855	0
GSM256472	3133	0
GSM256466	3218	0
GSM256486	2762	0
GSM256481	2805	0
GSM256451	3666	0
GSM256467	2945	1
GSM256477	3316	0
GSM256458	3652	0
GSM256497	2106	1
GSM256455	3736	1
GSM256459	764	1
GSM256495	729	1
GSM256437	1957	1
GSM256498	5466	0
GSM256489	718	1
