# Supplementary material for: The Heterogeneity of Immune Cell Infiltration Landscape and Its Immunotherapeutic Implications in Hepatocellular Carcinoma
Source: Front Immunol. 2022 Mar 10;13:861525. doi: 10.3389/fimmu.2022.861525 (PMC8959995; doi:10.3389/fimmu.2022.861525)
Supplement: Supplementary Table S2 — ImmuneScore, StromalScore and ESTIMATEScore quantified for each HCC sample by ESTIMATE algorithm. [file DataSheet_2.xlsx]

## Sheet: Table S2
Table S2: ImmuneScore, StromalScore and ESTIMATEScore quantified for each HCC sample by ESTIMATE algorithm.
Id	StromalScore	ImmuneScore	ESTIMATEScore	Futime	Fustat
GSE76427_GSM2011285	-1555.56	-724.404	-2279.96	2.56	0
GSE76427_GSM2011286	-590.157	606.465	16.3081	2.17	0
GSE76427_GSM2011287	-210.074	250.038	39.9639	0.04	0
GSE76427_GSM2011288	-512.305	1313.82	801.515	0.49	1
GSE76427_GSM2011289	-600.264	400.958	-199.306	0.98	1
GSE76427_GSM2011290	-721.934	837.51	115.576	0.03	0
GSE76427_GSM2011291	1023.67	2377.68	3401.36	0.58	0
GSE76427_GSM2011292	-402.926	345.68	-57.2458	0.04	0
GSE76427_GSM2011293	-1103.2	-705.67	-1808.87	1.8	0
GSE76427_GSM2011294	-1018.64	-203.875	-1222.51	0.07	1
GSE76427_GSM2011295	-1052.47	-410.386	-1462.85	0.04	0
GSE76427_GSM2011296	-1591.57	-732.396	-2323.97	2.56	0
GSE76427_GSM2011297	-401.187	582.457	181.27	1.5	1
GSE76427_GSM2011298	-1007.74	1298.39	290.648	2.09	0
GSE76427_GSM2011299	-665.056	405.695	-259.361	3.62	1
GSE76427_GSM2011300	-977.097	-407.52	-1384.62	0.02	0
GSE76427_GSM2011301	-30.9676	537.092	506.124	0.07	0
GSE76427_GSM2011302	-908.558	780.543	-128.015	4.82	0
GSE76427_GSM2011303	-724.925	-224.749	-949.674	3.03	0
GSE76427_GSM2011304	-460.502	102.004	-358.498	0.04	0
GSE76427_GSM2011305	621.215	1644.87	2266.09	0.58	0
GSE76427_GSM2011306	-766.231	569.36	-196.872	1.7	1
GSE76427_GSM2011307	-238.98	752.111	513.131	0.78	0
GSE76427_GSM2011308	-733.313	111.293	-622.02	1.22	0
GSE76427_GSM2011309	-1281.01	-199.206	-1480.21	1.14	0
GSE76427_GSM2011310	-875.675	251.586	-624.089	1.07	0
GSE76427_GSM2011311	-343.708	1095.76	752.047	1.27	0
GSE76427_GSM2011312	-479.149	262.497	-216.651	0.75	0
GSE76427_GSM2011313	-312.395	2539.22	2226.82	2.26	0
GSE76427_GSM2011314	-593.863	1160.47	566.605	0.53	0
GSE76427_GSM2011315	-886.181	412.99	-473.19	0.07	1
GSE76427_GSM2011316	-656.879	147.5	-509.379	2.03	0
GSE76427_GSM2011317	83.208	849.092	932.301	1.65	0
GSE76427_GSM2011318	-620.147	933.203	313.057	1.79	0
GSE76427_GSM2011319	-663.668	432.688	-230.98	0.89	0
GSE76427_GSM2011320	-1139.08	790.064	-349.014	2.71	0
GSE76427_GSM2011321	-202.387	1316.34	1113.95	2.79	0
GSE76427_GSM2011322	-1177.16	-22.2944	-1199.46	0.42	1
GSE76427_GSM2011323	-888.93	-136.853	-1025.78	0.55	0
GSE76427_GSM2011324	-433.215	765.851	332.636	0.52	0
GSE76427_GSM2011325	-83.6771	1162.74	1079.06	0.68	0
GSE76427_GSM2011326	16.9258	633.924	650.849	0.15	1
GSE76427_GSM2011327	-830.564	160.3	-670.264	3.2	0
GSE76427_GSM2011328	-370.436	851.455	481.019	2.79	0
GSE76427_GSM2011329	-818.909	-198.67	-1017.58	4.79	0
GSE76427_GSM2011330	-663.578	1071.22	407.64	1.38	0
GSE76427_GSM2011331	127.117	1379.12	1506.24	2.66	0
GSE76427_GSM2011332	481.071	1284.85	1765.92	4.19	0
GSE76427_GSM2011333	-1048.66	450.737	-597.927	5.76	0
GSE76427_GSM2011334	-902.048	-168.872	-1070.92	5.76	0
GSE76427_GSM2011335	-496.674	721.2	224.526	3.98	1
GSE76427_GSM2011336	-461.778	824.174	362.395	4.98	0
GSE76427_GSM2011337	-63.0257	881.221	818.195	0.64	0
GSE76427_GSM2011338	326.144	1198.5	1524.64	0.52	1
GSE76427_GSM2011339	-712.233	330.828	-381.406	3.28	0
GSE76427_GSM2011340	-548.16	390.411	-157.748	0.78	0
GSE76427_GSM2011341	-467.554	-182.778	-650.331	0.02	0
GSE76427_GSM2011342	-592.041	630.863	38.8219	0.34	0
GSE76427_GSM2011343	-627.684	569.495	-58.1896	0.58	0
GSE76427_GSM2011344	-883.72	276.374	-607.346	0.78	0
GSE76427_GSM2011345	-2.65149	762.631	759.979	6.29	1
GSE76427_GSM2011346	-819.284	-149.407	-968.691	0.19	1
GSE76427_GSM2011347	-669.849	-339.729	-1009.58	1.17	0
GSE76427_GSM2011348	-386.686	-139.954	-526.64	0.02	0
GSE76427_GSM2011349	-695.186	958.253	263.068	4.98	0
GSE76427_GSM2011350	233.669	1441.68	1675.35	2.71	1
GSE76427_GSM2011351	-512.236	1180.32	668.08	0.44	0
GSE76427_GSM2011352	405.55	2875.76	3281.31	0.54	0
GSE76427_GSM2011353	-559.258	757.899	198.641	0.55	0
GSE76427_GSM2011354	-1011.73	-131.988	-1143.72	0.6	1
GSE76427_GSM2011355	-451.276	1078.93	627.657	4.98	0
GSE76427_GSM2011356	-1093.84	133.37	-960.471	0.02	0
GSE76427_GSM2011357	-1061.71	564.517	-497.195	3.2	0
GSE76427_GSM2011358	-831.364	988.988	157.624	3.2	0
GSE76427_GSM2011359	-965.726	-285.156	-1250.88	0.07	1
GSE76427_GSM2011360	-206.214	2228.71	2022.5	0.1	0
GSE76427_GSM2011361	-143.08	2032.79	1889.71	3.63	0
GSE76427_GSM2011362	-126.333	295.492	169.159	0.13	0
GSE76427_GSM2011363	-1170.01	319.708	-850.305	0.02	0
GSE76427_GSM2011364	-1016.26	236.98	-779.28	2.46	0
GSE76427_GSM2011365	403.029	1164.46	1567.49	0.04	0
GSE76427_GSM2011366	-899.814	252.028	-647.786	0.39	0
GSE76427_GSM2011367	-566.091	614.584	48.4923	1.67	0
GSE76427_GSM2011368	-341.487	120.726	-220.762	0.65	0
GSE76427_GSM2011369	-1012.64	-311.142	-1323.78	0.78	0
GSE76427_GSM2011370	-1031.85	1.08794	-1030.76	0.3	0
GSE76427_GSM2011371	-707.353	220.068	-487.285	1.68	0
GSE76427_GSM2011372	-1234.19	-302.017	-1536.21	0.92	1
GSE76427_GSM2011373	-1255.83	-0.943084	-1256.78	2.46	0
GSE76427_GSM2011374	-718.922	-89.2936	-808.216	0.03	0
GSE76427_GSM2011375	-23.3907	1414.64	1391.24	4.7	0
GSE76427_GSM2011376	-78.3877	560.895	482.507	4.12	0
GSE76427_GSM2011377	-1527.21	-611.734	-2138.95	0.45	1
GSE76427_GSM2011378	-428.434	633.001	204.567	0.94	0
GSE76427_GSM2011379	434.259	1551.9	1986.15	0.03	0
GSE76427_GSM2011380	-853.71	525.479	-328.23	1.77	1
GSE76427_GSM2011381	-861.649	642.102	-219.547	7.76	0
GSE76427_GSM2011382	-672.75	98.6176	-574.132	4.82	1
GSE76427_GSM2011383	316.28	1198.69	1514.97	1.97	0
GSE76427_GSM2011384	-741.552	62.505	-679.047	0.06	0
GSE76427_GSM2011385	-836.079	156.482	-679.597	3.96	1
GSE76427_GSM2011386	-137.861	281.878	144.017	3.78	0
GSE76427_GSM2011387	-1101.18	-178.762	-1279.94	1.71	1
GSE76427_GSM2011388	-850.332	121.757	-728.575	0.65	1
GSE76427_GSM2011389	-1209.48	-530.38	-1739.86	0.04	0
GSE76427_GSM2011390	-890.447	1536.34	645.889	3.63	0
GSE76427_GSM2011391	-135.745	552.478	416.733	4.71	0
GSE76427_GSM2011392	-1079.15	569.182	-509.968	4.82	0
GSE76427_GSM2011393	-966.13	539.471	-426.659	1.02	0
GSE76427_GSM2011394	-940.864	-119.606	-1060.47	0.04	0
GSE76427_GSM2011395	-408.141	959.507	551.366	4.35	0
GSE76427_GSM2011396	262.469	1510.11	1772.58	3.58	0
GSE76427_GSM2011397	-836.452	-403.768	-1240.22	3.46	0
GSE76427_GSM2011398	481.756	3012.46	3494.21	1.16	0
GSE76427_GSM2011399	-546.748	127.242	-419.506	4.43	0
TCGA_TCGA-2Y-A9GS	-503.184	658.433	155.249	1.98356	1
TCGA_TCGA-2Y-A9GT	-140.781	1542.11	1401.33	4.44932	1
TCGA_TCGA-2Y-A9GU	-993.219	-194.467	-1187.69	5.31233	0
TCGA_TCGA-2Y-A9GV	-84.703	924.57	839.867	6.93699	1
TCGA_TCGA-2Y-A9GW	60.764	1511.56	1572.32	3.48219	1
TCGA_TCGA-2Y-A9GX	756.765	1742.6	2499.37	6.69041	0
TCGA_TCGA-2Y-A9GY	-925.305	1800.15	874.841	2.07397	1
TCGA_TCGA-2Y-A9GZ	-993.38	-409.946	-1403.33	2.32329	1
TCGA_TCGA-2Y-A9H0	-1054.29	815.686	-238.601	10.0685	0
TCGA_TCGA-2Y-A9H1	-839.123	1154.32	315.192	3.36712	1
TCGA_TCGA-2Y-A9H2	-981.772	608.539	-373.233	4.74247	0
TCGA_TCGA-2Y-A9H3	-116.632	1828.57	1711.94	4.15342	0
TCGA_TCGA-2Y-A9H4	-756.102	599.002	-157.1	3.97808	0
TCGA_TCGA-2Y-A9H5	-277.459	286.808	9.34869	1.52055	1
TCGA_TCGA-2Y-A9H6	3.08422	1108.59	1111.68	0.978082	0
TCGA_TCGA-2Y-A9H7	-1159.42	327.649	-831.772	3.2	0
TCGA_TCGA-2Y-A9H8	-898.777	958.077	59.2995	1.73425	1
TCGA_TCGA-2Y-A9H9	-666.245	347.243	-319.002	1.90959	0
TCGA_TCGA-2Y-A9HA	-990.973	-31.5996	-1022.57	0.0986301	1
TCGA_TCGA-2Y-A9HB	-204.636	982.381	777.744	0.712329	0
TCGA_TCGA-3K-AAZ8	-1010.37	451.688	-558.685	1.08493	0
TCGA_TCGA-4R-AA8I	-721.546	197.75	-523.796	0.717808	1
TCGA_TCGA-5C-A9VG	-397.923	-299.573	-697.497	0.89863	0
TCGA_TCGA-5C-A9VH	-277.666	63.7812	-213.884	0.882192	0
TCGA_TCGA-5C-AAPD	-238.285	1763.05	1524.76	0.0547945	0
TCGA_TCGA-5R-AA1C	-811.712	383.237	-428.475	1.42466	0
TCGA_TCGA-5R-AA1D	1212.68	1067.45	2280.13	1.23014	0
TCGA_TCGA-5R-AAAM	548.03	1141.96	1689.99	0.126027	1
TCGA_TCGA-BC-4072	-306.416	1427.87	1121.45	4.08219	1
TCGA_TCGA-BC-4073	2.11999	1956.32	1958.44	2.32603	0
TCGA_TCGA-BC-A10Q	-674.414	235.745	-438.668	3.10959	1
TCGA_TCGA-BC-A10R	-76.3713	-0.594	-76.9653	0.843836	1
TCGA_TCGA-BC-A10S	57.196	1196.13	1253.32	3.89863	1
TCGA_TCGA-BC-A10T	158.052	224.436	382.488	2.29315	1
TCGA_TCGA-BC-A10U	-1249.42	76.7929	-1172.63	2.29315	1
TCGA_TCGA-BC-A10W	-572.161	520.905	-51.2557	0.249315	1
TCGA_TCGA-BC-A10X	389.935	898.377	1288.31	2.10959	1
TCGA_TCGA-BC-A10Y	-795.332	462.614	-332.718	1.94795	1
TCGA_TCGA-BC-A10Z	-1464.9	-751.841	-2216.74	0.0931507	1
TCGA_TCGA-BC-A110	711.901	1621.18	2333.08	5.79726	1
TCGA_TCGA-BC-A112	-254.047	479.926	225.88	0.419178	1
TCGA_TCGA-BC-A216	-955.007	904.611	-50.3958	3.70137	0
TCGA_TCGA-BC-A217	-1103.91	721.667	-382.248	3.8274	1
TCGA_TCGA-BC-A3KF	-799.858	-81.5275	-881.386	0.0219178	0
TCGA_TCGA-BC-A3KG	-1257.73	-64.3547	-1322.09	1.86301	0
TCGA_TCGA-BC-A5W4	-1478.08	-659.677	-2137.76	1.49863	1
TCGA_TCGA-BC-A69H	-805.687	960.087	154.4	1.21644	0
TCGA_TCGA-BC-A69I	-236.265	506.165	269.9	1.06027	0
TCGA_TCGA-BC-A8YO	-837.223	1234.04	396.819	1.53973	0
TCGA_TCGA-BD-A2L6	-665.788	420.502	-245.287	3.73425	0
TCGA_TCGA-BD-A3EP	208.194	1511.37	1719.56	1.12055	0
TCGA_TCGA-BD-A3ER	132.008	634.018	766.027	3.05479	0
TCGA_TCGA-BW-A5NO	-674.146	558.031	-116.115	0.0547945	0
TCGA_TCGA-BW-A5NP	-1338.08	-538.067	-1876.15	0	0
TCGA_TCGA-BW-A5NQ	-782.036	1445.37	663.332	0	0
TCGA_TCGA-CC-5258	-524.162	655.227	131.065	0.353425	1
TCGA_TCGA-CC-5259	-1306.53	597.149	-709.376	0.684932	0
TCGA_TCGA-CC-5260	71.3379	735.936	807.274	0.238356	1
TCGA_TCGA-CC-5261	109.493	1157.07	1266.56	0.265753	1
TCGA_TCGA-CC-5262	265.653	1214.13	1479.78	0.282192	1
TCGA_TCGA-CC-5263	-776.955	670.942	-106.013	0.353425	1
TCGA_TCGA-CC-5264	-983.776	103.247	-880.529	0.279452	1
TCGA_TCGA-CC-A123	-820.564	383.847	-436.716	0.6	0
TCGA_TCGA-CC-A1HT	196.393	2128.19	2324.58	0.276712	1
TCGA_TCGA-CC-A3M9	964.771	2844.21	3808.98	0.821918	1
TCGA_TCGA-CC-A3MA	-462.869	-76.1837	-539.052	0.830137	1
TCGA_TCGA-CC-A3MB	-944.06	47.3965	-896.663	0.863014	1
TCGA_TCGA-CC-A3MC	-528.048	344.681	-183.367	0.994521	0
TCGA_TCGA-CC-A5UC	-225.912	438.57	212.658	0.950685	1
TCGA_TCGA-CC-A5UD	-1130.88	-192.926	-1323.8	0.832877	1
TCGA_TCGA-CC-A5UE	-1462.88	19.078	-1443.8	0.745205	1
TCGA_TCGA-CC-A7IE	-632.518	1286.05	653.536	0.594521	1
TCGA_TCGA-CC-A7IF	-1117.01	-360.842	-1477.85	1.77808	1
TCGA_TCGA-CC-A7IG	-930.453	496.697	-433.756	0.819178	1
TCGA_TCGA-CC-A7IH	-971.183	-442.146	-1413.33	1	0
TCGA_TCGA-CC-A7II	-757.103	-330.891	-1087.99	1.09315	0
TCGA_TCGA-CC-A7IJ	875.811	1965.44	2841.25	1.04658	0
TCGA_TCGA-CC-A7IK	-1278.26	-557.086	-1835.35	0.717808	1
TCGA_TCGA-CC-A7IL	-1558.57	-491.43	-2050	0.761644	1
TCGA_TCGA-CC-A8HS	-1120.2	-403.834	-1524.04	0.821918	1
TCGA_TCGA-CC-A8HT	-1027.87	865.256	-162.616	0.383562	1
TCGA_TCGA-CC-A8HU	-1177.81	-207.812	-1385.62	0.942466	1
TCGA_TCGA-CC-A8HV	-1251.6	-431.4	-1683	0.764384	1
TCGA_TCGA-CC-A9FS	-931.512	32.1797	-899.332	0.578082	0
TCGA_TCGA-CC-A9FU	-1572.4	-77.5952	-1650	0	0
TCGA_TCGA-CC-A9FV	1146.09	2298.53	3444.62	0	0
TCGA_TCGA-CC-A9FW	-1321.6	191.498	-1130.1	0.679452	0
TCGA_TCGA-DD-A113	-692.068	530.51	-161.557	6.64384	0
TCGA_TCGA-DD-A114	312.361	1852.86	2165.22	3.14795	1
TCGA_TCGA-DD-A115	-303.982	470.787	166.805	6.96438	1
TCGA_TCGA-DD-A116	-656.507	465.292	-191.215	4.44384	1
TCGA_TCGA-DD-A119	-328.825	364.438	35.6126	0.610959	1
TCGA_TCGA-DD-A11A	-1026.84	-199.35	-1226.19	0.216438	0
TCGA_TCGA-DD-A11B	-857.245	-308.148	-1165.39	0.0383562	1
TCGA_TCGA-DD-A11C	-68.0053	485.325	417.319	1.8137	0
TCGA_TCGA-DD-A11D	-625.768	38.4211	-587.347	4.27397	1
TCGA_TCGA-DD-A1EA	-827.474	747.086	-80.388	6.61644	0
TCGA_TCGA-DD-A1EB	-545.699	118.244	-427.455	5.52603	0
TCGA_TCGA-DD-A1EC	-151.645	2452.16	2300.52	1.64932	0
TCGA_TCGA-DD-A1ED	-53.7872	1172.4	1118.61	6.30411	0
TCGA_TCGA-DD-A1EE	-1015.11	-231.53	-1246.64	0.956164	1
TCGA_TCGA-DD-A1EF	-617.153	633.564	16.4119	1.07945	1
TCGA_TCGA-DD-A1EG	11.998	1421.3	1433.29	3.7589	1
TCGA_TCGA-DD-A1EH	-446.966	-90.0962	-537.062	4.09589	0
TCGA_TCGA-DD-A1EI	33.1053	554.44	587.546	0.50137	0
TCGA_TCGA-DD-A1EJ	-1003.42	310.77	-692.654	2.75342	1
TCGA_TCGA-DD-A1EK	-322.439	838.345	515.907	1.52877	1
TCGA_TCGA-DD-A1EL	-1269.92	245.313	-1024.6	1.13699	1
TCGA_TCGA-DD-A39V	-367.602	1424.04	1056.44	1.76164	1
TCGA_TCGA-DD-A39W	-949.545	-40.2617	-989.806	2.26575	1
TCGA_TCGA-DD-A39X	-402.701	591.7	188.998	4.6411	1
TCGA_TCGA-DD-A39Y	-1190.65	29.7662	-1160.88	0.468493	1
TCGA_TCGA-DD-A39Z	-1401.11	-218.656	-1619.76	1.64658	1
TCGA_TCGA-DD-A3A1	-984.961	933.774	-51.1874	0.638356	1
TCGA_TCGA-DD-A3A2	-558.589	166.446	-392.143	5.83836	1
TCGA_TCGA-DD-A3A3	-1352.3	303.34	-1048.96	1.46575	1
TCGA_TCGA-DD-A3A4	-867.848	-486.368	-1354.22	1.67671	1
TCGA_TCGA-DD-A3A5	-632.302	117.106	-515.196	8.56164	1
TCGA_TCGA-DD-A3A6	726.942	1343.8	2070.74	8.92603	1
TCGA_TCGA-DD-A3A7	-1127.36	327.818	-799.546	1.14795	1
TCGA_TCGA-DD-A3A8	-1163.85	-172.181	-1336.03	0.030137	1
TCGA_TCGA-DD-A3A9	-24.9326	900.24	875.307	2.55068	1
TCGA_TCGA-DD-A4NA	-369.038	600.398	231.36	2.76164	0
TCGA_TCGA-DD-A4NB	1035.54	913.061	1948.6	2.70959	0
TCGA_TCGA-DD-A4ND	665.924	1202.25	1868.17	7.52329	0
TCGA_TCGA-DD-A4NE	-702.819	-240.112	-942.931	1.80822	1
TCGA_TCGA-DD-A4NF	-819.948	-413.705	-1233.65	2.58082	0
TCGA_TCGA-DD-A4NG	-828.576	500.545	-328.03	2.19726	1
TCGA_TCGA-DD-A4NH	-579.432	949.382	369.951	2.51233	0
TCGA_TCGA-DD-A4NI	-91.4994	1055.97	964.47	2.23562	0
TCGA_TCGA-DD-A4NJ	-170.825	889.22	718.395	2.54247	0
TCGA_TCGA-DD-A4NK	-708.621	-87.2382	-795.859	3.31507	1
TCGA_TCGA-DD-A4NL	-179.535	423.816	244.28	4.68767	0
TCGA_TCGA-DD-A4NN	-821.496	-418.455	-1239.95	2.46301	1
TCGA_TCGA-DD-A4NO	-326.218	182.379	-143.839	6.15068	0
TCGA_TCGA-DD-A4NP	-695.471	207.905	-487.567	9.06301	0
TCGA_TCGA-DD-A4NQ	-949.961	660.488	-289.473	1.02192	1
TCGA_TCGA-DD-A4NS	625.219	1275.58	1900.8	6.72877	1
TCGA_TCGA-DD-A4NV	-198.905	263.919	65.0141	6.56986	0
TCGA_TCGA-DD-A73A	-891.994	893.507	1.51222	1.99452	0
TCGA_TCGA-DD-A73B	-1127.53	-346.867	-1474.4	0.775342	1
TCGA_TCGA-DD-A73C	-91.1727	263.502	172.33	1.92055	0
TCGA_TCGA-DD-A73D	-1535.11	-672.69	-2207.8	1.89863	0
TCGA_TCGA-DD-A73E	-1158.33	-771.403	-1929.74	0.120548	0
TCGA_TCGA-DD-A73F	-136.433	1828.12	1691.69	2.9726	0
TCGA_TCGA-DD-A73G	-703.481	638.859	-64.622	9.52877	0
TCGA_TCGA-DD-AA3A	-1473.6	-21.8766	-1495.48	1.12329	1
TCGA_TCGA-DD-AAC8	-892.593	450.146	-442.447	0.0438356	1
TCGA_TCGA-DD-AAC9	196.444	1159.6	1356.04	0.950685	0
TCGA_TCGA-DD-AACA	-1075.52	-513.576	-1589.1	6.30411	0
TCGA_TCGA-DD-AACB	-649.432	1459.48	810.047	6.36712	0
TCGA_TCGA-DD-AACC	175.672	2650.06	2825.73	4.61644	1
TCGA_TCGA-DD-AACD	-340.5	1087.44	746.941	1.04384	1
TCGA_TCGA-DD-AACE	-693.125	-74.5055	-767.631	5.98356	0
TCGA_TCGA-DD-AACF	-945.603	733.96	-211.643	1	1
TCGA_TCGA-DD-AACG	-1137.47	806.141	-331.327	1.28493	1
TCGA_TCGA-DD-AACH	-735.625	383.882	-351.744	0.534247	1
TCGA_TCGA-DD-AACI	-126.464	1902.54	1776.08	4.43288	0
TCGA_TCGA-DD-AACJ	-1264.73	-25.089	-1289.81	5.7589	0
TCGA_TCGA-DD-AACK	-1028.78	160.644	-868.133	0.0246575	0
TCGA_TCGA-DD-AACL	-458.118	1813.91	1355.79	0.293151	1
TCGA_TCGA-DD-AACN	-255.848	389.528	133.68	3.56712	0
TCGA_TCGA-DD-AACO	-457.984	951.366	493.382	5.13973	0
TCGA_TCGA-DD-AACP	-1615.34	-296.406	-1911.74	1.13699	0
TCGA_TCGA-DD-AACQ	-1486.88	-573.946	-2060.83	1.18356	1
TCGA_TCGA-DD-AACS	-1212.54	-345.769	-1558.31	4.94247	0
TCGA_TCGA-DD-AACT	-331.093	984.585	653.492	4.27945	0
TCGA_TCGA-DD-AACU	-661.896	455.518	-206.378	4.29315	0
TCGA_TCGA-DD-AACV	-1389.93	-732.937	-2122.87	4.19452	0
TCGA_TCGA-DD-AACW	-1071.97	177.56	-894.414	3.90137	0
TCGA_TCGA-DD-AACX	-1203.49	213.854	-989.639	0.465753	0
TCGA_TCGA-DD-AACY	-730.901	341.378	-389.523	3.9726	0
TCGA_TCGA-DD-AACZ	-391.395	2098.82	1707.42	0.468493	1
TCGA_TCGA-DD-AAD0	-1367.16	-243	-1610.16	0.375342	0
TCGA_TCGA-DD-AAD1	296.488	1403.61	1700.1	1.54521	0
TCGA_TCGA-DD-AAD2	323.3	1050.55	1373.85	1.80274	0
TCGA_TCGA-DD-AAD3	55.4178	732.379	787.797	3.54795	0
TCGA_TCGA-DD-AAD5	-953.4	858.305	-95.0944	3.68493	0
TCGA_TCGA-DD-AAD6	-1446.27	66.2493	-1380.02	1.8411	0
TCGA_TCGA-DD-AAD8	-941.698	142.534	-799.164	3.33973	0
TCGA_TCGA-DD-AADA	-242.116	1075.99	833.874	3.37808	0
TCGA_TCGA-DD-AADB	-830.708	1262.94	432.235	3.40274	0
TCGA_TCGA-DD-AADC	-1067.9	-81.9051	-1149.8	1.16438	1
TCGA_TCGA-DD-AADD	-1431.06	-69.3873	-1500.45	3.3726	0
TCGA_TCGA-DD-AADF	-1135.21	310.802	-824.412	0.315068	1
TCGA_TCGA-DD-AADG	-1050.28	-411.231	-1461.51	3.13699	0
TCGA_TCGA-DD-AADI	-144.707	1613.56	1468.85	2.9726	0
TCGA_TCGA-DD-AADJ	-968.665	476.166	-492.499	2.92055	0
TCGA_TCGA-DD-AADK	-172.644	834.471	661.827	2.87397	0
TCGA_TCGA-DD-AADL	-1202.37	-329.263	-1531.63	1.74247	0
TCGA_TCGA-DD-AADM	-569.671	533.892	-35.7789	0.0328767	1
TCGA_TCGA-DD-AADN	-1088.68	2040.8	952.122	2.46027	0
TCGA_TCGA-DD-AADO	-752.848	1493.41	740.563	1.2411	0
TCGA_TCGA-DD-AADP	-504.525	400.12	-104.405	1.25479	0
TCGA_TCGA-DD-AADQ	-1132.58	550.176	-582.409	1.19452	0
TCGA_TCGA-DD-AADR	-798.165	579.045	-219.12	5.55616	0
TCGA_TCGA-DD-AADS	-670.686	1448.59	777.901	1.29863	0
TCGA_TCGA-DD-AADU	-1237.87	18.0705	-1219.8	1.51781	0
TCGA_TCGA-DD-AADV	-402.85	190.189	-212.66	1.5726	0
TCGA_TCGA-DD-AADW	-506.911	-358.689	-865.6	1.60822	0
TCGA_TCGA-DD-AADY	-634.325	-393.413	-1027.74	1.52055	0
TCGA_TCGA-DD-AAE0	-633.396	85.709	-547.687	1.52055	0
TCGA_TCGA-DD-AAE1	-1110.53	357.17	-753.36	1.51233	0
TCGA_TCGA-DD-AAE2	-186.871	949.032	762.162	1.74795	0
TCGA_TCGA-DD-AAE3	-154.852	425.068	270.215	1.55068	0
TCGA_TCGA-DD-AAE4	75.6573	1798.64	1874.3	1.66575	0
TCGA_TCGA-DD-AAE6	-1632.97	-931.611	-2564.58	0.386301	0
TCGA_TCGA-DD-AAE7	-185.722	914.183	728.461	1.76438	0
TCGA_TCGA-DD-AAE9	-1339.15	20.1282	-1319.02	1.97808	0
TCGA_TCGA-DD-AAEA	-1016.85	731.002	-285.843	1.57534	0
TCGA_TCGA-DD-AAEB	-764.413	387.316	-377.097	1.30959	0
TCGA_TCGA-DD-AAED	-1502.8	183.104	-1319.69	2.09041	0
TCGA_TCGA-DD-AAEE	-969.695	-222.54	-1192.23	2.21918	0
TCGA_TCGA-DD-AAEG	-988.107	-246.129	-1234.24	1.96986	0
TCGA_TCGA-DD-AAEH	-140.835	1499.97	1359.14	2.14795	0
TCGA_TCGA-DD-AAEI	-627.286	764.124	136.838	4.19452	0
TCGA_TCGA-DD-AAEK	-140.817	1562.52	1421.71	2.92329	0
TCGA_TCGA-DD-AAVP	-585.518	124.791	-460.728	7.53973	0
TCGA_TCGA-DD-AAVQ	-260.04	2051.74	1791.7	7.47397	0
TCGA_TCGA-DD-AAVR	442.644	1754.38	2197.02	6.88493	0
TCGA_TCGA-DD-AAVS	-653.93	236.642	-417.288	4.99452	0
TCGA_TCGA-DD-AAVU	-1184.09	12.9067	-1171.18	6.03288	0
TCGA_TCGA-DD-AAVV	114.946	1493.13	1608.08	6.72603	0
TCGA_TCGA-DD-AAVW	252.687	848.388	1101.08	6.34795	0
TCGA_TCGA-DD-AAVX	-441.575	992.767	551.192	4.70685	0
TCGA_TCGA-DD-AAVY	-1124.78	-285.171	-1409.96	5.39726	0
TCGA_TCGA-DD-AAVZ	-747.335	114.756	-632.579	5.20548	0
TCGA_TCGA-DD-AAW0	15.1102	1132.39	1147.5	5.52055	0
TCGA_TCGA-DD-AAW1	-908.473	-129.14	-1037.61	5.44932	0
TCGA_TCGA-DD-AAW2	-800.91	-239.096	-1040.01	5.08219	0
TCGA_TCGA-DD-AAW3	-908.531	-305.849	-1214.38	4.47397	0
TCGA_TCGA-ED-A459	-825.055	570.671	-254.383	2.49315	0
TCGA_TCGA-ED-A4XI	232.894	1190.42	1423.31	2.24384	0
TCGA_TCGA-ED-A5KG	611.255	3171.87	3783.12	2.33973	0
TCGA_TCGA-ED-A627	772.252	1958.48	2730.73	1.1589	0
TCGA_TCGA-ED-A66X	356.904	972.947	1329.85	1.11233	0
TCGA_TCGA-ED-A66Y	-1217.7	-863.443	-2081.14	0.810959	1
TCGA_TCGA-ED-A7PX	62.8131	415.396	478.209	0.0164384	0
TCGA_TCGA-ED-A7PY	-1315.21	-254.33	-1569.54	1.06849	0
TCGA_TCGA-ED-A7PZ	-1489.01	-539.873	-2028.88	0.0164384	0
TCGA_TCGA-ED-A7XO	-127.616	823.134	695.519	1.16986	0
TCGA_TCGA-ED-A7XP	-306.692	528.806	222.114	1.09589	0
TCGA_TCGA-ED-A82E	-370.08	290.982	-79.0982	1.11781	0
TCGA_TCGA-ED-A8O5	-697.165	-187.077	-884.243	1.11233	0
TCGA_TCGA-ED-A8O6	-919.875	30.4747	-889.401	0.153425	1
TCGA_TCGA-ED-A97K	-326.102	576.438	250.335	0.0164384	0
TCGA_TCGA-EP-A12J	-833.983	61.3714	-772.611	1.56164	0
TCGA_TCGA-EP-A26S	-885.834	-297.665	-1183.5	1.66575	0
TCGA_TCGA-EP-A2KA	-766.14	1492.9	726.755	1.71781	1
TCGA_TCGA-EP-A2KB	-1125.04	-15.1916	-1140.23	1.63288	1
TCGA_TCGA-EP-A2KC	-795.297	153.79	-641.508	0.0520548	1
TCGA_TCGA-EP-A3JL	36.6495	1399.74	1436.38	0.830137	0
TCGA_TCGA-EP-A3RK	-77.446	1805.92	1728.47	0.994521	0
TCGA_TCGA-ES-A2HS	-476.109	-17.0994	-493.208	1.88493	1
TCGA_TCGA-ES-A2HT	-183.864	750.776	566.913	1.2	1
TCGA_TCGA-FV-A23B	-619.856	508.672	-111.183	5.07397	1
TCGA_TCGA-FV-A2QQ	-440.245	898.219	457.974	1.99726	0
TCGA_TCGA-FV-A2QR	-215.131	220.479	5.34798	1.59178	1
TCGA_TCGA-FV-A3I0	-455.08	393.085	-61.9945	2.32329	0
TCGA_TCGA-FV-A3I1	-326.366	920.623	594.257	0.676712	1
TCGA_TCGA-FV-A3R2	-1054.09	149.508	-904.584	0.531507	1
TCGA_TCGA-FV-A3R3	462.322	845.904	1308.23	1.00274	1
TCGA_TCGA-FV-A495	95.7723	1365.11	1460.89	0.00273973	0
TCGA_TCGA-FV-A496	-1328.13	-601.471	-1929.6	0.0273973	0
TCGA_TCGA-FV-A4ZP	-727.418	1266.8	539.381	6.81096	1
TCGA_TCGA-FV-A4ZQ	-936.342	1795.68	859.341	0.0328767	0
TCGA_TCGA-G3-A25S	-1000.23	676.275	-323.951	1.13973	1
TCGA_TCGA-G3-A25T	-429.727	381.767	-47.9593	4.25479	0
TCGA_TCGA-G3-A25U	-1091.49	-221.14	-1312.63	4.48219	0
TCGA_TCGA-G3-A25V	85.3919	1198.09	1283.49	2.35616	0
TCGA_TCGA-G3-A25X	-47.532	1527.37	1479.84	4.87397	0
TCGA_TCGA-G3-A25Y	-135.102	625.606	490.504	1.23836	1
TCGA_TCGA-G3-A25Z	-444.947	455.916	10.9691	1.79452	0
TCGA_TCGA-G3-A3CG	-402.556	468.095	65.5396	1.84384	0
TCGA_TCGA-G3-A3CH	-389.984	624.251	234.267	2.13699	0
TCGA_TCGA-G3-A3CI	-319.598	984.645	665.047	0.493151	0
TCGA_TCGA-G3-A3CJ	-806.763	248.143	-558.62	1.6274	0
TCGA_TCGA-G3-A3CK	-660.151	743.757	83.6051	1.60274	0
TCGA_TCGA-G3-A5SI	-1053.92	-512.17	-1566.09	2.10411	1
TCGA_TCGA-G3-A5SJ	-554.549	1282.8	728.251	1.91233	0
TCGA_TCGA-G3-A5SK	-246.119	1039.3	793.185	2.03836	0
TCGA_TCGA-G3-A5SL	-629.296	-37.4035	-666.699	1.70137	0
TCGA_TCGA-G3-A5SM	101.413	1017.03	1118.44	1.42466	0
TCGA_TCGA-G3-A6UC	-1150.31	-267.302	-1417.61	1.83836	0
TCGA_TCGA-G3-A7M5	-954.304	378.846	-575.458	1.22466	0
TCGA_TCGA-G3-A7M6	-628.184	300.257	-327.927	1.73151	0
TCGA_TCGA-G3-A7M7	-802.264	-58.8911	-861.156	0.989041	0
TCGA_TCGA-G3-A7M8	-262.207	299.988	37.7803	1.17808	0
TCGA_TCGA-G3-A7M9	-1338.42	-329.053	-1667.47	0.153425	1
TCGA_TCGA-G3-AAUZ	-356.316	1064.74	708.42	1.31507	0
TCGA_TCGA-G3-AAV0	-820.374	232.858	-587.516	1.30411	0
TCGA_TCGA-G3-AAV1	-734.723	-18.7054	-753.429	0.983562	1
TCGA_TCGA-G3-AAV2	-768.739	94.4859	-674.253	1.01918	0
TCGA_TCGA-G3-AAV3	-278.252	1411.87	1133.62	1.12877	0
TCGA_TCGA-G3-AAV4	-845.965	-69.6569	-915.621	0.0739726	1
TCGA_TCGA-G3-AAV5	-1093.63	104.302	-989.326	0.969863	0
TCGA_TCGA-G3-AAV6	-1071.04	-328.023	-1399.07	0.178082	1
TCGA_TCGA-G3-AAV7	-650.448	866.72	216.271	0.989041	0
TCGA_TCGA-GJ-A3OU	964.319	2640.65	3604.97	2.40822	0
TCGA_TCGA-GJ-A6C0	-520.915	1144.09	623.173	0.0849315	1
TCGA_TCGA-GJ-A9DB	-200.296	377.057	176.761	0.183562	1
TCGA_TCGA-HP-A5MZ	668.511	1591.38	2259.89	0.249315	1
TCGA_TCGA-HP-A5N0	219.284	582.005	801.289	2.06027	1
TCGA_TCGA-K7-A5RF	328.639	1388.02	1716.66	1.72877	0
TCGA_TCGA-K7-A5RG	-183.588	2503.03	2319.45	1.42192	0
TCGA_TCGA-K7-A6G5	-326.727	884.616	557.889	1.40274	0
TCGA_TCGA-K7-AAU7	-238.405	685.165	446.76	0.983562	0
TCGA_TCGA-KR-A7K0	-514.69	324.574	-190.115	0.178082	1
TCGA_TCGA-KR-A7K2	-353.549	619.364	265.814	2.27123	0
TCGA_TCGA-KR-A7K7	-1078.88	1243.71	164.838	2.60548	0
TCGA_TCGA-KR-A7K8	-149.862	1648.33	1498.47	2.48219	0
TCGA_TCGA-LG-A6GG	-1076.24	-70.5221	-1146.76	1.06027	0
TCGA_TCGA-LG-A9QC	-950.433	-390.338	-1340.77	1.16438	0
TCGA_TCGA-LG-A9QD	-751.088	513.346	-237.742	1.00274	0
TCGA_TCGA-MI-A75C	-1454.25	646.459	-807.789	0.79726	0
TCGA_TCGA-MI-A75E	-110.372	965.4	855.028	1.38904	0
TCGA_TCGA-MI-A75G	-1095.63	-288.367	-1384	1.91233	0
TCGA_TCGA-MI-A75H	-491.632	1081.66	590.027	2.04658	0
TCGA_TCGA-MI-A75I	-1130.31	228.978	-901.335	1.72603	0
TCGA_TCGA-MR-A520	-714.35	224.414	-489.937	0.627397	0
TCGA_TCGA-MR-A8JO	803.764	1504.74	2308.5	0.90411	0
TCGA_TCGA-NI-A4U2	-462.289	190.822	-271.467	4.90685	1
TCGA_TCGA-NI-A8LF	-359.219	70.6937	-288.526	2.18904	0
TCGA_TCGA-O8-A75V	-208.623	1215.71	1007.09	1.47397	0
TCGA_TCGA-PD-A5DF	192.2	915.308	1107.51	1.75068	1
TCGA_TCGA-QA-A7B7	-1314.46	-41.5831	-1356.04	0.257534	0
TCGA_TCGA-RC-A6M3	-1397.49	288.71	-1108.78	0	0
TCGA_TCGA-RC-A6M4	-1285.73	-667.522	-1953.25	0.060274	0
TCGA_TCGA-RC-A6M5	387.314	224.46	611.775	0.0410959	0
TCGA_TCGA-RC-A6M6	-1409.96	10.3934	-1399.56	0.0246575	0
TCGA_TCGA-RC-A7S9	-1148.83	557.234	-591.598	1.75342	0
TCGA_TCGA-RC-A7SB	-1057.82	46.7348	-1011.08	1.61096	0
TCGA_TCGA-RC-A7SF	-950.58	313.801	-636.779	1.5863	0
TCGA_TCGA-RC-A7SH	-1260.46	-419.168	-1679.63	1.28219	0
TCGA_TCGA-RC-A7SK	-1166.33	-364.57	-1530.9	1.29315	0
TCGA_TCGA-RG-A7D4	-1063.85	1574.67	510.825	3.00822	0
TCGA_TCGA-T1-A6J8	-490.395	203.325	-287.069	0.0630137	0
TCGA_TCGA-UB-A7MA	-795.251	-20.4241	-815.676	2.32329	0
TCGA_TCGA-UB-A7MB	-1246.26	-452.08	-1698.33	1.64658	0
TCGA_TCGA-UB-A7MC	-1319.31	-476.526	-1795.84	1.36986	0
TCGA_TCGA-UB-A7MD	-230.829	963.961	733.132	0.142466	1
TCGA_TCGA-UB-A7ME	-391.631	1228.22	836.588	1.33151	0
TCGA_TCGA-UB-A7MF	-590.149	1855.08	1264.93	0.586301	1
TCGA_TCGA-UB-AA0U	66.5751	792.239	858.814	0.89589	0
TCGA_TCGA-UB-AA0V	176.426	639.748	816.175	0.860274	0
TCGA_TCGA-WJ-A86L	-1383.26	-152.263	-1535.53	0.945205	0
TCGA_TCGA-WQ-A9G7	-1290.68	-268.035	-1558.72	0.0821918	0
TCGA_TCGA-WQ-AB4B	-245.24	650.083	404.843	1.08219	0
TCGA_TCGA-WX-AA44	-879.465	406.212	-473.253	1.68493	0
TCGA_TCGA-WX-AA46	-262.036	447.205	185.169	2.07123	0
TCGA_TCGA-WX-AA47	-1424.19	-424.653	-1848.84	1.52329	1
TCGA_TCGA-XR-A8TC	-780.059	-219.718	-999.776	3.66849	0
TCGA_TCGA-XR-A8TD	428.242	1948.86	2377.1	2.82192	0
TCGA_TCGA-XR-A8TE	-499.998	41.6351	-458.363	2.53425	0
TCGA_TCGA-XR-A8TF	-1098.4	-83.4413	-1181.85	1.89863	1
TCGA_TCGA-XR-A8TG	-465.187	318.46	-146.728	2.46027	0
TCGA_TCGA-YA-A8S7	106.083	1799.01	1905.1	1.12877	1
TCGA_TCGA-ZP-A9CV	-122.679	991.916	869.237	2.98082	1
TCGA_TCGA-ZP-A9CY	-64.3037	650.493	586.189	2.14247	0
TCGA_TCGA-ZP-A9CZ	-208.284	1191.11	982.831	1.93425	0
TCGA_TCGA-ZP-A9D0	-702.001	-185.146	-887.147	2.98904	0
TCGA_TCGA-ZP-A9D1	-179.209	678.723	499.514	0.0575342	0
TCGA_TCGA-ZP-A9D2	-493.895	288.081	-205.814	2.09589	1
TCGA_TCGA-ZP-A9D4	-943.737	-222.668	-1166.41	1.08219	0
TCGA_TCGA-ZS-A9CD	-241.647	694.918	453.271	3.79726	1
TCGA_TCGA-ZS-A9CE	-1201.28	-534.013	-1735.29	3.4	0
TCGA_TCGA-ZS-A9CF	-838.207	267.585	-570.622	6.60822	0
TCGA_TCGA-ZS-A9CG	-704.793	118.485	-586.307	0.934247	0

## Sheet: Table S3
Table S3: The abundance of 22 types of tumor‐infiltrating immune cells using the CIBERSORT method.
Id	B cells naive	B cells memory	Plasma cells	T cells CD8	T cells CD4 naive	T cells CD4 memory resting	T cells CD4 memory activated	T cells follicular helper	T cells regulatory (Tregs)	T cells gamma delta	NK cells resting	NK cells activated	Monocytes	Macrophages M0	Macrophages M1	Macrophages M2	Dendritic cells resting	Dendritic cells activated	Mast cells resting	Mast cells activated	Eosinophils	Neutrophils
TCGA_TCGA-DD-A39X	0.0261172	0	0	0.0607034	0	0.294795	0	0	0.0240643	0	0.00205028	0.0115569	0.000684037	0.177254	0.0577688	0.265108	0.0470599	0	0.0328392	0	0	0
TCGA_TCGA-RC-A6M3	0.0696677	0	0	0.113866	0	0.164237	0.0821521	0.0911714	0.0374102	0	0.0379648	0.00444742	0	0.166805	0.052237	0.159926	0.00332429	0	0.016791	0	0	0
TCGA_TCGA-DD-AACU	0	0	0.0853159	0.102358	0	0.264367	0	0	0.0358085	0	0	0.0338641	0.00777274	0.123324	0.113665	0.100455	0.0782702	0	0.0547995	0	0	0
TCGA_TCGA-WX-AA47	0.249559	0	0.485035	0	0.0364388	0	0.00337423	0.0163845	0	0.0728667	0.0208719	0	0	0.0822032	0.00209471	0.000477551	0	0.00846481	0.0216142	0	0.00061497	0
TCGA_TCGA-DD-A3A4	0.1522	0	0.225211	0	0.0502727	0	0	0	0	0	0.0537842	0.061256	0.0236528	0.0955755	0	0.225087	0	0.0281315	0.0719037	0	0	0.0129253
TCGA_TCGA-DD-A3A7	0.0444625	0	0	0.167966	0	0.236498	0	0.0244997	0.0765623	0	0	0.115282	0.0327102	0.080787	0.0362251	0.09244	0	0.00467618	0.0826191	0	0	0.00527131
TCGA_TCGA-DD-AACE	0.0727877	0	0.0889327	0.124538	0	0.145735	0	0.0647467	0.0144843	0.0121092	0	0.0607987	0.028916	0.0906338	0.0919369	0.129601	0.0283225	0	0.0392469	0	0	0.00721094
TCGA_TCGA-2Y-A9H3	0.00289999	0.00540205	0.0772436	0.163478	0	0.188404	0	0.00883273	0.0630681	0	0	0.0565723	0.0278063	0.0249321	0.0524096	0.097086	0.00733508	0	0.224531	0	0	0
TCGA_TCGA-DD-A4NB	0.0215642	0	0.00446419	0.165122	0	0.400344	0	0	0	0	0	0.0485389	0.00608515	0.0561315	0.0587239	0.208388	0.0286402	0	0	0.00199804	0	0
TCGA_TCGA-EP-A26S	0.0251952	0	0.0165823	0.0681906	0	0.102493	0	0.0111175	0	0.0153887	0.0403977	0.073707	0.0272855	0.184207	0.0608833	0.237995	0.0147282	0	0.12183	0	0	0
TCGA_TCGA-DD-AAVX	0.0628209	0	0	0.102585	0	0.255497	0	0	0.0338973	0.0344759	0	0.0524425	0.0350337	0.0268858	0.118016	0.210504	0.00178436	0	0.064616	0	0	0.0014418
TCGA_TCGA-ED-A7PZ	0.0261846	0	0.144962	0.0185541	0	0.158129	0	0	0	0	0	0.0758331	0.00561037	0.321894	0	0.183705	0	0.0460976	0.0122333	0	0	0.00679712
TCGA_TCGA-LG-A6GG	0.0504065	0	0.146241	0.00367256	0	0.211572	0	0.0476538	0.0394814	0	0	0.088842	0	0.0370129	0	0.233621	0.0446091	0.0583147	0.0306865	0	0	0.00788693
TCGA_TCGA-DD-AAD1	0.0548598	0.0251763	0	0.176142	0	0.365813	0	0	0.042363	0	0	0.0558396	0.00346085	0.0496425	0.0444504	0.0883335	0.0285347	0	0.0634259	0	0	0.00195906
TCGA_TCGA-G3-A3CK	0.10359	0	0.0138231	0.301253	0	0.0624917	0.0482241	0.0466719	0.0640188	0	0.000406574	0	0.0830613	0.00565247	0.0989249	0.146319	0	0	0.024907	0	0.000656515	0
TCGA_TCGA-DD-AACA	0.0415354	0	0.0463771	0	0	0.262505	0	0.0332397	0.034161	0	0.0627995	0.0242549	0.0704742	0.0896775	0.0245808	0.13667	0.00417939	0	0.169545	0	0	0
TCGA_TCGA-5C-A9VH	0.0646233	0	0	0.0496348	0	0.404185	0	0	0.0540395	0	0	0.0833398	0.00272034	0.0781708	0.0972394	0.0945228	0	0	0.0715242	0	0	0
TCGA_TCGA-FV-A23B	0.0514322	0	0	0.0978297	0	0.240802	0.0107255	0.0566963	0.0528421	0	0.017292	0.0181697	0.0199866	0.00715397	0.0886422	0.210406	0.0923421	0	0.0356795	0	0	0
TCGA_TCGA-DD-AADR	0.0247204	0	0.0182781	0.101754	0	0.376312	0	0.0153924	0.0455375	0.0353833	0	0.0467831	0	0.0576559	0.0309076	0.1618	0.0359043	0.0192512	0.0303202	0	0	0
TCGA_TCGA-ED-A97K	0.0421097	0	0.00150339	0.0250436	0	0.212302	0	0.00231439	0.0497001	0	0	0.0241312	0	0.443791	0.0256787	0.159972	0	0	0.0122918	0	0	0.00116167
TCGA_TCGA-DD-AAVW	0.0188388	0	0	0.0225847	0	0.48963	0	0	0.0454225	0	0	0.0393697	0.01126	0.0390055	0.024184	0.138892	0.136149	0	0.0346632	0	0	0
TCGA_TCGA-DD-A4NO	0.0294487	0	0	0.0650272	0	0.31207	0	0.018831	0.0218461	0	0	0.0510375	0.0120533	0.021444	0.0986839	0.246068	0.0397207	0	0.0837695	0	0	0
TCGA_TCGA-BC-A10W	0.0100306	0	0.00228136	0.0222804	0	0.116043	0	0.045867	0.0420211	0	0	0.0305422	0.0231722	0.119476	0.09522	0.261962	0.188397	0	0.0427071	0	0	0
TCGA_TCGA-LG-A9QC	0.0624487	0	0	0	0	0.378056	0	0	0.0585304	0	0.0386452	0.0163734	0.0369813	0.0157069	0.061452	0.267119	0	0.00257421	0.0521979	0	0.00991573	0
TCGA_TCGA-DD-A11C	0.0220496	0	0	0.0390315	0	0.279877	0	0	0.024538	0	0	0.122545	0.033662	0	0.0572281	0.222026	0.0348886	0	0.164154	0	0	0
TCGA_TCGA-DD-A73F	0.0345949	0	0	0.314015	0	0.133483	0	0.058732	0.0517004	0.00969425	0	0.0490031	0.0131793	0.107674	0.0700212	0.136859	0.00283383	0	0.0182103	0	0	0
TCGA_TCGA-DD-A4NN	0.0134826	0	0	0.0127554	0	0.177915	0	0	0.051142	0	0.128811	0	0.0575828	0.187277	0.0112057	0.222184	0.016259	0	0.102276	0	0.0191091	0
TCGA_TCGA-DD-AAEI	0.00671648	0	0	0.0642594	0	0.179466	0	0	0.0675719	0.0159158	0	0.0880202	0.00806134	0.118271	0.0856781	0.185844	0.0249945	0	0.155201	0	0	0
TCGA_TCGA-UB-AA0V	0	0	0	0.0752663	0	0.240565	0	0	0	0.0226836	0	0.0674302	0.00189535	0.0447672	0.11104	0.286771	0.0392455	0	0.089534	0	0	0.0208012
TCGA_TCGA-DD-AADO	0.0131282	0	0.0033157	0.181616	0	0.0756448	0.0198138	0.0839237	0.168468	0	0	0.0329283	0.0160754	0.222354	0.0466229	0.0949262	0.0150435	0	0.0261403	0	0	0
TCGA_TCGA-DD-AAVY	0.179421	0	0.0849628	0.111999	0	0	0	0.0327165	0.00977629	0	0.0801606	0.0357753	0.0213121	0.0475627	0.106178	0.227698	0	0	0.0524933	0	0	0.00994499
TCGA_TCGA-FV-A3R3	0.00972832	0	0	0.0609331	0	0.373296	0	0	0	0	0	0.0379688	0.00478613	0.171064	0.0279912	0.216453	0.0476234	0	0.0501558	0	0	0
TCGA_TCGA-DD-A4NS	0.0209305	0	0	0.212893	0	0.215291	0	0	0.0253607	0.0473482	0	0.0386284	0.0171448	0.0718545	0.0753856	0.167694	0.0542754	0	0.0531936	0	0	0
TCGA_TCGA-MI-A75H	0.00624926	0	0	0.237206	0	0.147449	0.0113272	0	0.0696662	0.000188025	0.00346911	0.0574737	0.110393	0.0536403	0.103637	0.114428	0.0281726	0	0.0567002	0	0	0
TCGA_TCGA-UB-A7MC	0.0931388	0	0.109673	0.0246488	0	0.0859182	0	0.0473786	0	0	0.0394159	0.0230397	0.0280938	0.151367	0.0940919	0.266762	0	0	0.0304113	0	0	0.00606137
TCGA_TCGA-FV-A4ZQ	0.00848337	0	0.114791	0.37076	0	0	0.0345623	0.102121	0.0746685	0.00152732	0	0.0142385	0.082956	0.00767082	0.0578825	0.121996	0.0009528	0	0.00656983	0	0.000819872	0
TCGA_TCGA-DD-AAEG	0.00449516	0	0.0129587	0.0401133	0	0.281728	0	0	0.00756194	0	0.0922267	0.0163431	0.0318502	0.267054	0.0692801	0	0.00856966	0	0.150497	0	0.0173218	0
TCGA_TCGA-DD-AAD5	0	0.00735147	0	0.0188319	0	0.0942294	0.00625442	0	0	0	0	0.0502932	0.107467	0.174445	0.00106136	0.481374	0	0.0200228	0.0348881	0	0	0.00378167
TCGA_TCGA-K7-A5RG	0.0472177	0	0.0950051	0.372387	0	0.0125675	0.060253	0.0872507	0.0745455	0	0	0.00126667	0.0147825	0.0600058	0.0548421	0.10475	0.0104739	0	0.00465256	0	0	0
TCGA_TCGA-XR-A8TD	0.0252433	0	0	0.304187	0	0.0405566	0.0965366	0.000818584	0.0112598	0.000800765	0	0.00668901	0	0.267184	0.0848722	0.113945	0.0129104	0	0.013084	0	0	0.021913
TCGA_TCGA-DD-AACY	0.07848	0	0	0.138697	0	0.287784	0	0.0340808	0.0266355	0.0594482	0	0.0562458	0	0.0472965	0.0562535	0.182891	0.0278124	0	0.00437511	0	0	0
TCGA_TCGA-CC-A9FU	0.0285113	0	0.0386181	0.119254	0	0.17965	0	0.062677	0.10692	0	0.00294627	0.034178	0.00373112	0.157036	0.0699029	0.0679522	0.0611299	0	0.0674926	0	0	0
TCGA_TCGA-KR-A7K7	0.00291635	0	0.0441663	0.367307	0	0	0.0120068	0.0570972	0.154527	0	0	0.0885073	0.0228972	0.0471753	0.0404874	0.139073	0	0	0.0238397	0	0	0
TCGA_TCGA-G3-A25Y	0.0202135	0	0	0.077609	0	0.338234	0	0.0274473	0.0440054	0.00441339	0	0.00513805	0.00243676	0.0340087	0.129101	0.255176	0	0	0.0622167	0	0	0
TCGA_TCGA-K7-AAU7	0.0704745	0	0	0.00973582	0	0.168541	0	0.0385528	0.0280598	0	0	0.0168195	0	0.321937	0.070647	0.116361	0.0287226	0	0	0.0594436	0	0.0707049
TCGA_TCGA-BC-A3KF	0.07012	0	0.0843255	0.0558143	0	0.202593	0	0.00802293	0.0667445	0.0264098	0	0.0510328	0	0.0609871	0.0474292	0.202328	0.02844	0	0.0876237	0	0	0.00812887
TCGA_TCGA-DD-AAW1	0.121844	0	0	0	0	0.178121	0	0	0.0140126	0	0	0.0939126	0.0693976	0.0452827	0.102876	0.302892	0	0	0.0716617	0	0	0
TCGA_TCGA-DD-A118	0.00183111	0	0.0147699	0	0	0.264742	0	0.037927	0.0268141	0	0.0429203	0.0523134	0.0404578	0.0767233	0.0156231	0.264564	0.0124349	0	0.145635	0	0	0.00324375
TCGA_TCGA-DD-AADA	0.071402	0	0	0.148728	0	0.347999	0	0.0307301	0.0153987	0.0653458	0	0.0372246	0	0.0257261	0.0742254	0.122899	0.0254256	0	0.0348961	0	0	0
TCGA_TCGA-ED-A66Y	0.0815142	0	0	0.0652637	0	0.213613	0	0.068058	0.0644789	0	0.0160618	0	0	0.239865	0.0242201	0.185439	0	0	0.041486	0	0	0
TCGA_TCGA-DD-AAE3	0.0158954	0	0	0.0279548	0	0.189245	0	0	0	0	0	0.0863522	0.0594448	0	0.0437348	0.492139	0.00742578	0	0.0778084	0	0	0
TCGA_TCGA-G3-AAV6	0.0244283	0	0	0.10351	0	0.220135	0	0.0126789	0.0423775	0	0	0.0417037	0.00837738	0.386987	0.0244683	0.0775581	0.00816893	0	0.0496073	0	0	0
TCGA_TCGA-ZS-A9CE	0.101782	0	0.155248	0	0	0.142074	0	0.085998	0	0	0	0.0493021	0	0.00769009	0.13088	0.216837	0	0	0.0613806	0	0	0.0488084
TCGA_TCGA-DD-A73B	0.0565515	0	0	0.0172103	0	0.208802	0	0.030671	0.00740944	0	0	0.134574	0	0.0425013	0.0639554	0.238184	0	0	0.159267	0	0	0.0408739
TCGA_TCGA-RC-A7SB	0.0114681	0	0	0.0852246	0	0.147053	0	0.0625996	0.026305	0.00528814	0	0.0475628	0	0.0750435	0.148832	0.272394	0.0299356	0	0.0860155	0	0	0.00227835
TCGA_TCGA-DD-AADN	0	0.00581866	0.0410623	0.366524	0	0	0.122427	0.0274873	0.103136	0	0.0244384	0.0162242	0.0328433	0.109957	0.0499759	0.0724185	0.00396675	0	0.0237208	0	0	0
TCGA_TCGA-CC-A5UE	0.0472173	0	0	0.0685329	0	0.269509	0	0	0.0909794	0	0	0.0165255	0	0.245368	0.0419359	0.17835	0.0181209	0	0.0113676	0	0	0.0120925
TCGA_TCGA-DD-AACZ	0.0134783	0	0.0219418	0.130811	0	0.0741996	0.01349	0.0240851	0.0456936	0.0311037	0	0.0280419	0.0512176	0.180199	0.0516058	0.242961	0.0196545	0	0.0715163	0	0	0
TCGA_TCGA-DD-A3A3	0.0386278	0	0.0430401	0.0189004	0	0.177831	0	0.00203055	0.100265	0	0.0448438	0.0259367	0.0477775	0.14422	0.0428895	0.133543	0.00688564	0	0.17321	0	0	0
TCGA_TCGA-2Y-A9H8	0.00960537	0	0.0528004	0.249649	0	0.0375114	0	0.0809073	0.118029	0	0	0.0714041	0.0285985	0.116009	0.0457385	0.147414	0.0122144	0	0.0301183	0	0	0
TCGA_TCGA-5C-A9VG	0.057097	0	0	0.036002	0	0.276076	0	0	0.0144274	0	0	0.0499067	0.00600889	0.10238	0.0302295	0.199032	0	0	0.22884	0	0	0
TCGA_TCGA-DD-A1EE	0.00941465	0	0	0	0.121082	0.0518895	0.00600473	0.0141389	0.034729	0	0.035378	0.0773171	0.0543488	0.185223	0.043501	0.207205	0.00384461	0	0.130036	0	0.00351625	0.0223709
TCGA_TCGA-BC-A110	0.00808045	0	0	0.0731724	0	0.224781	0.00855244	0	0.0176541	0.0100789	0	0.0188513	0.182324	0.0835084	0.0596418	0.221629	0.00702488	0	0.0731123	0	0	0.0115888
TCGA_TCGA-GJ-A3OU	0.00980783	0	0	0.00405123	0	0.104769	0.0071171	0.0135287	0.0505151	0.0154943	0	0	0	0.581434	0.0454498	0.121872	0.0199487	0	0.0260123	0	0	0
TCGA_TCGA-G3-A25U	0.0296765	0	0	0	0	0.264725	0.00141751	0	0	0	0.112492	0.0320036	0.12615	0	0.0768114	0.211949	0	0	0.0587432	0	0	0.0860326
TCGA_TCGA-DD-AADB	0.0352611	0	0.0198603	0.258455	0	0.0467571	0.0246949	0.0374859	0.144985	0	0	0.0417825	0.0151664	0.184623	0.0544524	0.0724923	0.0376438	0	0.0263404	0	0	0
TCGA_TCGA-DD-AAVZ	0.0760052	0	0	0.0645804	0	0.38185	0.00190353	0	0.000909278	0	0.00757767	0.0397264	0.0442725	0.0923633	0.0248925	0.106692	0.0155374	0	0.134019	0	0	0.00967037
TCGA_TCGA-BC-A216	0.0587494	0	0.0675999	0.518079	0	0	0.0947421	0.0687188	0.0282512	0	0	0.0222829	0.0151165	0.0209305	0.0408497	0.0279305	0	0	0.0340128	0	0	0.00273653
TCGA_TCGA-DD-A1EF	0.101832	0	0	0.119587	0	0.173306	0	0.00738657	0.146972	0	0	0.0299107	0	0.185691	0.0495513	0.0895013	0.0605197	0	0.035741	0	0	0
TCGA_TCGA-DD-AADL	0.0530595	0	0	0.0972735	0	0.125377	0	0.0271384	0	0	0	0.123689	0.0193907	0.0816744	0.111729	0.207851	0	0	0.131459	0	0	0.0213588
TCGA_TCGA-KR-A7K8	0.00934586	0	0	0.399373	0	0.0284201	0.0779343	0.0382933	0.0814541	0	0	0.0235682	0.0308817	0.0283612	0.101468	0.120401	0.0103617	0	0.0501367	0	0	0
TCGA_TCGA-ED-A7PX	0.0521676	0	0	0.0696	0	0.15533	0	0.00974058	0.0622892	0	0	0.0365143	0.0320365	0.21275	0.042329	0.260143	0	0.00319653	0.0467027	0	0	0.0172006
TCGA_TCGA-DD-AADK	0.119175	0	0.0111976	0.0822448	0	0.252833	0.00596792	0.00610736	0.0529184	0	0	0.0218678	0.0254636	0.0700332	0.0622458	0.158395	0.0934645	0	0.0380871	0	0	0
TCGA_TCGA-BW-A5NO	0.088028	0	0.0649646	0.0420689	0	0.218039	0	0.00523116	0.0463215	0.0686189	0	0.0853055	0	0.127687	0.0476133	0.125467	0	0	0.0625463	0	0	0.0181093
TCGA_TCGA-DD-A39W	0.0567692	0	0.0387444	0.0810635	0	0.15747	0	0	0.0438187	0	0.0282344	0.0444787	0.0630485	0.0685416	0.123295	0.191991	0	0	0.0986217	0	0	0.00392307
TCGA_TCGA-GJ-A9DB	0.00785353	0	0	0.075933	0	0.205433	0.00153516	0.000247619	0.0514954	0	0.0160671	0.00426811	0.0214896	0.267458	0.110999	0.140052	0.0170216	0	0.0576545	0	0	0.0224925
TCGA_TCGA-DD-A1EA	0.0191999	0	0.0217595	0.0712608	0	0.252542	0.0565219	0.0237882	0.00807204	0	0	0.0397045	0.0290688	0.0604554	0.138751	0.159709	0.0204214	0	0.0911631	0	0.00758343	0
TCGA_TCGA-UB-A7MD	0.0256926	0	0	0.018839	0	0.195936	0	0	0.0752777	0	0	0.0646566	0.0177668	0.164052	0.101798	0.199855	0.120345	0	0	0.00927742	0	0.00650399
TCGA_TCGA-ES-A2HS	0.0790375	0	0	0.0219165	0	0.272157	0	0	0	0	0.0244255	0.0617245	0.0305493	0	0.0228076	0.43047	0	0	0.0569116	0	0	0
TCGA_TCGA-G3-A3CJ	0.0484599	0	0	0.0523258	0	0.155306	0	0.00427884	0.043452	0.0072375	2.18966e-05	0.0980876	0.0698322	0.172739	0.0899679	0.208173	0	0	0.0501188	0	0	0
TCGA_TCGA-FV-A3R2	0.0507983	0	0	0.0889259	0	0.292222	0	0.00986401	0.0402413	0	0	0.0332692	0	0.0994726	0.0907461	0.208474	0.0136114	0.0220117	0.0249831	0	0	0.0253803
TCGA_TCGA-BW-A5NQ	0.0599054	0	0.0341715	0.275066	0	0.014119	0.119271	0.056643	0.0800422	0	0	0	0.00893421	0.0369469	0.0860375	0.0980252	0.122889	0	0.00795023	0	0	0
TCGA_TCGA-2Y-A9GZ	0.0646481	0	0.0206125	0.0442539	0	0.136193	0	0.0319636	0.0574178	0	0.00890631	0.0528467	0.0209862	0.142313	0.0476409	0.315579	0	0	0.0566399	0	0	0
TCGA_TCGA-4R-AA8I	0.0687177	0	0.0268702	0	0	0.105717	0	0.0517034	0.0502109	0.0683267	0	0.0612607	0	0.177011	0.0822224	0.201381	0	0.0459948	0.0605843	0	0	0
TCGA_TCGA-DD-A4NG	0.0373183	0	0	0.0504904	0	0.391976	0.0178084	0.0356372	0.0264662	0	0	0.0311885	0	0.10938	0.0883481	0.159061	0.00281182	0	0.0419788	0	0	0.00753577
TCGA_TCGA-RC-A6M5	0.0556275	0	0.0581594	0.0591542	0	0.372878	0	0	0.0357124	0	0	0.0530466	0	0.0266511	0.0194196	0.256405	0.0172705	0	0.0456754	0	0	0
TCGA_TCGA-2Y-A9H0	0.0182738	0	0.0316683	0.424094	0	0	0.13239	0.0658877	0.0714492	0	0	0.000217704	0.00874678	0.0452207	0.0586681	0.116692	0	0	0.0266926	0	0	0
TCGA_TCGA-DD-A11B	0.0635676	0	0.0456413	0.0285774	0	0.277811	0	0.00181623	0.0164445	0.0099335	0	0.0710276	0.0139072	0	0.0518808	0.258825	0	0.00105507	0.147679	0	0	0.0118334
TCGA_TCGA-G3-A25V	0.0449929	0	0	0.0740239	0	0.288792	0	0	0.0263735	0	0	0.0206255	0.0287423	0.112824	0.141362	0.186876	0.0242929	0	0.0510959	0	0	0
TCGA_TCGA-DD-AADQ	0.0264731	0	0	0.240516	0	0.0464015	0.0511878	0.0452945	0.0909524	0	0	0.0808508	0.00260667	0.114063	0.0741412	0.126376	0.00117239	0	0.0895344	0	0	0.0104299
TCGA_TCGA-CC-A8HS	0.0963909	0	0.0412708	0.0694318	0	0.207826	0	0.0120021	0.0755221	0	0.0342965	0.0329585	0.00042802	0.207769	0.04484	0.118612	0.00272427	0	0.055928	0	0	0
TCGA_TCGA-DD-A1EL	0.00594261	0	0.00222928	0	0	0.0567134	0.00797357	0.0148241	0.0922387	0	0.0636217	0	0.029085	0.351108	0.0300666	0.197784	0.0603963	0	0.079253	0	0.00292426	0.00583953
TCGA_TCGA-WQ-AB4B	0.0118536	0	0	0.0481114	0	0.280022	0	0	0.0534645	0	0	0.0717326	0.027905	0.113642	0.0484129	0.176279	0.0202923	0	0.148285	0	0	0
TCGA_TCGA-5R-AA1C	0.0731502	0	0.00131715	0.213373	0	0.0761467	0.0015459	0.0265892	0	0	0.0127092	0.0265014	0.0240486	0	0.105106	0.313604	0	0	0.125909	0	0	0
TCGA_TCGA-ED-A8O6	0.00379466	0	0	0.0255033	0	0.242791	0	0.0302586	0.0703062	0	0.0111801	0.0223943	0.01383	0.184803	0.0545244	0.133683	0.057973	0	0.143774	0	0.00518403	0
TCGA_TCGA-DD-AADD	0.0378389	0	0.00903854	0.229747	0	0.00357917	0.0279068	0.0990621	0.01154	0	0	0.0282452	0.0118704	0.102618	0.0861809	0.273742	0.00405923	0	0.0745726	0	0	0
TCGA_TCGA-BC-A10S	0.0123876	0	0	0.158341	0	0.188357	0	0	0.022626	0	0	0.0627601	0.00531923	0.091099	0.0253377	0.386348	0	0	0.0474248	0	0	0
TCGA_TCGA-CC-A9FV	0.00828222	0	0	0.0824642	0	0.225385	0	0.00256739	0.0297197	0.0498375	0	0.0123071	0.0210297	0	0.00828049	0.471027	0	0	0.086119	0.00298079	0	0
TCGA_TCGA-DD-AAEB	0.0201255	0	0.0225255	0.257539	0	0.0382997	0	0	0	0	0.195208	0	0.0789019	0.0936863	0.0224179	0.100986	0.0174332	0	0.152877	0	0	0
TCGA_TCGA-WX-AA44	0.0873355	0	0	0.0362446	0	0.318436	0	0.0100995	0.041764	0	0	0.0302441	0.00865192	0.11167	0.138091	0.139589	0.0176411	0	0.0602335	0	0	0
TCGA_TCGA-PD-A5DF	0.0216649	0	0.0037781	0.0139346	0	0.0901015	0	0.00012883	0.0312216	0	0	0.026998	0	0.54813	0.0423725	0.157704	0.00353879	0	0.0604276	0	0	0
TCGA_TCGA-YA-A8S7	0.00350919	0.000790843	0	0.0244208	0	0.128154	0	0	0.0140049	0	0.0155639	0.0368593	0.136631	0	0.0519061	0.409099	0.0131424	0	0.144253	0	0	0.0216656
TCGA_TCGA-5R-AA1D	0.0392149	0	0	0.0458956	0	0.372864	0.00265322	0	0	0.00438373	0	0.0332659	0.0131611	0.107849	0.0277964	0.276487	0.00811198	0	0.0683183	0	0	0
TCGA_TCGA-DD-AACH	0.0775297	0	0.0629171	0.0135854	0	0.108632	0	0	0.0337545	0	0.0107975	0.083085	0.0060938	0.108412	0.0333775	0.388388	0.00308963	0	0.0650322	0	0	0.00530568
TCGA_TCGA-CC-A8HV	0.0295203	0	0.0978858	0.0635159	0	0.309466	0	0	0.102381	0	0	0.0669856	0.00022372	0.170241	0.027051	0	0.0234172	0	0.109313	0	0	0
TCGA_TCGA-BW-A5NP	0.0142255	0.00885524	0	0.089144	0	0.246987	0.000189588	0.012523	0.026227	0	0	0.066981	0.0808741	0.111248	0.106218	0.074914	0.00612376	0	0.153652	0	0.00183892	0
TCGA_TCGA-G3-AAV0	0.035436	0	0.0392404	0.149199	0	0.186116	0	0.100623	0.0361731	0.0336696	0.0277964	0.0229786	0.0189271	0.0223147	0.123514	0.169712	0	0	0.0343003	0	0	0
TCGA_TCGA-DD-AAED	0.0698834	0	0	0.0276003	0	0.260499	0	0.00532438	0.0724002	0	0	0.0137899	0	0.318099	0.0394976	0.159798	0	0	0.0331072	0	0	0
TCGA_TCGA-NI-A4U2	0.0416174	0	0	0	0	0.109887	0.00720244	0.0231245	0.0216849	0	0.139239	0	0.116629	0.332977	0.0720674	0.106057	0.0139843	0	0.0155299	0	0	0
TCGA_TCGA-DD-A4NF	0	0	0.12999	0.00447494	0.0550503	0.0830035	0	0.0275971	0	0	0.00657176	0.112046	0.134303	0	0	0.196606	0.0116276	0	0.231358	0	0.00440833	0.00296459
TCGA_TCGA-DD-A11A	0.152415	0	0.0814745	0.0676194	0	0.096336	0	0.0190892	0.0119508	0	0	0.0920849	0.0823577	0.0590588	0.0351114	0.247876	0	0	0.0410956	0	0	0.0135309
TCGA_TCGA-DD-AAD0	0.0557897	0	0	0.0383483	0	0.208198	0.0196573	0.0222577	0.0401014	0	0	0.0339089	0.0309	0.329079	0.0582056	0.00155613	0	0	0.161997	0	0	0
TCGA_TCGA-DD-A3A6	0.0180273	0	0.0134546	0.122089	0	0.350547	0	0.00534112	0.0982046	0	0.0295349	0.0992628	0.0404351	0.00945944	0.00703379	0.135493	0.00216084	0.00320366	0.0657532	0	0	0
TCGA_TCGA-DD-A114	0.0309233	0	0	0.106813	0	0.182762	0.0384015	0.0199483	0.0549537	0	0.0109004	0	0.00179285	0.240318	0.147225	0.103329	0.0178529	0	0.04478	0	0	0
TCGA_TCGA-5C-AAPD	0.0127645	0	0.0173999	0.174111	0	0.0934271	0.00452431	0.0141173	0.084053	0	0	0.0182868	0	0.197622	0.159958	0.150942	0.0181837	0	0.0534095	0	0	0.00120069
TCGA_TCGA-HP-A5N0	0.0204568	0	0	0.0278377	0	0.273617	0	0.00335533	0	0.0242968	0	0.0649257	0.0825622	0.0323458	0.108055	0.121153	0.0345624	0	0.206833	0	0	0
TCGA_TCGA-T1-A6J8	0.0277732	0	0.0143905	0.062718	0	0.199245	0	0	0.0610712	0	0	0.0286424	0.0153094	0.0248415	0.0627219	0.262037	0.194325	0	0.0465303	0	0	0.000393973
TCGA_TCGA-XR-A8TC	0.0565644	0	0	0	0	0.54841	0	0	0	0	0	0.0290462	0.0284668	0.0412961	0.0511982	0.188588	0.00143644	0	0.0549944	0	0	0
TCGA_TCGA-DD-AACK	0.123709	0	0.0540147	0.0658851	0	0.28112	0	0.0209503	0.0561099	0	0	0.0452785	0.00193549	0.0346996	0.0764153	0.188523	0.018956	0	0.0289013	0	0	0.00350179
TCGA_TCGA-MI-A75C	0.0715844	0	0	0.113213	0	0.247008	0	0	0.206884	0.0288322	0.00999289	0.00329936	0.00677889	0.102373	0.0758005	0.118288	0	0	0.0117854	0	0	0.00416141
TCGA_TCGA-DD-AACP	0.072792	0	0	0.142486	0	0.158735	0	0.0354527	0.120425	0	0	0.0622979	0.00306723	0.176658	0.0756882	0.0442908	0.0668538	0	0.0405695	0	0	0.000684136
TCGA_TCGA-DD-AACT	0.0363846	0	0	0.247429	0	0.110913	0	0	0.0500199	0.0273078	0	0.054635	0.0176467	0.10909	0.0719032	0.208086	0.00417444	0	0.0528889	0	0	0.0095206
TCGA_TCGA-DD-A73E	0.159593	0	0.0705016	0.0407625	0	0.0893299	0	0	0	0	0	0.0780684	0	0.0492003	0.030358	0.126746	0	0.0279266	0.327514	0	0	0
TCGA_TCGA-BC-4072	0.00549535	0	0.00283134	0.166354	0	0.203669	0.0411339	0.0161486	0.0433129	0.068739	0	0.038949	0	0.0319193	0.0802851	0.190654	0.0484243	0	0.0293642	0	0	0.0327188
TCGA_TCGA-BC-4073	0.031792	0	0.0108199	0.151963	0	0.0495958	0.0766373	0.0454322	0.0358064	0.00777345	0	0	0	0.267343	0.0523233	0.166092	0.0220846	0	0.0235107	0	0	0.0588261
TCGA_TCGA-XR-A8TG	0.109504	0	0.0794213	0	0	0.263979	0	0	0.0142514	0.0423827	0	0.0318831	0.00133184	0.0464664	0.128668	0.164234	0.0142575	0	0.018653	0.0749469	0	0.0100198
TCGA_TCGA-RC-A6M6	0.0377854	0	0	0.130276	0	0.108571	0.0262498	0.0136167	0.184808	0	0.049228	0	0.0419387	0.265379	0.045244	0.0842012	0.0100945	0	0.00260778	0	0	0
TCGA_TCGA-BC-A69H	0	0.00405501	0	0.0677191	0	0.170254	0	0.0306138	0.0842835	0	0	0.00919008	0.00382408	0.399273	0.0377779	0.161842	0.025393	0	0.00577444	0	0	0
TCGA_TCGA-DD-AAC8	0.0827615	0	0	0.0503091	0	0.168228	0.00583892	0.00515217	0.0412394	0	0	0.118798	0.0591862	0.094541	0.0608434	0.272009	9.54377e-05	0	0.0157541	0	0	0.0252444
TCGA_TCGA-DD-AADJ	0.0908041	0	0.0078372	0.144077	0	0.273682	0	0.0129252	0.0436256	0	0.00811823	0.0311075	0.0416157	0	0.0680382	0.135318	0.0923398	0	0.0491734	0	0	0.00133755
TCGA_TCGA-2Y-A9H9	0.0896387	0	0.0790329	0.0488295	0	0.174111	0	0	0.036367	0.037711	0	0.0740082	0.00618454	0.0629225	0.108928	0.204439	0.00434222	0	0.0734856	0	0	0
TCGA_TCGA-ED-A5KG	0.18031	0	0	0.23541	0	0.218617	0.0148522	0.0152155	0.0978154	0.00793002	0	0	0	0.082639	0.0872189	0.0470716	0	0	0.0129208	0	0	0
TCGA_TCGA-DD-AACO	0.00670413	0	0	0.0662418	0	0.270127	0	0.0125795	0.0379822	0.0343106	0	0.0674509	0.0135035	0.0238815	0.0434809	0.219624	0.0259613	0	0.171711	0	0	0.00644186
TCGA_TCGA-G3-A25Z	0.103783	0	0.100008	0.0238882	0	0.178185	0	0.019668	0.0350418	0	0	0.00106966	0.00257484	0.0506681	0.0393265	0.295391	0.100017	0	0.0446963	0	0	0.0056825
TCGA_TCGA-DD-A4NV	0.0366532	0	0	0.0916278	0	0.287553	0	0	0.0344431	0	0.0394009	0.010812	0.0335754	0.0928099	0.0748246	0.241189	0.0179761	0	0.0307356	0	0	0.0083993
TCGA_TCGA-FV-A2QR	0.0506619	0	0.031523	0.0677202	0	0.0960475	0	0.0515584	0.0225805	0	0	0.0717974	0	0.228267	0.0806788	0.194192	0.00749101	0	0.0688637	0	0	0.0286192
TCGA_TCGA-G3-AAV7	0.054333	0	0.00241127	0	0	0.091069	0.00716309	0.0197896	0.0579657	0	0.0289106	0	0	0.584517	0.0115089	0.123037	0	0	0	0.018713	0	0.000581936
TCGA_TCGA-2Y-A9H4	0.0138859	0	0	0.0973125	0	0.170091	0	0	0.110166	0.0165136	0	0.0670565	0	0	0.0540227	0.239239	0.156004	0	0.0757084	0	0	0
TCGA_TCGA-3K-AAZ8	0.049358	0	0.0051826	0.136468	0	0.361502	0	0.0426153	0.063426	0	0	0.0734643	0.00936137	0.0333199	0.0568399	0.123627	0	0.00481511	0.0400202	0	0	0
TCGA_TCGA-CC-5261	0.0734356	0.0382925	0	0.0856919	0	0.264352	0.00182769	0	0.0706674	0	0	0.0376717	0.00198131	0.0704018	0.064985	0.0925928	0.133221	0	0.0648797	0	0	0
TCGA_TCGA-ZP-A9D2	0	0.0443016	0.02212	0.0258506	0	0.213067	0	0	0.0252312	0.00229845	0	0.00975563	0	0.169703	0.122159	0.308329	0	0	0.0494978	0	0	0.00768643
TCGA_TCGA-2Y-A9H5	0.0294926	0	0.013193	0.0916752	0	0.303558	0	0.02776	0.0840181	0	0	0.0547356	0.0135411	0.0799845	0.0619157	0.137479	0.0262226	0	0.0764246	0	0	0
TCGA_TCGA-G3-A25T	0.00253371	0	0	0.0381414	0	0.186409	0	0	0.0165804	0.0197378	0	0.0667722	0.00181447	0.360057	0.0256924	0.221879	0.000595674	0	0.0569702	0	0	0.00281589
TCGA_TCGA-DD-AAEA	0.0474886	0	0	0.216231	0	0.0734519	0.0403675	0.0465756	0.0715038	0.0531766	0	0.0516289	0	0.109937	0.133793	0.0962022	0.0123864	0	0.0472571	0	0	0
TCGA_TCGA-RG-A7D4	0.0308767	0	0.106824	0.304908	0	0	0.0275608	0.0993407	0.0869616	0	0	0.0434016	0.031541	0.169599	0.0356096	0.0421772	0.00276051	0	0.0184401	0	0	0
TCGA_TCGA-DD-AACD	0.0247018	0	0	0.0414629	0	0.251909	0	0.00220371	0.0386449	0.0500292	0	0.0445089	0.0547722	0.0650798	0.0564591	0.274199	0	0.0569207	0.0391091	0	0	0
TCGA_TCGA-DD-AAD8	0.0648455	0	0.0110749	0.0849203	0	0.228639	0	0.0241254	0	0.0580732	0	0.039826	0	0.0890893	0.064468	0.310686	0	0.000931763	0.023321	0	0	0
TCGA_TCGA-5R-AAAM	0.0104117	0	0	0.080109	0	0.27028	0	0	0	0	0	0.0298251	0.0634343	0.0416352	0.126146	0.295121	0.0209066	0	0.0621309	0	0	0
TCGA_TCGA-EP-A3JL	0.0504549	0	0	0.117581	0	0.138556	1.00236e-05	0.0631623	0.0732036	0.00969111	0	0.0507587	0.0251391	0.0702565	0.145235	0.199567	0.00602544	0	0.0497354	0	0	0.000624135
TCGA_TCGA-DD-A73G	0.0125129	0	0	0.084056	0	0.13862	0	0	0.0950915	0	0	0.0586466	0.0361625	0	0.0166337	0.44065	0	0	0.115008	0	0	0.00261889
TCGA_TCGA-G3-AAV4	0.0106504	0	0.035237	0	0	0.398243	0	0.0170995	0.0342233	0	0	0.055292	0.0929642	0	0.089946	0.162009	0	0	0.104335	0	0	0
TCGA_TCGA-ED-A459	0.0258769	0	0.0034351	0	0	0.153134	0.00970401	0.0430425	0.0705103	0	0.0449597	0.0146359	0.0226444	0.224217	0.0406275	0.231265	0.00552847	0	0.0985205	0	0.003824	0.00807469
TCGA_TCGA-DD-A73C	0.049783	0	0	0.268639	0	0	0	0.0377937	0.0297431	0	0.0433031	0.0443507	0.0338153	0.0417825	0.0425575	0.307037	0	0	0.0994525	0	0	0.00174304
TCGA_TCGA-MR-A520	0.0439238	0	0.0193848	0.120621	0	0.259753	0	0	0.0062607	0	0.0506097	0.0289479	0.0111551	0.0733265	0.0576102	0.229119	0.00577941	0	0.0935097	0	0	0
TCGA_TCGA-G3-A7M5	0	0	0.0384694	0.133845	0	0.171298	0	0.0599264	0.0410224	0.0520501	0	0.0864254	0.015726	0.0192685	0.0336153	0.230575	0	0	0.0637978	0	0	0.0539816
TCGA_TCGA-MI-A75G	0.0246814	0	0	0.0327139	0	0.177089	0	0.0234716	0.0547667	0.0357928	0	0.0694779	0	0.149853	0.0614755	0.303489	0	0	0.0558074	0	0	0.0113816
TCGA_TCGA-CC-A7IK	0.0664245	0	0.0669875	0.0107892	0	0.174898	0.00755518	0	0	0	0	0.156325	0.117544	0.00283784	0.0483832	0.12113	0.00944084	0	0.208936	0	0.00874816	0
TCGA_TCGA-G3-A5SJ	0.0323594	0	0	0.105265	0	0.16357	0.0110294	0.0279071	0.0567322	0.0437126	0	0.010555	0	0.287115	0.0840912	0.0913154	0.0486222	0	0.0133094	0	0	0.0244158
TCGA_TCGA-G3-A5SI	0.0801177	0	0	0.0376947	0	0.248349	0	0.0212631	0.0242915	0	0.00267252	0.0583029	0.00659592	0.0165529	0.0408106	0.368361	0	0	0.0543742	0	0	0.0406141
TCGA_TCGA-DD-AAE6	0.202448	0	0.288026	0	0	0.172863	0	0	0.0386839	0	0	0.059813	0.0254608	0	0.0115955	0.133738	0	0.0229621	0.0431974	0	0	0.00121173
TCGA_TCGA-DD-AACG	0.0378617	0	0.023863	0.061711	0	0.253206	0	0	0.0546145	0.0246981	0	0.0421621	0	0.198779	0.0246199	0.248528	0.0020177	0	0.027939	0	0	0
TCGA_TCGA-DD-AADC	0.0660134	0	0.00399362	0.0512183	0	0.226086	0	0.0382675	0.0258931	0.0204551	0	0.0562284	0	0.14158	0.124538	0.190121	0.0343863	0	0.0212196	0	0	0
TCGA_TCGA-ZS-A9CF	0.0439147	0	0	0.0523842	0	0.349724	0	0.00381119	0.0398139	0.027473	0	0.0731492	0.0141353	0.015612	0.108526	0.180508	0.0236832	0	0.0672656	0	0	0
TCGA_TCGA-NI-A8LF	0.0388837	0	0.0230818	0.107977	0	0.283846	0	0	0.075408	0	0.0825991	0	0.0421931	0.0063211	0.0218843	0.160071	0	0.00652172	0.151214	0	0	0
TCGA_TCGA-DD-A39Z	0.0290149	0	0	0.230465	0	0.318236	0	0.00791485	0.0418754	0	0	0.0845175	0.0301547	0	0.0640186	0.119626	0	0	0.0741776	0	0	0
TCGA_TCGA-UB-A7ME	0.0271948	0.00905525	0	0.187724	0	0.119637	0	0.0281258	0.104518	0	0	0.0840538	0	0.214166	0.0977343	0.0775571	0.0056721	0	0.0445614	0	0	0
TCGA_TCGA-G3-A7M9	0.116015	0	0.0636206	0.076347	0	0.0160927	0	0.00812833	0.0556327	0	0	0.0452245	0	0.545156	0.0181442	0.0158004	0	0	0.0398391	0	0	0
TCGA_TCGA-DD-AACJ	0.00263948	0	0	0.00499684	0	0	0	0	0.110706	0	0.0384172	0	0.135154	0.22004	0	0.188574	0.0338339	0	0.195759	0	0.0338611	0.0360189
TCGA_TCGA-DD-A1ED	0.027158	0	0	0.122264	0	0.209752	0	0	0.0331183	0.00921696	0	0.0616757	0.0347213	0.0443506	0.0410232	0.211519	0	0	0.189483	0.00737644	0	0.0083405
TCGA_TCGA-EP-A12J	0.0783806	0	0.0251653	0.133371	0	0.143143	0	0	0.015124	0.0189927	0.0154179	0.0702692	0.0666264	0	0.106856	0.224297	0	0	0.102356	0	0	0
TCGA_TCGA-DD-A1EJ	0.00346141	0.000390866	0	0.0610869	0	0.123002	0	0.0243222	0.0741377	0	0	0.0372137	0.0854538	0.0785775	0.114273	0.227712	0.0302763	0	0.131732	0	0.00836118	0
TCGA_TCGA-G3-AAV2	0.0210798	0	0	0.0597506	0	0.0902824	0	0	0	0	0.0842589	0.0458505	0.0450915	0.038086	0.0339798	0.328211	0	0	0.25341	0	0	0
TCGA_TCGA-DD-AADY	0.0967671	0	0	0.0463957	0	0.335208	0	0.0327726	0.00977503	0	0	0.0290533	0.0129189	0	0.109225	0.226183	0.0673025	0	0.0343987	0	0	0
TCGA_TCGA-CC-5263	0.0157956	0	0	0.0393456	0	0.0983493	0	0.0449482	0.0267469	0	0	0.0230599	0.00439046	0.105647	0.0518974	0.187777	0.320077	0	0.0471725	0	0	0.0347932
TCGA_TCGA-DD-AADP	0.0685788	0	0	0.0496417	0	0.293317	0	0	0.0616036	0	0.0195712	0.0317105	0.0200214	0.0693366	0.125627	0.114622	0.0734956	0	0.0595238	0	0	0.012951
TCGA_TCGA-BC-A69I	0.0339624	0	0.00815967	0.123762	0	0.127063	0	0	0.0302306	0.0055406	0.0144417	0.0488684	0.0879091	0.071594	0.0601921	0.224538	0.00527821	0	0.147277	0	0	0.0111825
TCGA_TCGA-DD-AAEK	0.0400358	0	0	0.176275	0	0.158762	0.00797426	0.0344184	0.0752872	0	0	0.0448553	0.00467672	0.168079	0.0772867	0.12499	0.0349013	0	0.0524587	0	0	0
TCGA_TCGA-DD-A4ND	0.0516658	0	0.00760607	0.140474	0	0.22238	0.00178939	0.0144094	0.0205982	0.04606	0	0.00713015	0	0.117133	0.0919523	0.190082	0.0517572	0	0.0280132	0	0	0.00894945
TCGA_TCGA-2Y-A9H7	0.0252576	0	0	0.0604943	0	0.502017	0	0	0.0299763	0	0	0.0399153	0.0526027	0	0.0268155	0.140108	0.08625	0.00108718	0.0205676	0	0	0.0149083
TCGA_TCGA-RC-A7S9	0.0632372	0	0.0240694	0.088314	0	0.131642	0.0212953	0.0441052	0.11568	0.0141317	0.00214263	0.0265976	0.0124287	0.088137	0.131557	0.122211	0.0630206	0	0.0514323	0	0	0
TCGA_TCGA-DD-A4NE	0.158921	0	0	0	0	0.225016	0	0.0281784	0	0.0147612	0.018956	0	0.0683703	0	0.0878847	0.254615	0	0	0.123424	0	0	0.0198736
TCGA_TCGA-DD-AADV	0.0649838	0	0.0324859	0.081775	0	0.1247	0	0.00843923	0.0549056	0	0	0.0521155	0	0.106074	0.0398399	0.290597	0.0923216	0	0.0517626	0	0	0
TCGA_TCGA-DD-AACX	0.0497851	0	0	0.0780065	0	0.119143	0.0235126	0.0327034	0	0.0979759	0	0.0830851	0.126475	0.0668533	0.138332	0.103064	0.0248094	0	0.0349477	0	0	0.0213072
TCGA_TCGA-DD-AACC	0.0827348	0	0.0034302	0.305002	0	0.066117	0.0102875	0.0208285	0.0244156	0.0671099	0	0.0864426	0.0275755	0.043087	0.126133	0.0888977	0.0160194	0	0.0319191	0	0	0
TCGA_TCGA-G3-A5SK	0.0482358	0	0.00275079	0.0924739	0	0.280697	0	0.0102939	0.00867066	0.0395468	0.104945	0	0.000298311	0.0986171	0.0853274	0.208063	0	0	0.0185872	0	0	0.0014929
TCGA_TCGA-DD-AACV	0.0421036	0	0.0219882	0.0397764	0	0.361757	0	0.0553911	0.0154332	0	0	0.0191227	0	0	0.028392	0.299541	0	0.0535752	0.0454495	0	0.0174701	0
TCGA_TCGA-CC-5264	0.00652158	0	0.0234602	0.194691	0	0.220159	0.0508226	0.0522498	0.0663964	0	0	0.0041486	0.0012118	0.119401	0.0253393	0.146435	0.00714874	0	0.063408	0	0	0.0186072
TCGA_TCGA-DD-AACL	0.00495461	0	0.071028	0.0948698	0	0	0.044595	0.0448869	0.0534674	0.00341968	0	0.0229677	0.00438905	0.340049	0.0620181	0.174923	0.0152117	0	0.041731	0	0	0.0214891
TCGA_TCGA-DD-A116	0.0295751	0	0.0130154	0.0680389	0	0.0833496	0.000288188	0	0.0611773	0.00876267	0	0.0854816	0.0170368	0.1581	0.0744893	0.238249	0.00868945	0	0.153746	0	0	0
TCGA_TCGA-CC-A7IG	0.00566547	0	0.101397	0.0224471	0	0.151558	0	0	0.0491985	0	0	0.0266698	0	0.243972	0.0336984	0.294462	0.0249096	0	0.0379456	0	0.000741947	0.0073347
TCGA_TCGA-DD-AAE9	0.00967684	0	0	0	0	0.150885	0	0.0889043	0	0	0.00538784	0.0811222	0.080469	0.186471	0.128804	0.0298456	0.0128822	0	0.218485	0	0.00706754	0
TCGA_TCGA-DD-AAVP	0.11764	0	0.0703304	0.153029	0	0.0270147	0.00764841	0.0443542	0.00533664	0	0.00848631	0.0395648	0.118588	0	0.127694	0.180039	0	0	0.100274	0	0	0
TCGA_TCGA-G3-AAV5	0.0821147	0	0	0.112097	0	0.12449	0	0.0108338	0.0900434	0.00829709	0	0.0423137	0.0224274	0.0540508	0.0557987	0.338237	0	0	0.0541679	0	0	0.00512824
TCGA_TCGA-G3-A3CG	0.110904	0	0.00194377	0.0974766	0	0.241378	0	0	0.0879721	0	0	0.0297096	0	0.000306222	0.21135	0.126974	0.00482914	0	0.072138	0	0	0.0150182
TCGA_TCGA-CC-5260	0.0457102	0	0	0.139256	0	0.176452	0	0	0.0788863	0	0	0.0254335	0.0796065	0.0733547	0.060866	0.190466	0.0925111	0	0.0374575	0	0	0
TCGA_TCGA-CC-A7IJ	0	0	0.00588757	0.317613	0	0	0.0489989	0.0315589	0.0169872	0.117092	0	0	0.0102169	0	0.0879639	0.36189	0.0017918	0	0	0	0	0
TCGA_TCGA-DD-A4NR	0.0366598	0	0	0.260558	0	0.121209	0.0384384	0.052511	0.0563817	0	0.0184722	0.0145157	0.0141882	0.103113	0.0687835	0.205913	0.00721172	0	0	0	0	0.00204502
TCGA_TCGA-DD-AAC9	0.0478964	0	0.0077831	0.0759364	0	0.241448	0	0.0172987	0.0965221	0.0110992	0	0.0550011	0.0114811	0.13533	0.064293	0.187164	0	0	0.0382748	0	0	0.0104726
TCGA_TCGA-CC-5259	0.0154877	0	0.0994956	0.146897	0	0.246301	0	0.00898953	0.172408	0	0	0.0443313	0	0.140798	0.0599298	0.04226	0	0	0.0211181	0	0	0.00198375
TCGA_TCGA-EP-A3RK	0.0369408	0	0	0.0831521	0	0.143574	0	0.0222965	0.0760124	0.0274861	0	0.0846692	0.0268043	0.117208	0.0855835	0.187496	0.0391411	0	0.0696365	0	0	0
TCGA_TCGA-FV-A496	0.00478534	0	0	0.0508831	0	0.362173	0	0	0	0	0.0180637	0	0.0564027	0.135628	0.0690982	0.035298	0.0142206	0	0.211251	0	0	0.0421966
TCGA_TCGA-CC-A3MB	0.0266391	0	0	0.0800813	0	0.207898	0	0.00251916	0.0720572	0	0	0.0740077	0.00279636	0.156713	0.0681804	0.219224	0.00952578	0	0.0638909	0	0	0.0164665
TCGA_TCGA-CC-A7IF	0.0285969	0	0	0	0	0.291621	0	0.00420111	0.159418	0	0.0166062	0.0953108	0.051353	0.0477702	0.0456596	0.101476	0.00864307	0	0.149344	0	0	0
TCGA_TCGA-ZS-A9CD	0.0494886	0	0	0.022256	0	0.31832	0	0	0.0339277	0	0.00298543	0.0127784	0.0096298	0.140207	0.106506	0.189151	0.0343145	0	0.0397357	0	0	0.0406996
TCGA_TCGA-G3-A25S	0.0263499	0	0	0.0766508	0	0.259914	0	0	0	0.0849066	0	0.0452731	0.0278547	0.150081	0.0213254	0.208926	0.000126241	0	0.0879944	0	0	0.0105979
TCGA_TCGA-BC-A217	0.0234385	0	0	0.0829498	0	0.257671	0	0.0238912	0.0852636	0.0856087	0	0.0181374	0	0.106368	0.0846021	0.19545	0.00350631	0	0.0331136	0	0	0
TCGA_TCGA-DD-AAW2	0.13186	0	0.0389766	0.139242	0	0.0536487	0.0109912	0	0	0	0.149557	0.0218538	0.0479122	0.00575511	0.0909789	0.231463	0	0	0.0777607	0	0	0
TCGA_TCGA-2Y-A9H6	0.0332991	0	0	0.0491875	0	0.393179	0	0	0.0842653	0	0.0111567	0.0189909	0.0366983	0.0269133	0.0206698	0.179035	0.102598	0	0.0440062	0	0	0
TCGA_TCGA-2Y-A9GW	0.0131348	0	0	0.0144052	0	0.149798	0	0	0.0533613	0	0	0.0150654	0.00470264	0.495432	0.0800188	0.0578864	0.0800777	0	0.0361171	0	0	0
TCGA_TCGA-DD-A73D	0.142682	0	0.107484	0.0243046	0	0.0635332	0	0.0348809	0	0	0.0301688	0.0718932	0.0536952	0.067702	0.0980468	0.185865	0.0286604	0	0.0908011	0	0	0.000282416
TCGA_TCGA-DD-A115	0.00833486	0	0	0.0228585	0	0.283036	0	0	0.000324183	0.0439606	0	0.0527114	0	0.158887	0.124209	0.170613	0.0105919	0	0.123016	0	0	0.00145836
TCGA_TCGA-XR-A8TF	0.0489191	0	0.0226746	0.220386	0	0.0901299	0.0388318	0.0872363	0.0339892	0.0214447	0.00414941	0	0.0118117	0.118222	0.0771582	0.223213	0	0	0.00170995	0	0	0.000123281
TCGA_TCGA-DD-AAVQ	0.0861628	0	0.0187713	0.161402	0	0.189917	0.0235173	0.0338223	0.0911083	0	0	0.00872351	0.0191618	0.192744	0.0691987	0.055133	0.0178863	0	0.0324521	0	0	0
TCGA_TCGA-BD-A3EP	0.0864591	0.0526582	0.0216461	0.089813	0	0.291126	0	0.0352606	0.068132	0	0	0.0289554	0.00180605	0.0650257	0.0475664	0.127636	0.0646464	0	0.0124887	0	0	0.00678002
TCGA_TCGA-DD-A39V	0.00118206	0	0	0.355649	0	0	0.0332059	0.0407241	0.119743	0	0	0.0445381	0.0722984	0.0382606	0.0756358	0.149538	0.027771	0	0.0414549	0	0	0
TCGA_TCGA-RC-A6M4	0.0545426	0	0.0271716	0	0	0.0368182	0	0.0339669	0.0307656	0.0240035	0	0.0484871	0	0.229757	0.0947543	0.358503	0	0	0.0612302	0	0	0
TCGA_TCGA-ED-A7XP	0.0588695	0	0.00308502	0.0781139	0	0.146001	0	0	0.0460003	0	0	0.0717388	0.00226392	0.178596	0.0722712	0.234909	0.0348964	0	0.0732549	0	0	0
TCGA_TCGA-2Y-A9HA	0.00658017	0	0.0833519	0	0	0.153638	0	0.00925235	0.0529997	0.00516989	0	0.0694096	0.0329064	0.270512	0.0381718	0.193831	0	0.000597775	0.0730275	0	0.0105512	0
TCGA_TCGA-DD-AAE2	0.0563001	0	0.0136812	0.246953	0	0.0656565	0.000500958	0.048468	0.039162	0.0727391	0	0.0313315	0	0.0322074	0.188047	0.148475	0.0131587	0	0.0433192	0	0	0
TCGA_TCGA-DD-AADF	0.0115069	0	0.160809	0.344953	0	0	0.0766714	0.0729358	0.0706673	0	0	0.036642	0	0.0423492	0.0701169	0.080926	0	0	0.0324227	0	0	0
TCGA_TCGA-DD-AACW	0.0362105	0	0.0217361	0.0536254	0	0.342827	0	0	0.0596453	0.00100083	0	0.0286611	0.0143329	0.0588902	0.0271651	0.217088	0.0772336	0	0.0615837	0	0	0
TCGA_TCGA-MI-A75I	0	0	0	0.0763441	0	0.218931	0	0.0675947	0.0762524	0	0.0174874	0	0.0240888	0.28806	0.0549564	0.0147703	0.000203708	0	0.136878	0	0.0103822	0.0140501
TCGA_TCGA-FV-A3I0	0.0123041	0	0	0.0139338	0	0.199225	0	0.00524422	0.031627	0	0	0.0794437	0	0.328248	0	0.24347	0	0.0321898	0.0436289	0	0	0.0106858
TCGA_TCGA-2Y-A9H1	0	0.00673844	0	0.225259	0	0.105705	0	0.0701974	0.118931	0	0.00459003	0.0657968	0.0308459	0.117115	0.0518894	0.125273	0.0192279	0	0.0584319	0	0	0
TCGA_TCGA-CC-A8HU	0.0478341	0	0.0344289	0.0689721	0	0.202764	0	0.00936157	0.0403439	0	0.00853056	0.00607541	0.046893	0.0844125	0.0658359	0.276973	0	0	0.0864479	0.00741259	0	0.0137148
TCGA_TCGA-DD-AAD2	0.0248611	0	0	0.0214519	0	0.295664	0.00554657	0	0.0471841	0	0.0145343	0.00761949	0.00753309	0.288411	0.0944303	0.138277	0.0180301	0	0.0358891	0	0	0.000568305
TCGA_TCGA-BC-A10R	0.00062452	0	0	0	0	0.398008	0	0	0	0	0.112231	0.00911933	0.108319	0	0.0197129	0.182289	0.0147382	0	0.129862	0	0	0.0250962
TCGA_TCGA-G3-A5SL	0.0356391	0	0	0.027405	0	0.300234	0	0	0.0128238	0	0	0.0485602	0.038254	0.0686104	0.120913	0.131527	0.034006	0	0.182027	0	0	0
TCGA_TCGA-CC-A1HT	0.0124476	0	0	0.0224127	0	0.182723	0.085097	0.0503816	0.00798453	0	0	0.0524576	0.0111279	0.160698	0.119706	0.237572	0.0138443	0	0.0435476	0	0	0
TCGA_TCGA-2Y-A9GV	0.0431482	0	0.0477701	0.0392744	0	0.165436	0	0	0.0680349	0	0	0.0143256	0.0026796	0.114933	0.0424385	0.425947	0	0	0.0360124	0	0	0
TCGA_TCGA-ED-A7XO	0.00839256	0	0.0272321	0.117741	0	0.232138	0	0.012817	0.0338831	0.00179411	0	0.0758315	0.00997682	0.037092	0.066614	0.249685	0.0287325	0	0	0.0582645	0	0.039805
TCGA_TCGA-CC-A5UC	0.0460312	0	0.0553986	0.0396436	0	0.11383	0.0247273	0.0138484	0.021164	0.0306635	0	0.0314006	0	0.297869	0.0776599	0.15363	0.0413306	0	0.0528029	0	0	0
TCGA_TCGA-DD-AADU	0.114509	0	0.0186304	0.00394868	0	0.0990414	0	0.0267781	0.0314767	0.0360401	0	0.117781	0	0.143305	0.0810852	0.207837	0	0	0	0.117435	0.00213161	0
TCGA_TCGA-DD-AAE1	0.0859952	0	0	0.0845859	0	0.263975	0	0	0.0884114	0	0	0.0691761	0.00510884	0.0211909	0.0662293	0.135366	0.0955745	0	0.0843865	0	0	0
TCGA_TCGA-2Y-A9HB	0.0494184	0	0.00536644	0.304426	0	0.0623268	0.0176161	0.0333101	0.0575479	0.0425619	0	0	0.0011532	0.0673406	0.117462	0.20941	0	0	0.0320603	0	0	0
TCGA_TCGA-BD-A2L6	0.0386223	0	0	0.111561	0	0.365516	0	0	0.05033	0	0	0.0526502	0.0285884	0.0445288	0.0950362	0.116283	0.0136707	0	0.0832139	0	0	0
TCGA_TCGA-DD-A3A9	0.0350001	0	0	0.159349	0	0.295133	0	0.0306162	0.0362521	0.0556957	0	0.0592821	0.00450714	0.0556751	0.0593293	0.13333	0.023845	0	0.043617	0	0	0.00836809
TCGA_TCGA-KR-A7K2	0.072095	0	0	0.0259511	0	0.522561	0	0	0.0660937	0	0	0.0564569	0.0118677	0	0.0569835	0.162369	0	0.00286251	0.0227602	0	0	0
TCGA_TCGA-DD-A3A1	0	0	0	0.119974	0	0.180064	0	0.040575	0.0589441	0	0	0.0384607	0	0.17062	0.0215189	0.262018	0	0.00777557	0.0328837	0	0	0.067166
TCGA_TCGA-DD-AADI	0.0287508	0	0	0.143659	0	0.400207	0	0.000366001	0.0310636	0.0754683	0	0	0.00940238	0.0644219	0.0805734	0.125753	0.0206359	0	0.0196989	0	0	0
TCGA_TCGA-DD-A4NA	0.0340051	0	0.014936	0.0351881	0	0.26474	0	0.00401792	0.106498	0	0	0.0693735	0.0229116	0.149089	0.0849787	0.178417	0.00960199	0	0.0262431	0	0	0
TCGA_TCGA-BC-A10T	0.0388941	0	0.00358811	0.123477	0	0.21203	0	0	0.00568839	0.025252	0	0.0891039	0.00764941	0.0455777	0.070273	0.185952	0.0529301	0	0.139584	0	0	0
TCGA_TCGA-RC-A7SH	0.0649783	0	0	0.13484	0	0.167544	0	0.07834	0.11078	0	0	0.104301	0	0.136662	0.0643479	0.079717	0	0	0.056804	0	0	0.00168495
TCGA_TCGA-WJ-A86L	0.0820494	0	0	0.0127509	0	0.311042	0.0018086	0.00934465	0.0108481	0.0296021	0.0367026	0	0	0.290418	0.0933972	0	0	0	0.0572494	0	0	0.0647876
TCGA_TCGA-DD-AA3A	0.00107293	0.0104297	0	0.031308	0	0.124497	0	0.053786	0.0835259	0	0	0.104481	0.00535608	0.422449	0.043106	0.0357504	0.0347183	0	0.0367608	0	0.0079201	0.00483966
TCGA_TCGA-CC-A7IE	0.0545736	0	0.014846	0.182524	0	0.00954801	0.0802365	0.122104	0.0771279	0.0237917	0	0.0124684	0.0141373	0.251149	0.0419387	0.066461	0.0332975	0	0.015796	0	0	0
TCGA_TCGA-DD-AAVS	0.0138617	0	0	0.0572074	0	0.336483	0	0	0.0455451	0	0	0.0964732	0.0445538	0.0983436	0.0531683	0.0844302	0.0266078	0	0.13857	0	0	0.00475649
TCGA_TCGA-DD-AAE7	0.0370351	0	0.00849587	0.185554	0	0.26526	0	0	0	0.0463963	0	0.0146894	0	0.000168665	0.0895664	0.234904	0.0971552	0	0.0207753	0	0	0
TCGA_TCGA-BC-A3KG	0.0940334	0	0.112897	0.0514176	0	0.248029	0	0.0515099	0.0221642	0.0113087	0	0.0491213	0.00379457	0.107303	0.0934781	0.0833828	0.0106648	0	0.0334626	0	0	0.0274323
TCGA_TCGA-DD-A3A2	0.0615779	0	0	0.0646715	0	0.121169	0	0.0165745	0.0659378	0.0316037	0.0478087	0.0389509	0	0.0489403	0.0736068	0.387138	0	0	0.0420208	0	0	0
TCGA_TCGA-DD-AAVR	0.0379288	0	0	0.0694293	0	0.405421	0.0313384	0	0.0408436	0	0	0.0117398	0.017486	0.0103523	0.0438251	0.183876	0.0976248	0	0.0342588	0	0	0.0158761
TCGA_TCGA-CC-A7II	0.156401	0	0.016761	0.0566661	0	0.0492002	0	0.0330889	0.0748171	0	0	0.0911644	0	0.23184	0.00893946	0.255171	0	0	0.024777	0	0.00117364	0
TCGA_TCGA-DD-AACN	0.0455579	0	0	0.13362	0	0.291639	0	0.000884292	0.0186193	0.00693937	0	0.0796076	0.0111876	0.0303096	0.0839603	0.175183	0.0660561	0	0.0564355	0	0	0
TCGA_TCGA-2Y-A9GX	0.017861	0	0	0.105505	0	0.339044	0.00859629	0	0.0182492	0	0.000463008	0.00489778	0.015735	0.135636	0.0755509	0.181324	0.0598263	0	0.0373106	0	0	0
TCGA_TCGA-CC-A3MA	0.00278751	0.00406895	0	0.0444134	0	0.114721	0	0.0153854	0.0591627	0	0	0.0643438	0	0.459675	0.0844613	0.0807636	0.0179847	0	0.0477757	0	0.00445743	0
TCGA_TCGA-DD-AACQ	0.132527	0	0.266885	0.0536796	0	0.125712	0	0.0328929	0	0	0	0.0554232	0.0187771	0	0.163658	0.0853151	0.00407503	0	0.0610553	0	0	0
TCGA_TCGA-RC-A7SF	0.0423358	0	0.00841208	0.0903026	0	0.154112	0	0	0.0486134	0.0738444	0	0.121285	0	0.199177	0.145913	0.0386298	0.00720313	0	0.0701715	0	0	0
TCGA_TCGA-DD-AADW	0.0384125	0	0	0.0576989	0	0.223457	0	0.0417154	0.0214996	0.00334481	0	0.0625793	0	0.174238	0.101177	0.165937	0.00107021	0	0.108871	0	0	0
TCGA_TCGA-G3-A3CH	0.0491512	0	0	0.123982	0	0.259721	0	0	0.0504982	0.0382756	0	0.0475555	0	0	0.0984459	0.235903	0.00970068	0	0.0867668	0	0	0
TCGA_TCGA-DD-A1EI	0.0289588	0	0	0.0559959	0	0.316804	0	0	0.060856	0	0	0.0339538	0.00834209	0.0608196	0.0510978	0.283088	0.0264375	0	0.0619388	0	0	0.0117074
TCGA_TCGA-ZP-A9CZ	0.00675038	0.000118897	0.0452669	0.126359	0	0.11695	0	0.0294013	0.0695886	0.00534397	0	0.0252465	0.0106682	0.0854665	0.148418	0.164979	0.101882	0	0.0635607	0	0	0
TCGA_TCGA-KR-A7K0	0.0437058	0	0	0.00962486	0	0.245312	0	0.0226573	0.0164881	0	0	0.0538624	0.0114674	0.229139	0.073699	0.122614	0.0441486	0	0.119416	0	0.00358033	0.00428548
TCGA_TCGA-BC-A10Y	0.0426492	0	0.0277825	0.140117	0	0.197528	0	0.0349922	0.0773418	0	0	0.0567283	0.0249752	0.03834	0.124792	0.185565	0	0.000307041	0.0488814	0	0	0
TCGA_TCGA-ED-A8O5	0.106721	0	0	0.118275	0	0.423702	0	0	0	0	0.0505777	0	0.0118926	0.0930341	0.0329424	0.0491423	0.00606631	0	0.107646	0	0	0
TCGA_TCGA-CC-A9FS	0.00671348	0	0	0.0885192	0	0.231201	0	0.0642929	0.0433893	0.0205974	0	0.0652817	0.0254807	0	0.0680893	0.258194	0.0832901	0	0.044951	0	0	0
TCGA_TCGA-UB-A7MB	0.0680735	0	0	0.0863028	0	0.267183	0	0.0548097	0	0.0274581	0.00998942	7.01162e-05	0.0416577	0	0.0794111	0.227654	0	0.0342378	0.07713	0	0	0.0260223
TCGA_TCGA-ED-A627	0.0349893	0	0	0.222721	0	0.236732	0	0	0	0.0953939	0	0.0725757	0.0207649	0.0258027	0.128273	0.105054	0.0117532	0	0.0459406	0	0	0
TCGA_TCGA-XR-A8TE	0.129378	0	0	0.027093	0	0.421911	0.00602511	0	0	0	0	0.0169157	0.0509278	0.0532389	0.076507	0.195563	0	0	0	0.0224402	0	0
TCGA_TCGA-DD-AACF	0.0153273	0	0	0.0885389	0	0.125988	0	0.0550875	0.0241396	0	0.0106201	0.0463366	0.0194499	0.13219	0.0518278	0.331547	0.0165422	0.0139873	0.0546262	0	0	0.0137919
TCGA_TCGA-K7-A5RF	0.0218322	0	0.0127872	0.0995442	0	0.26301	0	0.000399278	0.0258592	0.0254865	0	0.0253487	0.0272097	0.0287793	0.0914033	0.34127	0	0	0.0258322	0	0	0.0112388
TCGA_TCGA-ZP-A9D1	0.0451203	0	0	0.080277	0	0.50405	0	0	0.0192994	0	0	0.0436903	0.0177821	0.0720697	0.0736459	0.0326588	0.00230166	0	0.101289	0	0	0.00781532
TCGA_TCGA-G3-A7M7	0.0854784	0	0	0.0457875	0	0.14644	0	0.00422003	0.0972389	0	0.0204591	0.0377544	0	0.195185	0.0572973	0.209596	0.0489731	0	0.0502143	0	0	0.00135567
TCGA_TCGA-G3-AAUZ	0.0405283	0	0.0213837	0.151587	0	0.243701	0	0.0750856	0.0418319	0.0154591	0	0.010134	0.0151652	0	0.109488	0.213166	0.0310672	0	0.0314041	0	0	0
TCGA_TCGA-RC-A7SK	0	0.00796161	0.0208513	0.0736661	0	0.1724	0	0.0353834	0	0.00485497	0	0.0222692	0.0111552	0.121051	0.038504	0.127342	0.00893245	0	0.337048	0	0.018581	0
TCGA_TCGA-DD-AACI	0.0078579	0	0.0157819	0.247944	0	0.0740184	0.0504226	0.0970462	0.0799083	0.0565168	0	0.0282432	0	0.0640337	0.0638422	0.173953	0.00397674	0	0.021822	0	0	0.014633
TCGA_TCGA-2V-A95S	0.015375	0	0	0.256458	0	0.0874551	0.0294643	0.0405811	0.0601337	0.0159395	0	0.060752	0	0.220179	0.102333	0.0413575	0.00782167	0	0.0621503	0	0	0
TCGA_TCGA-DD-A4NH	0.00877466	0	0	0.0300861	0	0.0868012	0	0.00912099	0.104028	0	0	0.123268	0	0.32339	0.00848497	0	0.042309	0	0.0596083	0	0	0.204128
TCGA_TCGA-WX-AA46	0.0414156	0	0.0219752	0.0878712	0	0.201203	0	0.00935421	0.00168025	0	0	0.12094	0.107846	0	0.0314218	0.302624	0.00101765	0	0.0265228	0	0	0.0461278
TCGA_TCGA-DD-AAD6	0.0125972	0	0	0	0	0.436898	0.009738	0	0.0917665	0	0.0206088	0.0653354	0.0838251	0.171932	0.00721961	0.0764154	0.000904735	0	0.0227592	0	0	0
TCGA_TCGA-ED-A4XI	0.0411815	0	0	0.148147	0	0.102951	0	0	0.0545837	0.0393744	0	0.0430074	0.0377333	0.0957413	0.110004	0.237947	0.0308155	0	0.0585138	0	0	0
TCGA_TCGA-HP-A5MZ	0.00578869	0	0	0.0469791	0	0.321035	0	0.00789853	0.0168814	0.00993207	0	0.0576446	0	0.107073	0.0930927	0.186888	0.0524901	0	0.0942965	0	0	0
TCGA_TCGA-DD-AAVU	0.0141033	0	0	0	0	0.09541	0	0	0.0183582	0.0230113	0	0.0403047	0	0.53496	0.0287077	0.209684	0.000783971	0	0.0346764	0	0	0
TCGA_TCGA-DD-A4NK	0.0741081	0	0	0.0409245	0	0.147072	0	0.00857735	0	0	0.0841982	0.0144653	0	0.0835483	0.0941201	0.377496	0	0	0.0754908	0	0	0
TCGA_TCGA-DD-A3A5	0.0294959	0	0.115993	0.310486	0	0.134021	0	0	0.0707407	0.00309948	0.0142385	0.0357464	0.00182843	0.0130036	0.030176	0.196642	0	0	0.0355978	0	0	0.00893208
TCGA_TCGA-ZS-A9CG	0.0850101	0	0.0186009	0.0873417	0	0.14375	0	0	0	0.00194708	0	0.096821	0.0354552	0	0.087504	0.294149	0	0	0.149421	0	0	0
TCGA_TCGA-K7-A6G5	0.0417217	0	0	0.117704	0	0.153928	0	0	0.0586132	0.0289379	0	0.0719737	0.0145698	0.0510534	0.155026	0.212133	0.0125466	0	0.0762074	0	0	0.00558566
TCGA_TCGA-DD-AADS	0.00632561	0	0.0135254	0.290439	0	0.0377788	0.00878067	0.0522541	0.158303	0	0.0184259	0.0388827	0.0592367	0.0181031	0.0656112	0.18893	0	0.00410176	0.0393011	0	0	0
TCGA_TCGA-DD-AAE4	0.0187757	0	0	0.164092	0	0.254288	0	0.0183285	0.0117036	0.033359	0	0.0721757	0.016781	0.0460542	0.145075	0.125216	0.0217382	0	0.0724144	0	0	0
TCGA_TCGA-CC-A3M9	0	0	0	0.401223	0	0	0.0644003	0.0280103	0.0411063	0.0670371	0	0	0.0339468	0.0101672	0.0832652	0.24524	0.0165984	0	0.00900538	0	0	0
TCGA_TCGA-DD-A4NI	0.00851775	0	0	0.185463	0	0.247496	0	0	0.0178453	0	0	0.0954361	0.0586852	0.0102878	0.126293	0.129011	0.00885093	0	0.0951663	0	0.0169478	0
TCGA_TCGA-G3-AAV3	0.0140802	0	0.0436405	0.341804	0	0.0492033	0.0384819	0.0226797	0.0849912	0	0	0.0185572	0.0184691	0.175288	0.0609745	0.0988447	0.0104384	0	0.0225477	0	0	0
TCGA_TCGA-UB-A7MA	0.0538699	0	0	0.0825277	0	0.313506	0	0.0267503	0.0442581	0	0	0.0726695	0.00499351	0.00267106	0.0632398	0.169125	0.11679	0	0.0299503	0	0	0.0196495
TCGA_TCGA-UB-A7MF	0.0572256	0	0.0161153	0.271557	0	0.0968087	0.0103765	0.0105077	0.0814679	0	0	0.0331675	0.0395599	0.0163717	0.172208	0.0766296	0.0485172	0	0.0694872	0	0	0
TCGA_TCGA-BC-A112	0	0.0271371	0	0	0	0.200577	0	0.010332	0.0592673	0	0	0.101299	0.0809564	0.144992	0.0206611	0.178391	0.00597875	0	0.142245	0	0.0230245	0.00513765
TCGA_TCGA-BC-A10U	0.0511756	0	0	0.0455311	0	0.158082	0	0.00998249	0.0585519	0.0507767	0	0.0281107	0	0.115643	0.0350655	0.376056	0	0	0.0593535	0	0	0.0116717
TCGA_TCGA-BC-A5W4	0.013531	0	0.134072	0	0	0.292952	0	0.0263875	0	0	0	0.101421	0.046522	0.075215	0.070893	0.191113	0	0	0.0478942	0	0	0
TCGA_TCGA-FV-A3I1	0.0134845	0	0.00849022	0.0297616	0	0.0847985	0	0.0195968	0.0884027	0	0	0.0379703	0.0173951	0.368294	0.125961	0.114687	0.0420122	0	0.0352416	0	0.0132951	0.000609485
TCGA_TCGA-CC-A123	0.0317047	0	0.0947715	0.0667633	0	0.272236	0	0	0.0646881	0	0.00261692	0.0229182	0.022072	0.106276	0.0254859	0.216735	0.0548665	0	0.0176759	0	0	0.00119061
TCGA_TCGA-WQ-A9G7	0.0473574	0	0	0.0703256	0	0.15683	0	0.0637592	0.0287103	0	0	0.0633229	0.0101998	0.242883	0.0547295	0.211225	0.0122377	0	0.0338648	0	0	0.0045549
TCGA_TCGA-ED-A66X	0.0523769	0	0.00410044	0.0438529	0	0.0899682	0	0	0.057691	0	0	0.0128386	0	0.316944	0.0314707	0.30387	0.0435423	0	0.0414581	0	0	0.00188737
TCGA_TCGA-DD-A1EK	0.000828901	0.000191995	0	0.0227049	0	0.259223	0	0	0.0428587	0	0	0.0310218	0.0190127	0.154445	0.0257385	0.288322	0	0	0.114212	0	0	0.0414398
TCGA_TCGA-DD-AADM	0.0304694	0	0.00245817	0.138296	0	0.204198	0	0	0.0902955	0	0	0.0626424	0.00931363	0.111465	0.0597453	0.221075	0.004765	0	0.0652757	0	0	0
TCGA_TCGA-MR-A8JO	0.0446352	0	0	0.114926	0	0.292223	0	0.0144476	0.0802735	0.0234924	0.0100297	0.000595057	0	0.150822	0.0873115	0.152457	0.00193353	0	0.0268533	0	0	0
TCGA_TCGA-QA-A7B7	0.117044	0	0	0.0341644	0	0.362358	0.0378902	0.102229	0	0	0.0984584	0	0	0.0975272	0.053978	0	0	0.0196222	0.00804298	0	0	0.0686861
TCGA_TCGA-CC-A8HT	0	0.0122242	0	0.00816938	0	0.163884	0.000930523	0	0.0247384	0.0479979	0	0.071258	0.0127709	0.232867	0.0728233	0.100171	0.0489639	0	0.179009	0	0	0.0241926
TCGA_TCGA-FV-A4ZP	0	0	0	0.221679	0	0	0	0.0271489	0.205113	0	0	0.0650434	0.0123047	0.266109	0.0251734	0.14326	0	0	0.0341684	0	0	0
TCGA_TCGA-DD-A4NJ	0.0636368	0	0.0293784	0.0303257	0	0.242269	0.0157719	0	0	0	0.00159881	0.00667064	0.0127116	0.077099	0.0926135	0.175928	0.193267	0	0.0560742	0	0	0.0026551
TCGA_TCGA-CC-5258	0.0237475	0	0.0315927	0.0569539	0	0.135779	0.0136774	0.0144955	0.0389069	0	0.000969724	0.0108162	0.0235224	0.396522	0.0809314	0.103832	0.0145846	0	0.0400464	0	0	0.0136227
TCGA_TCGA-EP-A2KB	0.00790048	0	0.00187239	0.0629058	0	0.296166	0.00815676	0.0655388	0.0114472	0	0	0.0696865	0.0372369	0.152375	0.0459836	0.117626	0.0119498	0	0.103587	0	0	0.0075664
TCGA_TCGA-G3-A25X	0.00192247	0	0	0.183755	0	0.124973	0	0	0.0907244	0	0.00495348	0.0816358	0.00637369	0.0797571	0.0636616	0.179795	0.10306	0	0.0409066	0	0	0.0384814
TCGA_TCGA-DD-AAEE	0.0657507	0	0.109488	0.0603316	0	0.154947	0	0	0.0760486	0.021683	0	0.0819195	0.017572	0.0902691	0.089113	0.136626	0.0427259	0	0.0535258	0	0	0
TCGA_TCGA-ZP-A9D0	0.0414683	0	0	0.000248403	0	0.213622	0	0.0300457	0.0156414	0	0	0.06523	0.0137889	0.0378566	0.0830596	0.305166	0.0723493	0	0.0804429	0	0	0.0410807
TCGA_TCGA-DD-A1EG	0.0279969	0	0.0110826	0.070626	0	0.121287	0	0.023279	0.0570011	0.00360211	0	0.0421735	0.0214815	0.320184	0.093248	0.122769	0.0288295	0	0.0564388	0	0	0
TCGA_TCGA-G3-A7M6	0.0231255	0.0126212	0	0.0751388	0	0.387234	0	0.0114589	0.0508657	0	0	0.0213793	0.0177852	0.0842016	0.0855129	0.1702	0.031074	0	0.026984	0	0	0.0024189
TCGA_TCGA-FV-A2QQ	0.0426255	0	0	0.195475	0	0.131019	0	0.01721	0.100774	0	0	0.0338326	0.0260559	0.0879008	0.0939994	0.203942	0.032032	0	0.0351334	0	0	0
TCGA_TCGA-ZP-A9D4	0.137646	0	0.0286579	0.0152468	0	0.121635	0.00651987	0.0164194	0.0304424	0.0107028	0	0.0310627	0.00711553	0.0572485	0.127929	0.322636	0	0	0.0653915	0	0	0.0213462
TCGA_TCGA-DD-A4NQ	0	0.00188323	0.0513992	0.0146183	0	0.198016	0	0	0.0559805	0	0	0.0618248	0.0431367	0.250462	0.0593699	0.170482	0	0	0.0347206	0	0	0.058107
TCGA_TCGA-G3-A5SM	0.0229561	0	0.0160562	0.02697	0	0.151527	0	0	0.0975418	0.0344423	0	0.0532612	0.00801229	0.252133	0.117882	0.0772432	0.0595474	0	0.0824277	0	0	0
TCGA_TCGA-MI-A75E	0.0291422	0	0.00583361	0.121717	0	0.33866	0	0	0.0536373	0	0	0.0412582	0.0284747	0.0600116	0.0641406	0.165413	0.0379071	0	0.0464539	0	0	0.00735043
TCGA_TCGA-DD-A11D	0.0231068	0	0	0.0258068	0	0.304878	0	0	0.0506846	0	0	0.102317	0.00586158	0.0651357	0.0821672	0.199648	0.0252248	0	0.115169	0	0	0
TCGA_TCGA-CC-5262	0.0471571	0	0	0.160375	0	0.109842	0.00417123	0	0.0429863	0	0	0.0406068	0.00926731	0.161363	0.0925724	0.164396	0.0058873	0	0.102332	0	0	0.0590451
TCGA_TCGA-2Y-A9GY	0.0124497	0	0.0354511	0.244997	0	0.0328505	0.0175754	0.0336165	0.0909966	0	0	0.0334027	0.0585291	0.248967	0.0856345	0.0737579	0.0171595	0	0.0146124	0	0	0
TCGA_TCGA-ES-A2HT	0.0330822	0	0.107644	0.0468219	0	0.212656	0	0.0155196	0.0719311	0	0	0.0446414	0.0213299	0.101165	0.0910832	0.216871	0.00607458	0	0.029271	0	0	0.00190805
TCGA_TCGA-DD-AAW0	0.0311461	0	0	0.0271223	0	0.27375	0	0	0.052947	0	0.00555144	0.00489846	0.0382155	0.346291	0.0843103	0.0665086	0.025334	0	0.043925	0	0	0
TCGA_TCGA-G3-A3CI	0.0681396	0	0.00317162	0.132366	0	0.151489	0	0	0.0701135	0	0.0484475	0.010622	0.100178	0.00861268	0.0910365	0.223572	0	0	0.0585433	0	0.0233908	0.0103175
TCGA_TCGA-DD-AAVV	0.0161236	0	0.017358	0.0536333	0	0.202781	0.0241614	0.0151634	0.063647	0.0149843	0	0.0383349	0.00795975	0.164347	0.13276	0.123789	0.0576301	0	0.0673274	0	0	0
TCGA_TCGA-DD-A39Y	0	0	0.0297899	0.0131339	0	0.25339	0.00646502	0	0.154251	0	0.0748524	0	0	0.289029	0.0220237	0.0928968	0.00982888	0	0	0.0401982	0	0.0141417
TCGA_TCGA-DD-A1EB	0.0736493	0	0.0511349	0.215306	0	0.145804	0	0.0366813	0.0450305	0	0	0.0752438	0.0602465	0	0.0705901	0.174819	0	0	0.0514939	0	0	0
TCGA_TCGA-EP-A2KA	0.00960653	0	0.0495453	0.196161	0	0.157886	0	0.00145933	0.0768165	0.0539497	0	0.0801339	0	0.115086	0.103513	0.0388287	0.0384404	0	0.0438848	0	0	0.0346895
TCGA_TCGA-DD-A1EC	0.015371	0	0.0167119	0.230679	0	0.000313107	0.0582875	0.0492135	0.0802906	0.101265	0.00221382	0.0309767	0	0.171426	0.0794659	0.109875	0.00441537	0	0.0494954	0	0	0
TCGA_TCGA-DD-AAD3	0.0404641	0	0.0100074	0.0425089	0	0.334267	0	0.0141809	0.00498145	0	0	0	0.0190033	0.125496	0.196993	0.086453	0.0204755	0	0.105169	0	0	0
TCGA_TCGA-DD-AACS	0.0258666	0	0	0.0891821	0	0.159419	0	0.0363732	0.0336707	0	0	0.122143	0.029325	0.0477226	0.0676448	0.184135	0.026483	0.0224197	0.112366	0	0	0.0432496
TCGA_TCGA-BD-A3ER	0.0149547	0	0	0.0568098	0	0.193957	0.00720506	0	0.112238	0	0	0.0714226	0.0360809	0.283234	0.056122	0.112978	0.0165911	0	0.0323698	0	0	0.00603609
TCGA_TCGA-GJ-A6C0	0.00657357	0	0	0.0319707	0	0.0680581	0.0108084	0.0211194	0.0502067	0	0.0166845	0	0	0.588403	0.111624	0.0631775	0.0078304	0	0	0.00680775	0	0.0167358
TCGA_TCGA-2Y-A9GS	0.0733403	0	0	0	0	0.105043	0	0	0.0296326	0.0211701	0	0.0317631	0.0116364	0.175459	0.131853	0.341091	0.019355	0	0.0596566	0	0	0
TCGA_TCGA-BC-A8YO	0.0228265	0	0	0.311761	0	0	0.0304523	0.0644993	0.0704464	0	0	0.0464973	0.0155637	0.0283174	0.0909772	0.10902	0.150757	0	0.0588817	0	0	0
TCGA_TCGA-CC-A9FW	0.0574003	0	0.0203806	0.140621	0	0.106777	0	0.0361392	0.0804025	0	0	0.0453467	0.0132194	0.261077	0.0671846	0.0496803	0.0110648	0	0.110707	0	0	0
TCGA_TCGA-2Y-A9GT	0.0512446	0	0	0.283917	0	0.183082	0.00166923	0	0.0940633	0.00890938	0	0.10233	0.0280825	0.0121825	0.083419	0.0965322	0	0	0.0545686	0	0	0
TCGA_TCGA-BC-A10Q	0.0232986	0	0	0.0960861	0	0.183903	0	0.004127	0.0558963	0	0	0.0808233	0.0828973	0.0352808	0.0283533	0.352197	0.0140068	0.0081039	0.0280631	0	0.0021298	0.00483392
TCGA_TCGA-2Y-A9GU	0.0265426	0	0.000762099	0.0401643	0	0.279466	0	0.0830077	0.013753	0	0	0.056229	0.058355	0.0248609	0.042434	0.219359	0	0	0.155067	0	0	0
TCGA_TCGA-ZP-A9CV	0.0458906	0	0.00638564	0.0973171	0	0.413839	0	0	0	0	0	0.0328318	0.0341801	0	0.100014	0.166522	0	0.0411581	0.0545908	0	0	0.00727043
TCGA_TCGA-DD-A113	0.00799508	0	0.000961223	0.0889756	0	0.130969	0	0.0335216	0.120588	0	0	0.131757	0.00132296	0.172388	0.0705154	0.117938	0.0243248	0	0.0976855	0	0	0.00105818
TCGA_TCGA-CC-A3MC	0.074389	0	0.0292351	0.00890899	0	0.185389	0	0	0.0554453	0.0029185	0	0.0743515	0	0.27656	0.0802699	0.137025	0.0123684	0	0.0596017	0	0	0.00353822
TCGA_TCGA-DD-A73A	0.0238255	0	0	0.178257	0	0.407943	0	0	0.0310476	0	0	0.0553655	0.00725658	0.0366216	0.0463545	0.129809	0.0458283	0	0.0345668	0	0	0.00312446
TCGA_TCGA-DD-AADG	0.0692365	0	0.048561	0.206096	0	0.0565979	0	0.0451033	0	0	0.00956356	0.0927303	0.0348942	0.0712644	0.0917058	0.132789	0	0	0.141458	0	0	0
TCGA_TCGA-DD-A4NL	0.0400947	0	0	0.0738005	0	0.338118	0	0	0.00387473	0	0	0.0243476	0	0.0649337	0.0346637	0.355482	0	0	0.0646857	0	0	0
TCGA_TCGA-ED-A7PY	0.0443662	0	0	0.126983	0	0.0968413	0	0.0507255	0.073959	0	0	0.0640242	0.00398894	0.141772	0.0997553	0.11836	0.10073	0	0.0784961	0	0	0
TCGA_TCGA-EP-A2KC	0.108061	0	0	0.0183732	0	0.202193	0.0011263	0.0239012	0.0446195	0	0.00975573	0.00568632	0	0.153893	0.13401	0.15594	0.00890115	0	0.133158	0	0	0.000382113
TCGA_TCGA-BC-A10X	0.0634176	0	0	0.0803809	0	0.186943	0	0	0.00892345	0.0488108	0	0.0135661	0.052276	0.0592653	0.0594395	0.391717	0	0	0.0352611	0	0	0
TCGA_TCGA-CC-A7IH	0.0821513	0	0.00169186	0.0854372	0	0.0801925	0	0.0669129	0	0	0.0189182	0.0871592	0.0184487	0.0232909	0.0576944	0.167969	0	0	0.310134	0	0	0
TCGA_TCGA-DD-A3A8	0.0203297	0	0	0.0519308	0	0.183445	0	0.0110043	0.00521913	0	0	0.118802	0.0638394	0.132966	0.130333	0	0.0105886	0	0.271543	0	0	0
TCGA_TCGA-CC-A7IL	0.0141625	0	0.0517871	0.142876	0	0	0.00360553	0.0726161	0	0	0.0136298	0.059567	0.0287719	0.262992	0.0815051	0.200036	0	0	0.0492237	0	0.019227	0
TCGA_TCGA-BC-A10Z	0.20707	0	0.0406012	0	0	0	0	0.100131	0.0343161	0.00681788	0	0.0639132	0	0.136876	0	0.188878	0	0.156528	0.0563487	0	0	0.0085197
TCGA_TCGA-UB-AA0U	0.0469698	0	0.00349861	0.0345457	0	0.282267	0	0	0.0218976	0.0141342	0	0.0474527	0.0580107	0.0247069	0.136822	0.142086	0.123811	0	0.0637986	0	0	0
TCGA_TCGA-2Y-A9H2	0.00843426	0.00391655	0	0.0559222	0	0.121242	0	0.0325925	0.1431	0	0.0350027	0	0.0138106	0.334453	0.0814281	0.0784265	0.0347338	0	0	0.0442976	0	0.0126408
TCGA_TCGA-DD-AAW3	0.00463743	0	0.0544092	0.13558	0	0.173092	0.0149315	0	0	0.0213028	0	0.0500896	0.0509657	0	0.0445386	0.316671	0	0	0.12521	0	0	0.00857141
TCGA_TCGA-ED-A82E	0	0.00820656	0.0157905	0.0748027	0	0.317795	0	0.0268761	0.113187	0	0	0.089341	0.0256766	0.0706429	0	0.181842	0.00212991	0.0123934	0.0493798	0	0	0.0119369
TCGA_TCGA-DD-A4NP	0.094874	0	0.0055607	0.10907	0	0.0835764	0	0	0	0	0.0437061	0.0326012	0.0174472	0	0.0217401	0.272829	0	0	0.318595	0	0	0
TCGA_TCGA-G3-A6UC	0.0683131	0	0.104065	0.0389869	0	0.0600381	0	0.0121579	0	0	0.10691	0.0454059	0.0283171	0.150199	0.0569134	0.257906	0	0	0.0707872	0	0	0
TCGA_TCGA-G3-AAV1	0.110796	0	0.00940538	0.00164267	0	0.194569	0	0	0.0683957	0.0118642	0	0.0401605	0.0126139	0.12082	0.0502053	0.234253	0.125657	0	0.0140978	0	0.00324619	0.00227341
TCGA_TCGA-O8-A75V	0.0235838	0	0	0.151465	0	0.189358	0	0	0.105804	0.00666966	0	0.0483927	0.00978549	0.177527	0.051222	0.115617	0.0189065	0	0.0973033	0	0	0.00436473
TCGA_TCGA-ZP-A9CY	0.0687843	0	0	0.0442128	0	0.0562844	0	0.00173904	0.0577232	0.0147834	0	0.0402987	0.0211694	0.166002	0.127584	0.300062	0.0178451	0	0.0768779	0	0	0.00663383
TCGA_TCGA-G3-A7M8	0.00247554	0.00198595	0	0	0	0.102291	0	0.0261997	0.00293117	0	0.0467759	0.0289124	0.0477887	0.134544	0.0106952	0.476283	0.00894937	0	0.0985992	0	0	0.011569
TCGA_TCGA-DD-AAE0	0.00636334	0.0025517	0	0.0799657	0	0.194369	0	0	0.0726873	0	0	0.0950981	0	0.364938	0.107875	0.024001	0.0101565	0	0.0419937	0	0	0
TCGA_TCGA-LG-A9QD	0.105015	0	0.0071892	0.0372214	0	0.322627	0	0	0.0178054	0	0.0155925	0.0250075	0.0185543	0	0.0938756	0.180334	0	0.000821872	0.166228	0	0	0.00972787
TCGA_TCGA-CC-A5UD	0.0449192	0	0.00507531	0.184467	0	0.117656	0	0.0731573	0.0343978	0	0	0.0537382	0.0302101	0.00503236	0.139477	0.235622	0	0.00148228	0.0747657	0	0	0
TCGA_TCGA-DD-A119	0.0389159	0	0	0.051006	0	0.292444	0	0	0	0.0080223	0	0.0560587	0	0.236327	0.0398957	0.20584	0.0246341	0	0.0468553	0	0	0
TCGA_TCGA-DD-AACB	0.00937649	0	0.0706602	0.387375	0	0	0.0538403	0.0431949	0.0785493	0	0	0.0242921	0.0371451	0.0484839	0.0731217	0.132443	0.0171147	0	0.024403	0	0	0
TCGA_TCGA-FV-A495	0.014808	0	0	0.0890901	0	0.282516	0	0.00521392	0.0745799	0.0564228	0	0.0538005	0.059389	0.034708	0.0752062	0.15022	0.0173473	0	0.0866985	0	0	0
TCGA_TCGA-DD-A1EH	0.0308262	0	0.00522515	0.0760652	0	0.289569	0	0.0160004	0.0145735	0	0	0.0698898	0.0237879	0.10263	0.111416	0.185733	0	0	0.074285	0	0	0
TCGA_TCGA-DD-AAEH	0.0085684	0	0.0197897	0.46213	0	0.0549975	0	0.075818	0.089895	0.101742	0	0.0330303	0	0.00091392	0.0534582	0.062098	0.0153986	0	0.0194296	0	0	0.00273108
GSE76427_GSM2011285	0.13875	0	0.00669716	0	0	0.179682	0	0	0.111948	0	0.0194499	0.0374807	0	0.15491	0.0649452	0.0941139	0.185324	0	0.00669885	0	0	0
GSE76427_GSM2011286	0.0113295	0	0	0.0443233	0	0.296907	0	0	0.0486316	0.00863227	0	0.0442121	0.017167	0	0.0673938	0.319235	0.142169	0	0	0	0	0
GSE76427_GSM2011287	0.152416	0	0.00139228	0.0971687	0	0.228642	0	0	0.00199403	0	0	0.0440419	0.0558207	0	0.0554841	0.313185	0.0148978	0	0	0.0287123	0	0.00624463
GSE76427_GSM2011288	0.00824555	0	0.0146519	0	0	0.270804	0.0123733	0.00523798	0.010918	0.0332805	0.00804406	0.0207838	0.00208449	0.132149	0.0370309	0.220101	0.0903766	0	0.106053	0	0.0119435	0.0159222
GSE76427_GSM2011289	0.0373048	0	0.120043	0.0801654	0	0.106807	0	0.0373587	0.0130895	0	0.00268357	0.0451825	0	0.0130866	0.161848	0.230163	0.100502	0	0.0422333	0	0	0.00953298
GSE76427_GSM2011290	0.0533469	0	0.0030005	0.160817	0	0.213041	0.00862225	0.0254541	0.0707283	0	0	0.0280354	0.0279126	0.0688187	0.0795179	0.0993308	0.0683245	0	0.0930502	0	0	0
GSE76427_GSM2011291	0	0.00983222	0.0285812	0.281445	0	0.0835993	0.0182747	0.0308919	0.0840934	0.0466363	0	0.0121964	0	0.105314	0.0550193	0.135292	0.0342116	0	0.0513735	0	0	0.0232388
GSE76427_GSM2011292	0.0364683	0	0	0.110921	0	0.114675	0	0	0.0961928	0	0.00466414	0.0794919	0.0175242	0.353052	0.0352938	0.104081	0	0	0.0476361	0	0	0
GSE76427_GSM2011293	0.143244	0	0.0758612	0	0	0.255898	0.0131423	0	0	0	0.0654271	0.0229453	0.116991	0	0.107211	0.199279	0	0	0	0	0	0
GSE76427_GSM2011294	0	0	0.0298956	0.0290515	0	0.290193	0	0	0.0739781	0	0.0177216	0.0634892	0.0110794	0.192404	0.0615101	0.143561	0.0464223	0	0.0345691	0	0	0.006125
GSE76427_GSM2011295	0.00252998	0	0.00142979	0.0497453	0	0.311168	0	0.0318059	0	0	0	0.100801	0	0	0.0598581	0.241415	0.152096	0	0	0.0332473	0	0.0159025
GSE76427_GSM2011296	0.112121	0	0.0876807	0	0	0.263989	0	0	0.0128164	0	0	0.093444	0	0.219253	0.0613212	0.0788002	0.0457555	0	0.00256967	0	0	0.0222489
GSE76427_GSM2011297	0.0206813	0.0168914	0	0.0523051	0	0.328955	0	0	0.000261709	0.00151371	0.0146725	0	0.0130934	0.209657	0.107218	0.0977528	0.0989181	0	0.0213203	0	0	0.0167604
GSE76427_GSM2011298	0.0216868	0	0.000966254	0.485029	0	0	0.168128	0.0178155	0.0960412	0	0.0418481	0	0.0171858	0.0642234	0.0553215	0.0261155	0	0	0.00563843	0	0	0
GSE76427_GSM2011299	0.0795524	0	0	0	0	0.257407	0	0.00206609	0.100751	0	0	0.0868761	0.0236348	0.0464327	0.01784	0.268812	0.0920128	0	0.00729784	0	0	0.017317
GSE76427_GSM2011300	0.0715308	0	0	0.0145413	0	0.284419	0	0	0.0673555	0	0.0107218	0.0733503	0.0474554	0.165532	0.131819	0.0893404	0	0	0.0439344	0	0	0
GSE76427_GSM2011301	0.0835318	0	0	0.0439723	0	0.335336	0	0.0459908	0.00961605	0	0.0565755	0	0.0648597	0.0511219	0.0856222	0.157158	0.0375474	0	0.0286685	0	0	0
GSE76427_GSM2011302	0.00929149	0	0	0.125814	0	0.0412143	0	0.0487378	0.059462	0.0237038	0	0.0856326	0.0339516	0.233469	0.0582497	0.223413	0	0	0.0570605	0	0	0
GSE76427_GSM2011303	0.0939257	0	0	0.0114178	0	0.213236	0	0	0.0335728	0	0.025963	0.0378255	0.00649524	0	0.0343771	0.349547	0.144369	0	0.0388956	0.0103756	0	0
GSE76427_GSM2011304	0.107411	0	0	0.0366984	0	0.232377	0.0035801	0	0.0997065	0	0	0.0552566	0.0194813	0.0906581	0.066528	0.155205	0.117857	0	0.0053858	0	0	0.00985592
GSE76427_GSM2011305	0	0	0.0139941	0.234261	0	0.0292365	0	0.0234	0.10382	0	0	0.0284557	0	0.220501	0.0685894	0.150074	0.0503263	0	0.0617953	0	0	0.0155471
GSE76427_GSM2011306	0.0498562	0	0.0424958	0.14288	0	0.16859	0	0.0758282	0.0868369	0.0235824	0	0.0969867	0	0.133518	0.111352	0.0328628	0.0127615	0	0.0224496	0	0	0
GSE76427_GSM2011307	0	0.0413313	0	0.052909	0	0.288399	0.00570094	0	0.0721948	0	0.00381375	0.0276052	0.0145074	0.0243754	0.0919429	0.271193	0.0350666	0	0.0555462	0	0.00379916	0.0116155
GSE76427_GSM2011308	0.081672	0	0.0849314	0.119031	0	0.231967	0.00242172	0	0.0451245	0	0.0426639	0	0.0305586	0	0.17589	0.0822887	0.0473649	0	0.0223904	0	0	0.0336961
GSE76427_GSM2011309	0.102254	0	0	0.188576	0	0.0948299	0.0478826	0.0459267	0.0356672	0	0.0587888	0	0.0280937	0.10381	0.185694	0.00263858	0.100598	0	0.00524035	0	0	0
GSE76427_GSM2011310	0.128898	0	0.00324382	0	0	0.291685	0	0.0175337	0	0.094489	0	0.0426432	0.0165883	0.152217	0.0907433	0.00654849	0	0	0.155411	0	0	0
GSE76427_GSM2011311	0	0	0	0.124726	0	0.317545	0	0	0	0	0	0.0545918	0.0135998	0.19342	0.0466068	0.137408	0.0268479	0	0.0852541	0	0	0
GSE76427_GSM2011312	0.0749793	0	0.0154706	0.0988029	0	0.107967	0	0.0481473	0	0.00355581	0	0.0461111	0.0433738	0.127919	0.137519	0.190278	0.0718812	0	0.0151136	0	0	0.0188817
GSE76427_GSM2011313	0.011866	0	0.0664843	0.387605	0	0.0306882	0.0158066	0.055001	0.0516309	0	0	0.0623229	0.000199941	0.150834	0.0543692	0.0426025	0.00366387	0	0.0659491	0	0	0.000975826
GSE76427_GSM2011314	0.0695581	0	0.0157645	0.0838054	0	0.275043	0	0	0.0712999	0.0171615	0	0.0403815	0.0194852	0.044395	0.105805	0.103063	0.0874329	0	0.0630819	0	0	0.00372265
GSE76427_GSM2011315	0.0580915	0	0	0.0992409	0	0.301628	0	0.00240923	0.0694048	0	0	0.0627385	0.023314	0.0602822	0.107521	0.152406	0.0149362	0	0.0362057	0	0	0.0118228
GSE76427_GSM2011316	0.0626132	0	0	0.0752484	0	0.271542	0	0	0.04317	0	0.00455553	0.0317579	0	0.185218	0.201554	0.0647428	0.0129123	0	0.0224849	0	0	0.0242007
GSE76427_GSM2011317	0.0456306	0	0.0217392	0.0202906	0	0.0774306	0	0.01201	0.04412	0.018126	0	0.0134913	0	0.437021	0.0714031	0.139215	0.0416314	0	0.0578918	0	0	0
GSE76427_GSM2011318	0.0737394	0	0	0.0535266	0	0.158184	0	0	0.088961	0	0	0.0355936	0.0194361	0.185883	0.109745	0.226399	0.0125396	0	0.0359926	0	0	0
GSE76427_GSM2011319	0.0959232	0	0.000148577	0.0731374	0	0.160685	0	0.0321804	0.00704853	0.0227839	0.00237762	0.0217994	0.0185566	0.122038	0.123843	0.181338	0.0472082	0	0.0767766	0	0	0.0141554
GSE76427_GSM2011320	0.0485546	0	0	0.28052	0	0.105546	0.0545604	0.0835538	0.0892815	0	0	0.0320546	0.0124373	0.126741	0.0852151	0.0249182	0	0	0.0566172	0	0	0
GSE76427_GSM2011321	0.0512875	0	0.00802883	0.0548376	0	0.164539	0	0.0104861	0.0404957	0	0	0.0233827	0.025556	0.101703	0.0724491	0.243177	0.133961	0	0.0700958	0	0	0
GSE76427_GSM2011322	0.0600324	0	0	0.0842332	0	0.172979	0	0.0752419	0	0	0	0.0598249	0.0171819	0.127233	0.105245	0.231342	0.0205174	0	0.0445925	0	0	0.00157633
GSE76427_GSM2011323	0.0331859	0	0	0.128014	0	0.288308	0	0	0.121183	0	0	0.0739122	0.0159331	0.147315	0.0709577	0.0418288	0.0273068	0	0.0455521	0	0.00650241	0
GSE76427_GSM2011324	0.0552435	0	0	0.0657029	0	0.0769094	0	0.0227699	0.0535439	0	0	0.0597742	0.110751	0.0916479	0.0715943	0.297704	0.0276851	0	0.0666743	0	0	0
GSE76427_GSM2011325	0.0226336	0	0.0154346	0.146785	0	0.0947672	0	0.0330514	0.0222253	0	0	0.0441644	0	0.129201	0.0952243	0.314684	0.00896369	0	0.0447306	0	0	0.0281339
GSE76427_GSM2011326	0.0140244	0	0	0.0573121	0	0.339983	0	0.0218005	0	0	0	0.0506951	0.0729198	0.0626144	0.119384	0.117821	0.0226769	0	0.120769	0	0	0
GSE76427_GSM2011327	0.04248	0	0.0987287	0.0562668	0	0.0257237	0	0.0952497	0	0.104221	0	0.0549585	0.00371019	0.0978939	0.0974974	0.248699	0.024553	0	0.0435161	0	0	0.00650194
GSE76427_GSM2011328	0.0214537	0	0	0	0	0.268274	0.00642162	0.0148034	0	0.0605326	0	0.0268202	0.0380242	0.0375973	0.119753	0.254311	0.0265453	0	0.125463	0	0	0
GSE76427_GSM2011329	0.0330856	0	0.0919517	0.00799063	0	0.117111	0	0.0333449	0	0.028583	0	0.0274601	0.00285467	0.124194	0.129653	0.291066	0.0464495	0	0	0.0662559	0	0
GSE76427_GSM2011330	0.0158188	0	0	0.0426063	0	0.344027	0	0	0.0602516	0	0	0.0258437	0.0472241	0.0488376	0.0952549	0.161638	0.105303	0	0.0531953	0	0	0
GSE76427_GSM2011331	0.0602582	0	0	0.160991	0	0.0593434	0	0.0562826	0.00448067	0.0325542	0	0.0463866	0.017806	0.127716	0.146493	0.200111	0.00678004	0	0.0727086	0	0	0.00808921
GSE76427_GSM2011332	0.0251389	0	0	0.149296	0	0.123951	0	0.0222578	0.0241151	0.0173926	0	0.0531182	0.00764538	0.0877843	0.06375	0.30233	0.022096	0	0.101124	0	0	0
GSE76427_GSM2011333	0.0347262	0	0	0.269137	0	0.158376	0	0.0514554	0.112139	0	0	0.102164	0.00499588	0.0700982	0.0719143	0.0711736	0.00529206	0	0.0422655	0	0	0.00626306
GSE76427_GSM2011334	0.134911	0	0	0.0660932	0	0.309025	0	0	0.00496846	0	0.0391427	0	0.0430458	0.0702743	0.0710763	0.196562	0	0	0.0554386	0	0.00946191	0
GSE76427_GSM2011335	0.00652095	0	0	0.15225	0	0.18853	0.00307317	0.0641723	0.00524156	0	0	0.0933224	0	0.11789	0.109152	0.106912	0.0117705	0	0.134062	0	0	0.00710337
GSE76427_GSM2011336	0.0648794	0	0.0760502	0.103368	0	0.190838	0	0.0922271	0.0256476	0.0393831	0	0.0157503	0.0146015	0.0540544	0.0844744	0.191172	0.0193815	0	0.0240387	0	0	0.00413397
GSE76427_GSM2011337	0.0327494	0	0.0207958	0.0771566	0	0.140195	0.0377451	0.00879526	0.0207372	0.0437615	0	0.00572505	0.0278539	0.175795	0.151164	0.142353	0.0499044	0	0.0423389	0	0	0.0229302
GSE76427_GSM2011338	0.0369871	0	0.0220178	0.0905584	0	0.256603	0	0.0180297	0.0437562	0.0284271	0	0.0201415	0.0130792	0	0.122057	0.265654	0.0249387	0	0.0577502	0	0	0
GSE76427_GSM2011339	0.0277747	0	0.0172431	0	0	0.175941	0.000119029	0.036447	0.0453339	0	0.0396293	0.0168894	0	0.298961	0.0521159	0.192388	0.0636466	0	0	0	0	0.033511
GSE76427_GSM2011340	0.050173	0	0	0.135385	0	0.166144	0.00853919	0.0316164	0	0.0856177	0	0.0249726	0.0274492	0	0.139369	0.247726	0	0.00747333	0.0580596	0	0	0.0174752
GSE76427_GSM2011341	0.110454	0	0.000995016	0.116052	0	0.072828	0	0	0.0896056	0.00192736	0	0.0424974	0	0.171957	0.164325	0.110683	0.0208878	0	0.0977881	0	0	0
GSE76427_GSM2011342	0.023049	0	0	0.193899	0	0.0474954	0.0485819	0.0373188	0.0675606	0	0	0.0301317	0	0.243176	0.102479	0.0911191	0.00643167	0	0.0900204	0	0	0.0187376
GSE76427_GSM2011343	0.0474553	0	0	0.00504565	0	0.154953	0.010253	0.000132639	0.0339024	0.0497338	0.00348308	0	0.10279	0.190968	0.0750559	0.208245	0.00777437	0	0	0.110208	0	0
GSE76427_GSM2011344	0.0435129	0	0	0.0435451	0	0.248402	0	0	0.0494042	0	0	0.11839	0.0382681	0.22663	0.108804	0.0500028	0.0158729	0	0.0571687	0	0	0
GSE76427_GSM2011345	0.000614662	0	0.0302275	0.170325	0	0.037885	0	0	0.107872	0	0	0.0584068	0.0133232	0.100214	0.119014	0.266324	0.00605276	0	0.062434	0	0	0.027308
GSE76427_GSM2011346	0.0644182	0	0	0.0934568	0	0.115082	0	0.0174537	0.0321639	0.0253711	0	0.0451859	0	0.218563	0.133436	0.111865	0.0163683	0	0.07681	0	0	0.0498253
GSE76427_GSM2011347	0.0772432	0	0	0.116852	0	0.120066	0.00366874	0.0379677	0.0398035	0.0156788	0	0.0688291	0	0.147376	0.162401	0.12103	0.0262368	0	0.0450525	0	0	0.0177945
GSE76427_GSM2011348	0.0713596	0	0.000695291	0.104309	0	0.184273	0	0.0100608	0.0768911	0	0	0.0978626	0.0225352	0.0404555	0.196186	0.0913717	0.0334823	0	0.0705179	0	0	0
GSE76427_GSM2011349	0.0276579	0	0	0.0547035	0	0.27829	0	0	0.0433644	0	0	0.0107589	0.0794793	0	0.0788587	0.241641	0.150951	0	0.0333044	0	0	0.000990457
GSE76427_GSM2011350	0.0173097	0	0.0270603	0.249813	0	0	0.0152736	0.0893077	0.0119489	0.00112185	0	0	0.0379812	0.038676	0.064474	0.400158	0	0	0.0468759	0	0	0
GSE76427_GSM2011351	0.0313065	0	0.0100369	0.050806	0	0.0891705	0.0211351	0.0175936	0.050124	0.0456176	0	0.0133283	0	0.449259	0.0699165	0.109251	0	0	0.042455	0	0	0
GSE76427_GSM2011352	0.0333681	0.0184387	0	0.219782	0	0.157278	0	0.0618402	0.0443789	0.00766776	0	0.0782685	0	0.113144	0.093718	0.0618059	0.0161127	0	0.0889818	0	0	0.00521493
GSE76427_GSM2011353	0.0132609	0	0.0475197	0.0815378	0	0.0492209	0.0127634	0.0367939	0.0542227	0.0213309	0	0.0329483	0.0133727	0.272189	0.0758234	0.199808	0	0	0.0892084	0	0	0
GSE76427_GSM2011354	0.0660152	0	0	0.142759	0	0.0120225	0	0.016135	0.0612174	0.0238979	0	0.0878428	0	0.0767463	0.184071	0.249385	0.000773694	0.00621838	0.0729154	0	0	0
GSE76427_GSM2011355	0	0.000476283	0	0.0819556	0	0.29277	0	0	0.0547891	0	0	0.056923	0.034004	0	0.0903571	0.25409	0.0696101	0	0.0570153	0	0	0.00800913
GSE76427_GSM2011356	0.110641	0	0	0.111937	0	0.0942763	0	0.0463184	0.131576	0	0	0.043548	0	0.148293	0.171633	0	0.0515504	0	0.0669784	0	0	0.0232482
GSE76427_GSM2011357	0.0364512	0	0	0.0513616	0	0.454578	0	0	0.046571	0	0	0.160899	0.00720458	0.0856717	0.0523324	0	0.011054	0	0.0864866	0	0	0.00738961
GSE76427_GSM2011358	0.0192979	0	0	0.227733	0	0.369873	0	0.00186486	0.0598866	0	0.0140005	0.0411402	0.00939017	0.0399977	0.0637935	0.0567934	0.043768	0	0.0524605	0	0	0
GSE76427_GSM2011359	0.0602921	0	0.025762	0.0725379	0	0.329819	0	0	0.0786544	0.0193701	0	0.0598539	0	0.0157087	0.21676	0.0461917	0.0152686	0	0.0298353	0	0.0108538	0.0190921
GSE76427_GSM2011360	0.0084415	0.0383325	0.0270663	0.20186	0	0.172317	0.0524511	0.0228973	0.115716	0	0	0.0318954	0.0136552	0.0740882	0.116087	0	0.00537424	0	0.117534	0	0	0.00228454
GSE76427_GSM2011361	0	0.00375379	0.0681679	0.309394	0	0.0728003	0.0477883	0.0330545	0.170901	0	0	0	0.00157736	0.0920199	0.0670498	0.0929938	0.00805706	0	0.0324422	0	0	0
GSE76427_GSM2011362	0	0	0.00655493	0.0584251	0	0.378427	0	0	0.00670378	0	0.0147666	0	0.0200082	0.163034	0.0626802	0.116427	0.00457462	0	0.160006	0	0	0.00839201
GSE76427_GSM2011363	0.00516801	0	0	0.0250011	0	0.230886	0	0.0215839	0.0370185	0	0	0.104031	0.0215601	0.202749	0.132536	0.0816357	0.0292439	0	0.108586	0	0	0
GSE76427_GSM2011364	0	0.00761468	0	0.152285	0	0.0596734	0.00869074	0.0100958	0.0770988	0	0	0.064031	0.0344099	0.0950406	0.103939	0.238702	0.0464936	0	0.0807249	0	0	0.0212013
GSE76427_GSM2011365	0.0394275	0	0.0161374	0.0553295	0	0.510971	0	0	0	0.0785269	0	0.0151607	0.00604785	0.0241233	0.0484205	0.149202	0	0	0.0527174	0	0	0.00393563
GSE76427_GSM2011366	0.0145321	0	0	0.112612	0	0.22704	0	0	0.000629741	0	0.0292419	0.0382502	0.0277643	0.1389	0.082545	0.150392	0.0181778	0	0.159914	0	0	0
GSE76427_GSM2011367	0.0834124	0	0	0.0562774	0	0.335666	0	0.064337	0	0.0186221	0	0.0568802	0.00795066	0.0346213	0.0855389	0.182095	0.0440212	0	0.0305786	0	0	0
GSE76427_GSM2011368	0.0704782	0	0.0053839	0	0	0.378987	0	0	0.00962978	0.0223535	0	0.0298551	0.0190359	0.0960086	0.0498268	0.170273	0.00665449	0	0.114798	0	0	0.0267157
GSE76427_GSM2011369	0	0.033019	0	0.0388718	0	0.186601	0	0	0.0118047	0	0.00684551	0	0.0844504	0.0843543	0.105489	0.270056	0.0159188	0	0.162589	0	0	0
GSE76427_GSM2011370	0.0172069	0	0.0543427	0.0844547	0	0.207005	0.0124239	0.0500849	0.0323764	0.0116403	0.0196054	0.0123245	0.0260477	0.0724159	0.108823	0.160755	0.0734602	0	0.0364457	0	0	0.0205876
GSE76427_GSM2011371	0.00684537	0.00731331	0	0.0842394	0	0.369793	0	0	0.0341646	0	0.0448075	0	0.0806475	0.0463731	0.0310484	0.203824	0	0.00585141	0.0850922	0	0	0
GSE76427_GSM2011372	0	0.00937175	0.0562191	0.0208249	0	0.287882	0	0.020499	0	0	0.0654384	0.0269822	0.068951	0.127764	0	0.20293	0.015825	0	0.0973123	0	0	0
GSE76427_GSM2011373	0	0	0	0.127209	0	0.0902484	0	0	0.113397	0	0	0.0944347	0.0455717	0.251962	0.0612121	0.187105	0.00371619	0	0.0199786	0	0	0.00516457
GSE76427_GSM2011374	0.0114407	0	0	0.148117	0	0.158244	0.00607756	0	0.0994746	0	0	0.0594724	0.0275192	0.171571	0.0911667	0.143594	0.0356695	0	0.0476527	0	0	0
GSE76427_GSM2011375	0.0137015	0	0	0.184056	0	0.104348	0	0.0616021	0.00695656	0.0672786	0	0.0557975	0.0227973	0.0680527	0.137115	0.168182	0.0136993	0	0.0964133	0	0	0
GSE76427_GSM2011376	0.0294313	0	0	0.0859549	0	0.165896	0	0	0.0134477	0	0	0.0690649	0.0224042	0.150149	0.154028	0.111048	0.0318622	0	0.166621	0	0	9.28122e-05
GSE76427_GSM2011377	0	0	0.0502605	0.0995463	0	0.218269	0	0.0531844	0.0465556	0	0	0.146426	0.0335586	0.248425	0	0.0141507	0	0	0.0629878	0	0	0.0266359
GSE76427_GSM2011378	0.00622004	0	0	0.0312273	0	0.236303	0	0	0.0589052	0	0.0331439	0.0151251	0.0379041	0.0749644	0.144925	0.185734	0.064849	0	0.110699	0	0	0
GSE76427_GSM2011379	0.0613523	0	0	0.184068	0	0.119461	0.0103393	0.0298753	0.0540108	0.0548134	0	0.0476976	0	0.112324	0.0889391	0.154272	0.0358753	0	0.0406948	0	0	0.00627683
GSE76427_GSM2011380	0.0302416	0	0	0.1509	0	0.147338	0.00619819	0.0805915	0.00707762	0	0	0.0725503	0.0281053	0.236127	0.105616	0.0306213	0	0	0.104632	0	0	0
GSE76427_GSM2011381	0.0192269	0	0	0.108307	0	0.267082	0	0.0447703	0.0138428	0.00809472	0	0.147165	0	0.12979	0.0674071	0.0793558	0	0	0.111871	0	0	0.00308731
GSE76427_GSM2011382	0.0670461	0	0.00849469	0	0	0.269726	0.0149363	0	0	0.0729676	0	0.0889112	0	0.153202	0.142548	0.140748	0.0196452	0	0	0.00873854	0	0.0130371
GSE76427_GSM2011383	0.0373697	0	0	0.158962	0	0.41873	0	0	0.0395854	0	0	0.00473847	0.0134675	0	0.0349743	0.162669	0.102428	0	0.0270754	0	0	0
GSE76427_GSM2011384	0.0905574	0	0.0456999	0.0930774	0	0.201588	0	0.0427795	0	0.049504	0	0.0860996	0.00977972	0	0.10545	0.274784	0.000680447	0	0	0	0	0
GSE76427_GSM2011385	0.0341388	0	0.00790572	0.0102171	0	0.255837	0	0.0162441	0.0658554	0	0.0387989	0.0222201	0.059629	0.0474154	0	0.366052	0.00469715	0	0.0709896	0	0	0
GSE76427_GSM2011386	0.0675927	0	0	0.0703995	0	0.338492	0	0.00420171	0.0290885	0	0	0.063421	0.0110329	0.0543097	0.0783609	0.175902	0.0779216	0	0.0292772	0	0	0
GSE76427_GSM2011387	0.0250041	0	0.00746984	0	0	0.433561	0.00273272	0	0	0	0.0375691	0	0.0797824	0.177652	0	0.0978091	0	0.0746468	0.0637731	0	0	0
GSE76427_GSM2011388	0	0	0.0760653	0.0260376	0	0.135612	0	0.0138906	0.0332928	0	0.019697	0.0595681	0.0566298	0.133648	0	0.232747	0	0	0.212228	0	0	0.000583355
GSE76427_GSM2011389	0	0.0307022	0.0230316	0.0247942	0	0.279607	0	0	0.00143477	0	0	0.113735	0.0435051	0.090161	0	0.331057	0.000358627	0.0305951	0.0310181	0	0	0
GSE76427_GSM2011390	0	0	0.0331343	0.245585	0	0.0987592	0.0241387	0.0298009	0.121241	0	0	0.0176294	0.00443131	0.0974679	0.069067	0.19528	0.0130402	0	0.0430154	0	0	0.00740942
GSE76427_GSM2011391	0.0298439	0	0	0.102504	0	0.263503	0	0.0223194	0	0.0468475	0	0.0793501	0.00676993	0.123743	0.0845665	0.126285	0.0410151	0	0.0732527	0	0	0
GSE76427_GSM2011392	0.046444	0	0.0110829	0.268418	0	0.03534	0.000456207	0.0537372	0.0404577	0	0	0.0568118	0.00713511	0.133514	0.0761869	0.171431	0	0	0.098985	0	0	0
GSE76427_GSM2011393	8.98921e-05	0.00530825	0	0.0407812	0	0.365031	0	0	0.0195611	0	0	0.0546084	0.0159362	0.136398	0.0502275	0.204426	0.04768	0	0.0394771	0	0.0123315	0.00814305
GSE76427_GSM2011394	0.057667	0	0.0146127	0.00508671	0	0.335264	0	0	0	0	0.0424365	0.0101065	0.041949	0.108152	0.0169302	0.189877	0.00181615	0.00156735	0.16236	0	0	0.0121744
GSE76427_GSM2011395	0.029351	0	0	0.184886	0	0.14262	0	0.00370737	0.105468	0.0162487	0	0.0458082	0.0232381	0.0220865	0.0816768	0.281084	0	0	0.0638262	0	0	0
GSE76427_GSM2011396	0.0449019	0	0	0.012719	0	0.250026	0	0.0180745	0.0414516	0.0303381	0	0.0100272	0	0.136407	0.108402	0.158863	0.13093	0	0.0578585	0	0	0
GSE76427_GSM2011397	0.00874855	0	0	0.0526507	0	0.247272	0	0	0	0	0	0.101266	0.05717	0.124277	0.0678798	0.130653	0.010102	0	0.199981	0	0	0
GSE76427_GSM2011398	0.0177978	0	0.0195572	0.0802626	0	0.0762453	0.0338854	0	0.0256315	0	0.0303587	0.0157744	0.0658416	0	0.0468607	0.426871	0.0515924	0.0124421	0.0460347	0	0	0.0508447
GSE76427_GSM2011399	0	0.00460242	0.0110067	0.0132296	0	0.201805	0	0	0.0103835	0.00651767	0	0.0621202	0.0347932	0.109872	0.0276509	0.307111	0.00544531	0	0.196237	0	0	0.00922559
