# Supplementary material for: The Heterogeneity of Immune Cell Infiltration Landscape and Its Immunotherapeutic Implications in Hepatocellular Carcinoma
Source: Front Immunol. 2022 Mar 10;13:861525. doi: 10.3389/fimmu.2022.861525 (PMC8959995; doi:10.3389/fimmu.2022.861525)
Supplement: Supplementary Table S3 — The abundance of 22 types of tumor‐infiltrating immune cells using the CIBERSORT method. [file DataSheet_3.xlsx]

## Sheet: Table S4
Table S4 Unsupervised clustering for all HCC patients according to the proportion of immune cells.
Id	ICIcluster
TCGA_TCGA-DD-A39X	2
TCGA_TCGA-RC-A6M3	2
TCGA_TCGA-DD-AACU	1
TCGA_TCGA-WX-AA47	3
TCGA_TCGA-DD-A3A4	2
TCGA_TCGA-DD-A3A7	1
TCGA_TCGA-DD-AACE	2
TCGA_TCGA-2Y-A9H3	1
TCGA_TCGA-DD-A4NB	1
TCGA_TCGA-EP-A26S	2
TCGA_TCGA-DD-AAVX	1
TCGA_TCGA-ED-A7PZ	3
TCGA_TCGA-LG-A6GG	1
TCGA_TCGA-DD-AAD1	1
TCGA_TCGA-G3-A3CK	2
TCGA_TCGA-DD-AACA	1
TCGA_TCGA-5C-A9VH	1
TCGA_TCGA-FV-A23B	1
TCGA_TCGA-DD-AADR	1
TCGA_TCGA-ED-A97K	3
TCGA_TCGA-DD-AAVW	1
TCGA_TCGA-DD-A4NO	1
TCGA_TCGA-BC-A10W	2
TCGA_TCGA-LG-A9QC	1
TCGA_TCGA-DD-A11C	1
TCGA_TCGA-DD-A73F	2
TCGA_TCGA-DD-A4NN	2
TCGA_TCGA-DD-AAEI	2
TCGA_TCGA-UB-AA0V	2
TCGA_TCGA-DD-AADO	3
TCGA_TCGA-DD-AAVY	2
TCGA_TCGA-FV-A3R3	1
TCGA_TCGA-DD-A4NS	2
TCGA_TCGA-MI-A75H	2
TCGA_TCGA-UB-A7MC	2
TCGA_TCGA-FV-A4ZQ	2
TCGA_TCGA-DD-AAEG	3
TCGA_TCGA-DD-AAD5	2
TCGA_TCGA-K7-A5RG	2
TCGA_TCGA-XR-A8TD	3
TCGA_TCGA-DD-AACY	1
TCGA_TCGA-CC-A9FU	3
TCGA_TCGA-KR-A7K7	2
TCGA_TCGA-G3-A25Y	1
TCGA_TCGA-K7-AAU7	3
TCGA_TCGA-BC-A3KF	1
TCGA_TCGA-DD-AAW1	2
TCGA_TCGA-DD-A118	1
TCGA_TCGA-DD-AADA	1
TCGA_TCGA-ED-A66Y	3
TCGA_TCGA-DD-AAE3	2
TCGA_TCGA-G3-AAV6	3
TCGA_TCGA-ZS-A9CE	2
TCGA_TCGA-DD-A73B	2
TCGA_TCGA-RC-A7SB	2
TCGA_TCGA-DD-AADN	2
TCGA_TCGA-CC-A5UE	3
TCGA_TCGA-DD-AACZ	2
TCGA_TCGA-DD-A3A3	2
TCGA_TCGA-2Y-A9H8	2
TCGA_TCGA-5C-A9VG	1
TCGA_TCGA-DD-A1EE	3
TCGA_TCGA-BC-A110	1
TCGA_TCGA-GJ-A3OU	3
TCGA_TCGA-G3-A25U	1
TCGA_TCGA-DD-AADB	2
TCGA_TCGA-DD-AAVZ	1
TCGA_TCGA-BC-A216	2
TCGA_TCGA-DD-A1EF	3
TCGA_TCGA-DD-AADL	2
TCGA_TCGA-KR-A7K8	2
TCGA_TCGA-ED-A7PX	2
TCGA_TCGA-DD-AADK	1
TCGA_TCGA-BW-A5NO	1
TCGA_TCGA-DD-A39W	2
TCGA_TCGA-GJ-A9DB	3
TCGA_TCGA-DD-A1EA	1
TCGA_TCGA-UB-A7MD	2
TCGA_TCGA-ES-A2HS	2
TCGA_TCGA-G3-A3CJ	2
TCGA_TCGA-FV-A3R2	1
TCGA_TCGA-BW-A5NQ	2
TCGA_TCGA-2Y-A9GZ	2
TCGA_TCGA-4R-AA8I	2
TCGA_TCGA-DD-A4NG	1
TCGA_TCGA-RC-A6M5	1
TCGA_TCGA-2Y-A9H0	2
TCGA_TCGA-DD-A11B	1
TCGA_TCGA-G3-A25V	1
TCGA_TCGA-DD-AADQ	2
TCGA_TCGA-CC-A8HS	3
TCGA_TCGA-DD-A1EL	3
TCGA_TCGA-WQ-AB4B	1
TCGA_TCGA-5R-AA1C	2
TCGA_TCGA-ED-A8O6	1
TCGA_TCGA-DD-AADD	2
TCGA_TCGA-BC-A10S	2
TCGA_TCGA-CC-A9FV	2
TCGA_TCGA-DD-AAEB	2
TCGA_TCGA-WX-AA44	1
TCGA_TCGA-PD-A5DF	3
TCGA_TCGA-YA-A8S7	2
TCGA_TCGA-5R-AA1D	1
TCGA_TCGA-DD-AACH	2
TCGA_TCGA-CC-A8HV	1
TCGA_TCGA-BW-A5NP	1
TCGA_TCGA-G3-AAV0	2
TCGA_TCGA-DD-AAED	3
TCGA_TCGA-NI-A4U2	3
TCGA_TCGA-DD-A4NF	2
TCGA_TCGA-DD-A11A	2
TCGA_TCGA-DD-AAD0	3
TCGA_TCGA-DD-A3A6	1
TCGA_TCGA-DD-A114	3
TCGA_TCGA-5C-AAPD	2
TCGA_TCGA-HP-A5N0	1
TCGA_TCGA-T1-A6J8	2
TCGA_TCGA-XR-A8TC	1
TCGA_TCGA-DD-AACK	1
TCGA_TCGA-MI-A75C	1
TCGA_TCGA-DD-AACP	3
TCGA_TCGA-DD-AACT	2
TCGA_TCGA-DD-A73E	2
TCGA_TCGA-BC-4072	2
TCGA_TCGA-BC-4073	3
TCGA_TCGA-XR-A8TG	1
TCGA_TCGA-RC-A6M6	3
TCGA_TCGA-BC-A69H	3
TCGA_TCGA-DD-AAC8	2
TCGA_TCGA-DD-AADJ	1
TCGA_TCGA-2Y-A9H9	2
TCGA_TCGA-ED-A5KG	1
TCGA_TCGA-DD-AACO	1
TCGA_TCGA-G3-A25Z	2
TCGA_TCGA-DD-A4NV	1
TCGA_TCGA-FV-A2QR	3
TCGA_TCGA-G3-AAV7	3
TCGA_TCGA-2Y-A9H4	2
TCGA_TCGA-3K-AAZ8	1
TCGA_TCGA-CC-5261	1
TCGA_TCGA-ZP-A9D2	2
TCGA_TCGA-2Y-A9H5	1
TCGA_TCGA-G3-A25T	3
TCGA_TCGA-DD-AAEA	2
TCGA_TCGA-RG-A7D4	2
TCGA_TCGA-DD-AACD	1
TCGA_TCGA-DD-AAD8	2
TCGA_TCGA-5R-AAAM	1
TCGA_TCGA-EP-A3JL	2
TCGA_TCGA-DD-A73G	2
TCGA_TCGA-G3-AAV4	1
TCGA_TCGA-ED-A459	3
TCGA_TCGA-DD-A73C	2
TCGA_TCGA-MR-A520	1
TCGA_TCGA-G3-A7M5	2
TCGA_TCGA-MI-A75G	2
TCGA_TCGA-CC-A7IK	1
TCGA_TCGA-G3-A5SJ	3
TCGA_TCGA-G3-A5SI	2
TCGA_TCGA-DD-AAE6	1
TCGA_TCGA-DD-AACG	2
TCGA_TCGA-DD-AADC	2
TCGA_TCGA-ZS-A9CF	1
TCGA_TCGA-NI-A8LF	1
TCGA_TCGA-DD-A39Z	1
TCGA_TCGA-UB-A7ME	3
TCGA_TCGA-G3-A7M9	3
TCGA_TCGA-DD-AACJ	3
TCGA_TCGA-DD-A1ED	1
TCGA_TCGA-EP-A12J	2
TCGA_TCGA-DD-A1EJ	2
TCGA_TCGA-G3-AAV2	2
TCGA_TCGA-DD-AADY	1
TCGA_TCGA-CC-5263	2
TCGA_TCGA-DD-AADP	1
TCGA_TCGA-BC-A69I	2
TCGA_TCGA-DD-AAEK	2
TCGA_TCGA-DD-A4ND	2
TCGA_TCGA-2Y-A9H7	1
TCGA_TCGA-RC-A7S9	2
TCGA_TCGA-DD-A4NE	1
TCGA_TCGA-DD-AADV	2
TCGA_TCGA-DD-AACX	2
TCGA_TCGA-DD-AACC	2
TCGA_TCGA-G3-A5SK	1
TCGA_TCGA-DD-AACV	1
TCGA_TCGA-CC-5264	1
TCGA_TCGA-DD-AACL	3
TCGA_TCGA-DD-A116	2
TCGA_TCGA-CC-A7IG	3
TCGA_TCGA-DD-AAE9	3
TCGA_TCGA-DD-AAVP	2
TCGA_TCGA-G3-AAV5	2
TCGA_TCGA-G3-A3CG	1
TCGA_TCGA-CC-5260	2
TCGA_TCGA-CC-A7IJ	2
TCGA_TCGA-DD-A4NR	2
TCGA_TCGA-DD-AAC9	1
TCGA_TCGA-CC-5259	1
TCGA_TCGA-EP-A3RK	2
TCGA_TCGA-FV-A496	1
TCGA_TCGA-CC-A3MB	2
TCGA_TCGA-CC-A7IF	1
TCGA_TCGA-ZS-A9CD	1
TCGA_TCGA-G3-A25S	1
TCGA_TCGA-BC-A217	1
TCGA_TCGA-DD-AAW2	2
TCGA_TCGA-2Y-A9H6	1
TCGA_TCGA-2Y-A9GW	3
TCGA_TCGA-DD-A73D	2
TCGA_TCGA-DD-A115	1
TCGA_TCGA-XR-A8TF	2
TCGA_TCGA-DD-AAVQ	3
TCGA_TCGA-BD-A3EP	1
TCGA_TCGA-DD-A39V	2
TCGA_TCGA-RC-A6M4	2
TCGA_TCGA-ED-A7XP	2
TCGA_TCGA-2Y-A9HA	3
TCGA_TCGA-DD-AAE2	2
TCGA_TCGA-DD-AADF	2
TCGA_TCGA-DD-AACW	1
TCGA_TCGA-MI-A75I	3
TCGA_TCGA-FV-A3I0	3
TCGA_TCGA-2Y-A9H1	2
TCGA_TCGA-CC-A8HU	2
TCGA_TCGA-DD-AAD2	3
TCGA_TCGA-BC-A10R	1
TCGA_TCGA-G3-A5SL	1
TCGA_TCGA-CC-A1HT	2
TCGA_TCGA-2Y-A9GV	2
TCGA_TCGA-ED-A7XO	1
TCGA_TCGA-CC-A5UC	3
TCGA_TCGA-DD-AADU	2
TCGA_TCGA-DD-AAE1	1
TCGA_TCGA-2Y-A9HB	2
TCGA_TCGA-BD-A2L6	1
TCGA_TCGA-DD-A3A9	1
TCGA_TCGA-KR-A7K2	1
TCGA_TCGA-DD-A3A1	2
TCGA_TCGA-DD-AADI	1
TCGA_TCGA-DD-A4NA	1
TCGA_TCGA-BC-A10T	1
TCGA_TCGA-RC-A7SH	1
TCGA_TCGA-WJ-A86L	3
TCGA_TCGA-DD-AA3A	3
TCGA_TCGA-CC-A7IE	3
TCGA_TCGA-DD-AAVS	1
TCGA_TCGA-DD-AAE7	1
TCGA_TCGA-BC-A3KG	1
TCGA_TCGA-DD-A3A2	2
TCGA_TCGA-DD-AAVR	1
TCGA_TCGA-CC-A7II	3
TCGA_TCGA-DD-AACN	1
TCGA_TCGA-2Y-A9GX	1
TCGA_TCGA-CC-A3MA	3
TCGA_TCGA-DD-AACQ	2
TCGA_TCGA-RC-A7SF	3
TCGA_TCGA-DD-AADW	2
TCGA_TCGA-G3-A3CH	1
TCGA_TCGA-DD-A1EI	1
TCGA_TCGA-ZP-A9CZ	2
TCGA_TCGA-KR-A7K0	2
TCGA_TCGA-BC-A10Y	2
TCGA_TCGA-ED-A8O5	1
TCGA_TCGA-CC-A9FS	1
TCGA_TCGA-UB-A7MB	1
TCGA_TCGA-ED-A627	1
TCGA_TCGA-XR-A8TE	1
TCGA_TCGA-DD-AACF	2
TCGA_TCGA-K7-A5RF	1
TCGA_TCGA-ZP-A9D1	1
TCGA_TCGA-G3-A7M7	3
TCGA_TCGA-G3-AAUZ	1
TCGA_TCGA-RC-A7SK	2
TCGA_TCGA-DD-AACI	2
TCGA_TCGA-2V-A95S	3
TCGA_TCGA-DD-A4NH	3
TCGA_TCGA-WX-AA46	2
TCGA_TCGA-DD-AAD6	1
TCGA_TCGA-ED-A4XI	2
TCGA_TCGA-HP-A5MZ	1
TCGA_TCGA-DD-AAVU	3
TCGA_TCGA-DD-A4NK	2
TCGA_TCGA-DD-A3A5	2
TCGA_TCGA-ZS-A9CG	2
TCGA_TCGA-K7-A6G5	2
TCGA_TCGA-DD-AADS	2
TCGA_TCGA-DD-AAE4	1
TCGA_TCGA-CC-A3M9	2
TCGA_TCGA-DD-A4NI	1
TCGA_TCGA-G3-AAV3	2
TCGA_TCGA-UB-A7MA	1
TCGA_TCGA-UB-A7MF	2
TCGA_TCGA-BC-A112	2
TCGA_TCGA-BC-A10U	2
TCGA_TCGA-BC-A5W4	1
TCGA_TCGA-FV-A3I1	3
TCGA_TCGA-CC-A123	1
TCGA_TCGA-WQ-A9G7	3
TCGA_TCGA-ED-A66X	3
TCGA_TCGA-DD-A1EK	2
TCGA_TCGA-DD-AADM	2
TCGA_TCGA-MR-A8JO	1
TCGA_TCGA-QA-A7B7	1
TCGA_TCGA-CC-A8HT	3
TCGA_TCGA-FV-A4ZP	3
TCGA_TCGA-DD-A4NJ	1
TCGA_TCGA-CC-5258	3
TCGA_TCGA-EP-A2KB	1
TCGA_TCGA-G3-A25X	2
TCGA_TCGA-DD-AAEE	2
TCGA_TCGA-ZP-A9D0	2
TCGA_TCGA-DD-A1EG	3
TCGA_TCGA-G3-A7M6	1
TCGA_TCGA-FV-A2QQ	2
TCGA_TCGA-ZP-A9D4	2
TCGA_TCGA-DD-A4NQ	3
TCGA_TCGA-G3-A5SM	3
TCGA_TCGA-MI-A75E	1
TCGA_TCGA-DD-A11D	1
TCGA_TCGA-CC-5262	2
TCGA_TCGA-2Y-A9GY	3
TCGA_TCGA-ES-A2HT	2
TCGA_TCGA-DD-AAW0	3
TCGA_TCGA-G3-A3CI	2
TCGA_TCGA-DD-AAVV	2
TCGA_TCGA-DD-A39Y	3
TCGA_TCGA-DD-A1EB	2
TCGA_TCGA-EP-A2KA	2
TCGA_TCGA-DD-A1EC	2
TCGA_TCGA-DD-AAD3	1
TCGA_TCGA-DD-AACS	2
TCGA_TCGA-BD-A3ER	3
TCGA_TCGA-GJ-A6C0	3
TCGA_TCGA-2Y-A9GS	2
TCGA_TCGA-BC-A8YO	2
TCGA_TCGA-CC-A9FW	3
TCGA_TCGA-2Y-A9GT	2
TCGA_TCGA-BC-A10Q	2
TCGA_TCGA-2Y-A9GU	1
TCGA_TCGA-ZP-A9CV	1
TCGA_TCGA-DD-A113	3
TCGA_TCGA-CC-A3MC	3
TCGA_TCGA-DD-A73A	1
TCGA_TCGA-DD-AADG	2
TCGA_TCGA-DD-A4NL	1
TCGA_TCGA-ED-A7PY	2
TCGA_TCGA-EP-A2KC	2
TCGA_TCGA-BC-A10X	2
TCGA_TCGA-CC-A7IH	2
TCGA_TCGA-DD-A3A8	1
TCGA_TCGA-CC-A7IL	3
TCGA_TCGA-BC-A10Z	2
TCGA_TCGA-UB-AA0U	1
TCGA_TCGA-2Y-A9H2	3
TCGA_TCGA-DD-AAW3	2
TCGA_TCGA-ED-A82E	1
TCGA_TCGA-DD-A4NP	2
TCGA_TCGA-G3-A6UC	2
TCGA_TCGA-G3-AAV1	2
TCGA_TCGA-O8-A75V	3
TCGA_TCGA-ZP-A9CY	2
TCGA_TCGA-G3-A7M8	2
TCGA_TCGA-DD-AAE0	3
TCGA_TCGA-LG-A9QD	1
TCGA_TCGA-CC-A5UD	2
TCGA_TCGA-DD-A119	2
TCGA_TCGA-DD-AACB	2
TCGA_TCGA-FV-A495	1
TCGA_TCGA-DD-A1EH	1
TCGA_TCGA-DD-AAEH	2
GSE76427_GSM2011285	3
GSE76427_GSM2011286	1
GSE76427_GSM2011287	2
GSE76427_GSM2011288	1
GSE76427_GSM2011289	2
GSE76427_GSM2011290	1
GSE76427_GSM2011291	2
GSE76427_GSM2011292	3
GSE76427_GSM2011293	1
GSE76427_GSM2011294	1
GSE76427_GSM2011295	1
GSE76427_GSM2011296	1
GSE76427_GSM2011297	1
GSE76427_GSM2011298	2
GSE76427_GSM2011299	1
GSE76427_GSM2011300	1
GSE76427_GSM2011301	1
GSE76427_GSM2011302	2
GSE76427_GSM2011303	2
GSE76427_GSM2011304	1
GSE76427_GSM2011305	2
GSE76427_GSM2011306	1
GSE76427_GSM2011307	1
GSE76427_GSM2011308	1
GSE76427_GSM2011309	2
GSE76427_GSM2011310	1
GSE76427_GSM2011311	1
GSE76427_GSM2011312	2
GSE76427_GSM2011313	2
GSE76427_GSM2011314	1
GSE76427_GSM2011315	1
GSE76427_GSM2011316	1
GSE76427_GSM2011317	3
GSE76427_GSM2011318	2
GSE76427_GSM2011319	2
GSE76427_GSM2011320	2
GSE76427_GSM2011321	2
GSE76427_GSM2011322	2
GSE76427_GSM2011323	1
GSE76427_GSM2011324	2
GSE76427_GSM2011325	2
GSE76427_GSM2011326	1
GSE76427_GSM2011327	2
GSE76427_GSM2011328	1
GSE76427_GSM2011329	2
GSE76427_GSM2011330	1
GSE76427_GSM2011331	2
GSE76427_GSM2011332	2
GSE76427_GSM2011333	2
GSE76427_GSM2011334	1
GSE76427_GSM2011335	1
GSE76427_GSM2011336	2
GSE76427_GSM2011337	2
GSE76427_GSM2011338	1
GSE76427_GSM2011339	3
GSE76427_GSM2011340	2
GSE76427_GSM2011341	2
GSE76427_GSM2011342	3
GSE76427_GSM2011343	2
GSE76427_GSM2011344	3
GSE76427_GSM2011345	2
GSE76427_GSM2011346	3
GSE76427_GSM2011347	2
GSE76427_GSM2011348	1
GSE76427_GSM2011349	1
GSE76427_GSM2011350	2
GSE76427_GSM2011351	3
GSE76427_GSM2011352	2
GSE76427_GSM2011353	3
GSE76427_GSM2011354	2
GSE76427_GSM2011355	1
GSE76427_GSM2011356	3
GSE76427_GSM2011357	1
GSE76427_GSM2011358	1
GSE76427_GSM2011359	1
GSE76427_GSM2011360	2
GSE76427_GSM2011361	2
GSE76427_GSM2011362	1
GSE76427_GSM2011363	1
GSE76427_GSM2011364	2
GSE76427_GSM2011365	1
GSE76427_GSM2011366	1
GSE76427_GSM2011367	1
GSE76427_GSM2011368	1
GSE76427_GSM2011369	2
GSE76427_GSM2011370	1
GSE76427_GSM2011371	1
GSE76427_GSM2011372	1
GSE76427_GSM2011373	3
GSE76427_GSM2011374	2
GSE76427_GSM2011375	2
GSE76427_GSM2011376	2
GSE76427_GSM2011377	3
GSE76427_GSM2011378	1
GSE76427_GSM2011379	2
GSE76427_GSM2011380	3
GSE76427_GSM2011381	1
GSE76427_GSM2011382	1
GSE76427_GSM2011383	1
GSE76427_GSM2011384	2
GSE76427_GSM2011385	2
GSE76427_GSM2011386	1
GSE76427_GSM2011387	1
GSE76427_GSM2011388	2
GSE76427_GSM2011389	2
GSE76427_GSM2011390	2
GSE76427_GSM2011391	1
GSE76427_GSM2011392	2
GSE76427_GSM2011393	1
GSE76427_GSM2011394	1
GSE76427_GSM2011395	2
GSE76427_GSM2011396	1
GSE76427_GSM2011397	1
GSE76427_GSM2011398	2
GSE76427_GSM2011399	2

## Sheet: Table S5
Table S5 Unsupervised clustering of differentially expressed genes among three immune infiltration clusters.
Id	geneCluster
TCGA_TCGA-DD-A39X	2
TCGA_TCGA-RC-A6M3	3
TCGA_TCGA-DD-AACU	2
TCGA_TCGA-WX-AA47	3
TCGA_TCGA-DD-A3A4	1
TCGA_TCGA-DD-A3A7	3
TCGA_TCGA-DD-AACE	2
TCGA_TCGA-2Y-A9H3	2
TCGA_TCGA-DD-A4NB	2
TCGA_TCGA-EP-A26S	1
TCGA_TCGA-DD-AAVX	1
TCGA_TCGA-ED-A7PZ	3
TCGA_TCGA-LG-A6GG	2
TCGA_TCGA-DD-AAD1	2
TCGA_TCGA-G3-A3CK	1
TCGA_TCGA-DD-AACA	1
TCGA_TCGA-5C-A9VH	2
TCGA_TCGA-FV-A23B	2
TCGA_TCGA-DD-AADR	2
TCGA_TCGA-ED-A97K	3
TCGA_TCGA-DD-AAVW	2
TCGA_TCGA-DD-A4NO	2
TCGA_TCGA-BC-A10W	3
TCGA_TCGA-LG-A9QC	1
TCGA_TCGA-DD-A11C	2
TCGA_TCGA-DD-A73F	2
TCGA_TCGA-DD-A4NN	3
TCGA_TCGA-DD-AAEI	2
TCGA_TCGA-UB-AA0V	2
TCGA_TCGA-DD-AADO	3
TCGA_TCGA-DD-AAVY	1
TCGA_TCGA-FV-A3R3	2
TCGA_TCGA-DD-A4NS	2
TCGA_TCGA-MI-A75H	1
TCGA_TCGA-UB-A7MC	1
TCGA_TCGA-FV-A4ZQ	3
TCGA_TCGA-DD-AAEG	2
TCGA_TCGA-DD-AAD5	3
TCGA_TCGA-K7-A5RG	2
TCGA_TCGA-XR-A8TD	2
TCGA_TCGA-DD-AACY	2
TCGA_TCGA-CC-A9FU	3
TCGA_TCGA-KR-A7K7	3
TCGA_TCGA-G3-A25Y	2
TCGA_TCGA-K7-AAU7	3
TCGA_TCGA-BC-A3KF	2
TCGA_TCGA-DD-AAW1	1
TCGA_TCGA-DD-A118	2
TCGA_TCGA-DD-AADA	2
TCGA_TCGA-ED-A66Y	3
TCGA_TCGA-DD-AAE3	1
TCGA_TCGA-G3-AAV6	3
TCGA_TCGA-ZS-A9CE	2
TCGA_TCGA-DD-A73B	2
TCGA_TCGA-RC-A7SB	2
TCGA_TCGA-DD-AADN	3
TCGA_TCGA-CC-A5UE	3
TCGA_TCGA-DD-AACZ	3
TCGA_TCGA-DD-A3A3	3
TCGA_TCGA-2Y-A9H8	3
TCGA_TCGA-5C-A9VG	3
TCGA_TCGA-DD-A1EE	1
TCGA_TCGA-BC-A110	2
TCGA_TCGA-GJ-A3OU	3
TCGA_TCGA-G3-A25U	1
TCGA_TCGA-DD-AADB	3
TCGA_TCGA-DD-AAVZ	2
TCGA_TCGA-BC-A216	3
TCGA_TCGA-DD-A1EF	3
TCGA_TCGA-DD-AADL	2
TCGA_TCGA-KR-A7K8	2
TCGA_TCGA-ED-A7PX	3
TCGA_TCGA-DD-AADK	2
TCGA_TCGA-BW-A5NO	2
TCGA_TCGA-DD-A39W	1
TCGA_TCGA-GJ-A9DB	2
TCGA_TCGA-DD-A1EA	1
TCGA_TCGA-UB-A7MD	1
TCGA_TCGA-ES-A2HS	2
TCGA_TCGA-G3-A3CJ	1
TCGA_TCGA-FV-A3R2	2
TCGA_TCGA-BW-A5NQ	3
TCGA_TCGA-2Y-A9GZ	1
TCGA_TCGA-4R-AA8I	2
TCGA_TCGA-DD-A4NG	2
TCGA_TCGA-RC-A6M5	2
TCGA_TCGA-2Y-A9H0	3
TCGA_TCGA-DD-A11B	2
TCGA_TCGA-G3-A25V	2
TCGA_TCGA-DD-AADQ	2
TCGA_TCGA-CC-A8HS	3
TCGA_TCGA-DD-A1EL	3
TCGA_TCGA-WQ-AB4B	2
TCGA_TCGA-5R-AA1C	1
TCGA_TCGA-ED-A8O6	3
TCGA_TCGA-DD-AADD	1
TCGA_TCGA-BC-A10S	2
TCGA_TCGA-CC-A9FV	3
TCGA_TCGA-DD-AAEB	1
TCGA_TCGA-WX-AA44	3
TCGA_TCGA-PD-A5DF	2
TCGA_TCGA-YA-A8S7	3
TCGA_TCGA-5R-AA1D	2
TCGA_TCGA-DD-AACH	3
TCGA_TCGA-CC-A8HV	3
TCGA_TCGA-BW-A5NP	3
TCGA_TCGA-G3-AAV0	2
TCGA_TCGA-DD-AAED	3
TCGA_TCGA-NI-A4U2	2
TCGA_TCGA-DD-A4NF	1
TCGA_TCGA-DD-A11A	2
TCGA_TCGA-DD-AAD0	1
TCGA_TCGA-DD-A3A6	3
TCGA_TCGA-DD-A114	3
TCGA_TCGA-5C-AAPD	3
TCGA_TCGA-HP-A5N0	2
TCGA_TCGA-T1-A6J8	2
TCGA_TCGA-XR-A8TC	2
TCGA_TCGA-DD-AACK	2
TCGA_TCGA-MI-A75C	3
TCGA_TCGA-DD-AACP	3
TCGA_TCGA-DD-AACT	2
TCGA_TCGA-DD-A73E	1
TCGA_TCGA-BC-4072	3
TCGA_TCGA-BC-4073	3
TCGA_TCGA-XR-A8TG	2
TCGA_TCGA-RC-A6M6	3
TCGA_TCGA-BC-A69H	3
TCGA_TCGA-DD-AAC8	1
TCGA_TCGA-DD-AADJ	2
TCGA_TCGA-2Y-A9H9	2
TCGA_TCGA-ED-A5KG	3
TCGA_TCGA-DD-AACO	2
TCGA_TCGA-G3-A25Z	2
TCGA_TCGA-DD-A4NV	2
TCGA_TCGA-FV-A2QR	2
TCGA_TCGA-G3-AAV7	3
TCGA_TCGA-2Y-A9H4	2
TCGA_TCGA-3K-AAZ8	2
TCGA_TCGA-CC-5261	3
TCGA_TCGA-ZP-A9D2	3
TCGA_TCGA-2Y-A9H5	2
TCGA_TCGA-G3-A25T	3
TCGA_TCGA-DD-AAEA	2
TCGA_TCGA-RG-A7D4	3
TCGA_TCGA-DD-AACD	1
TCGA_TCGA-DD-AAD8	2
TCGA_TCGA-5R-AAAM	2
TCGA_TCGA-EP-A3JL	2
TCGA_TCGA-DD-A73G	3
TCGA_TCGA-G3-AAV4	1
TCGA_TCGA-ED-A459	3
TCGA_TCGA-DD-A73C	2
TCGA_TCGA-MR-A520	2
TCGA_TCGA-G3-A7M5	1
TCGA_TCGA-MI-A75G	2
TCGA_TCGA-CC-A7IK	1
TCGA_TCGA-G3-A5SJ	3
TCGA_TCGA-G3-A5SI	2
TCGA_TCGA-DD-AAE6	3
TCGA_TCGA-DD-AACG	3
TCGA_TCGA-DD-AADC	3
TCGA_TCGA-ZS-A9CF	2
TCGA_TCGA-NI-A8LF	1
TCGA_TCGA-DD-A39Z	2
TCGA_TCGA-UB-A7ME	2
TCGA_TCGA-G3-A7M9	3
TCGA_TCGA-DD-AACJ	1
TCGA_TCGA-DD-A1ED	1
TCGA_TCGA-EP-A12J	1
TCGA_TCGA-DD-A1EJ	3
TCGA_TCGA-G3-AAV2	1
TCGA_TCGA-DD-AADY	2
TCGA_TCGA-CC-5263	3
TCGA_TCGA-DD-AADP	2
TCGA_TCGA-BC-A69I	1
TCGA_TCGA-DD-AAEK	2
TCGA_TCGA-DD-A4ND	2
TCGA_TCGA-2Y-A9H7	3
TCGA_TCGA-RC-A7S9	2
TCGA_TCGA-DD-A4NE	2
TCGA_TCGA-DD-AADV	2
TCGA_TCGA-DD-AACX	1
TCGA_TCGA-DD-AACC	2
TCGA_TCGA-G3-A5SK	1
TCGA_TCGA-DD-AACV	2
TCGA_TCGA-CC-5264	3
TCGA_TCGA-DD-AACL	3
TCGA_TCGA-DD-A116	1
TCGA_TCGA-CC-A7IG	3
TCGA_TCGA-DD-AAE9	1
TCGA_TCGA-DD-AAVP	1
TCGA_TCGA-G3-AAV5	1
TCGA_TCGA-G3-A3CG	2
TCGA_TCGA-CC-5260	3
TCGA_TCGA-CC-A7IJ	3
TCGA_TCGA-DD-A4NR	3
TCGA_TCGA-DD-AAC9	2
TCGA_TCGA-CC-5259	3
TCGA_TCGA-EP-A3RK	1
TCGA_TCGA-FV-A496	2
TCGA_TCGA-CC-A3MB	2
TCGA_TCGA-CC-A7IF	2
TCGA_TCGA-ZS-A9CD	2
TCGA_TCGA-G3-A25S	2
TCGA_TCGA-BC-A217	2
TCGA_TCGA-DD-AAW2	1
TCGA_TCGA-2Y-A9H6	2
TCGA_TCGA-2Y-A9GW	2
TCGA_TCGA-DD-A73D	1
TCGA_TCGA-DD-A115	2
TCGA_TCGA-XR-A8TF	1
TCGA_TCGA-DD-AAVQ	3
TCGA_TCGA-BD-A3EP	2
TCGA_TCGA-DD-A39V	1
TCGA_TCGA-RC-A6M4	1
TCGA_TCGA-ED-A7XP	2
TCGA_TCGA-2Y-A9HA	1
TCGA_TCGA-DD-AAE2	2
TCGA_TCGA-DD-AADF	2
TCGA_TCGA-DD-AACW	2
TCGA_TCGA-MI-A75I	2
TCGA_TCGA-FV-A3I0	3
TCGA_TCGA-2Y-A9H1	2
TCGA_TCGA-CC-A8HU	3
TCGA_TCGA-DD-AAD2	2
TCGA_TCGA-BC-A10R	2
TCGA_TCGA-G3-A5SL	1
TCGA_TCGA-CC-A1HT	3
TCGA_TCGA-2Y-A9GV	2
TCGA_TCGA-ED-A7XO	2
TCGA_TCGA-CC-A5UC	3
TCGA_TCGA-DD-AADU	1
TCGA_TCGA-DD-AAE1	2
TCGA_TCGA-2Y-A9HB	2
TCGA_TCGA-BD-A2L6	2
TCGA_TCGA-DD-A3A9	2
TCGA_TCGA-KR-A7K2	2
TCGA_TCGA-DD-A3A1	2
TCGA_TCGA-DD-AADI	2
TCGA_TCGA-DD-A4NA	3
TCGA_TCGA-BC-A10T	2
TCGA_TCGA-RC-A7SH	3
TCGA_TCGA-WJ-A86L	2
TCGA_TCGA-DD-AA3A	3
TCGA_TCGA-CC-A7IE	3
TCGA_TCGA-DD-AAVS	2
TCGA_TCGA-DD-AAE7	2
TCGA_TCGA-BC-A3KG	3
TCGA_TCGA-DD-A3A2	1
TCGA_TCGA-DD-AAVR	2
TCGA_TCGA-CC-A7II	3
TCGA_TCGA-DD-AACN	2
TCGA_TCGA-2Y-A9GX	2
TCGA_TCGA-CC-A3MA	3
TCGA_TCGA-DD-AACQ	2
TCGA_TCGA-RC-A7SF	2
TCGA_TCGA-DD-AADW	3
TCGA_TCGA-G3-A3CH	2
TCGA_TCGA-DD-A1EI	2
TCGA_TCGA-ZP-A9CZ	2
TCGA_TCGA-KR-A7K0	1
TCGA_TCGA-BC-A10Y	2
TCGA_TCGA-ED-A8O5	2
TCGA_TCGA-CC-A9FS	2
TCGA_TCGA-UB-A7MB	2
TCGA_TCGA-ED-A627	2
TCGA_TCGA-XR-A8TE	1
TCGA_TCGA-DD-AACF	2
TCGA_TCGA-K7-A5RF	2
TCGA_TCGA-ZP-A9D1	2
TCGA_TCGA-G3-A7M7	2
TCGA_TCGA-G3-AAUZ	2
TCGA_TCGA-RC-A7SK	2
TCGA_TCGA-DD-AACI	3
TCGA_TCGA-2V-A95S	3
TCGA_TCGA-DD-A4NH	3
TCGA_TCGA-WX-AA46	1
TCGA_TCGA-DD-AAD6	1
TCGA_TCGA-ED-A4XI	2
TCGA_TCGA-HP-A5MZ	2
TCGA_TCGA-DD-AAVU	2
TCGA_TCGA-DD-A4NK	1
TCGA_TCGA-DD-A3A5	2
TCGA_TCGA-ZS-A9CG	1
TCGA_TCGA-K7-A6G5	2
TCGA_TCGA-DD-AADS	2
TCGA_TCGA-DD-AAE4	2
TCGA_TCGA-CC-A3M9	3
TCGA_TCGA-DD-A4NI	1
TCGA_TCGA-G3-AAV3	1
TCGA_TCGA-UB-A7MA	3
TCGA_TCGA-UB-A7MF	3
TCGA_TCGA-BC-A112	3
TCGA_TCGA-BC-A10U	2
TCGA_TCGA-BC-A5W4	2
TCGA_TCGA-FV-A3I1	2
TCGA_TCGA-CC-A123	3
TCGA_TCGA-WQ-A9G7	3
TCGA_TCGA-ED-A66X	3
TCGA_TCGA-DD-A1EK	2
TCGA_TCGA-DD-AADM	2
TCGA_TCGA-MR-A8JO	3
TCGA_TCGA-QA-A7B7	2
TCGA_TCGA-CC-A8HT	3
TCGA_TCGA-FV-A4ZP	3
TCGA_TCGA-DD-A4NJ	2
TCGA_TCGA-CC-5258	3
TCGA_TCGA-EP-A2KB	2
TCGA_TCGA-G3-A25X	3
TCGA_TCGA-DD-AAEE	1
TCGA_TCGA-ZP-A9D0	2
TCGA_TCGA-DD-A1EG	2
TCGA_TCGA-G3-A7M6	3
TCGA_TCGA-FV-A2QQ	2
TCGA_TCGA-ZP-A9D4	1
TCGA_TCGA-DD-A4NQ	3
TCGA_TCGA-G3-A5SM	2
TCGA_TCGA-MI-A75E	2
TCGA_TCGA-DD-A11D	2
TCGA_TCGA-CC-5262	2
TCGA_TCGA-2Y-A9GY	3
TCGA_TCGA-ES-A2HT	2
TCGA_TCGA-DD-AAW0	2
TCGA_TCGA-G3-A3CI	2
TCGA_TCGA-DD-AAVV	2
TCGA_TCGA-DD-A39Y	3
TCGA_TCGA-DD-A1EB	1
TCGA_TCGA-EP-A2KA	3
TCGA_TCGA-DD-A1EC	3
TCGA_TCGA-DD-AAD3	2
TCGA_TCGA-DD-AACS	2
TCGA_TCGA-BD-A3ER	2
TCGA_TCGA-GJ-A6C0	3
TCGA_TCGA-2Y-A9GS	2
TCGA_TCGA-BC-A8YO	3
TCGA_TCGA-CC-A9FW	3
TCGA_TCGA-2Y-A9GT	2
TCGA_TCGA-BC-A10Q	3
TCGA_TCGA-2Y-A9GU	2
TCGA_TCGA-ZP-A9CV	2
TCGA_TCGA-DD-A113	3
TCGA_TCGA-CC-A3MC	3
TCGA_TCGA-DD-A73A	2
TCGA_TCGA-DD-AADG	1
TCGA_TCGA-DD-A4NL	2
TCGA_TCGA-ED-A7PY	2
TCGA_TCGA-EP-A2KC	1
TCGA_TCGA-BC-A10X	2
TCGA_TCGA-CC-A7IH	1
TCGA_TCGA-DD-A3A8	1
TCGA_TCGA-CC-A7IL	1
TCGA_TCGA-BC-A10Z	2
TCGA_TCGA-UB-AA0U	2
TCGA_TCGA-2Y-A9H2	2
TCGA_TCGA-DD-AAW3	1
TCGA_TCGA-ED-A82E	3
TCGA_TCGA-DD-A4NP	1
TCGA_TCGA-G3-A6UC	1
TCGA_TCGA-G3-AAV1	1
TCGA_TCGA-O8-A75V	2
TCGA_TCGA-ZP-A9CY	2
TCGA_TCGA-G3-A7M8	2
TCGA_TCGA-DD-AAE0	3
TCGA_TCGA-LG-A9QD	2
TCGA_TCGA-CC-A5UD	3
TCGA_TCGA-DD-A119	2
TCGA_TCGA-DD-AACB	3
TCGA_TCGA-FV-A495	2
TCGA_TCGA-DD-A1EH	3
TCGA_TCGA-DD-AAEH	1
GSE76427_GSM2011285	2
GSE76427_GSM2011286	2
GSE76427_GSM2011287	2
GSE76427_GSM2011288	3
GSE76427_GSM2011289	1
GSE76427_GSM2011290	3
GSE76427_GSM2011291	3
GSE76427_GSM2011292	2
GSE76427_GSM2011293	1
GSE76427_GSM2011294	2
GSE76427_GSM2011295	2
GSE76427_GSM2011296	3
GSE76427_GSM2011297	2
GSE76427_GSM2011298	1
GSE76427_GSM2011299	1
GSE76427_GSM2011300	2
GSE76427_GSM2011301	1
GSE76427_GSM2011302	3
GSE76427_GSM2011303	1
GSE76427_GSM2011304	2
GSE76427_GSM2011305	3
GSE76427_GSM2011306	2
GSE76427_GSM2011307	2
GSE76427_GSM2011308	2
GSE76427_GSM2011309	3
GSE76427_GSM2011310	3
GSE76427_GSM2011311	2
GSE76427_GSM2011312	2
GSE76427_GSM2011313	3
GSE76427_GSM2011314	2
GSE76427_GSM2011315	2
GSE76427_GSM2011316	2
GSE76427_GSM2011317	2
GSE76427_GSM2011318	3
GSE76427_GSM2011319	1
GSE76427_GSM2011320	1
GSE76427_GSM2011321	3
GSE76427_GSM2011322	3
GSE76427_GSM2011323	2
GSE76427_GSM2011324	3
GSE76427_GSM2011325	3
GSE76427_GSM2011326	1
GSE76427_GSM2011327	2
GSE76427_GSM2011328	2
GSE76427_GSM2011329	2
GSE76427_GSM2011330	2
GSE76427_GSM2011331	2
GSE76427_GSM2011332	2
GSE76427_GSM2011333	3
GSE76427_GSM2011334	2
GSE76427_GSM2011335	2
GSE76427_GSM2011336	2
GSE76427_GSM2011337	2
GSE76427_GSM2011338	2
GSE76427_GSM2011339	2
GSE76427_GSM2011340	1
GSE76427_GSM2011341	2
GSE76427_GSM2011342	3
GSE76427_GSM2011343	1
GSE76427_GSM2011344	1
GSE76427_GSM2011345	2
GSE76427_GSM2011346	2
GSE76427_GSM2011347	2
GSE76427_GSM2011348	2
GSE76427_GSM2011349	2
GSE76427_GSM2011350	2
GSE76427_GSM2011351	3
GSE76427_GSM2011352	2
GSE76427_GSM2011353	3
GSE76427_GSM2011354	1
GSE76427_GSM2011355	2
GSE76427_GSM2011356	3
GSE76427_GSM2011357	2
GSE76427_GSM2011358	2
GSE76427_GSM2011359	2
GSE76427_GSM2011360	3
GSE76427_GSM2011361	3
GSE76427_GSM2011362	2
GSE76427_GSM2011363	3
GSE76427_GSM2011364	2
GSE76427_GSM2011365	2
GSE76427_GSM2011366	2
GSE76427_GSM2011367	2
GSE76427_GSM2011368	2
GSE76427_GSM2011369	1
GSE76427_GSM2011370	2
GSE76427_GSM2011371	2
GSE76427_GSM2011372	1
GSE76427_GSM2011373	3
GSE76427_GSM2011374	2
GSE76427_GSM2011375	1
GSE76427_GSM2011376	2
GSE76427_GSM2011377	3
GSE76427_GSM2011378	3
GSE76427_GSM2011379	2
GSE76427_GSM2011380	3
GSE76427_GSM2011381	1
GSE76427_GSM2011382	2
GSE76427_GSM2011383	2
GSE76427_GSM2011384	2
GSE76427_GSM2011385	1
GSE76427_GSM2011386	2
GSE76427_GSM2011387	1
GSE76427_GSM2011388	2
GSE76427_GSM2011389	2
GSE76427_GSM2011390	3
GSE76427_GSM2011391	2
GSE76427_GSM2011392	3
GSE76427_GSM2011393	2
GSE76427_GSM2011394	2
GSE76427_GSM2011395	1
GSE76427_GSM2011396	2
GSE76427_GSM2011397	1
GSE76427_GSM2011398	3
GSE76427_GSM2011399	2

## Sheet: Table S6
Table S6 Differentially gene expression profiles of three immune infiltration clusters.
Gene	TCGA_TCGA-DD-A39X	TCGA_TCGA-RC-A6M3	TCGA_TCGA-DD-AACU	TCGA_TCGA-WX-AA47	TCGA_TCGA-DD-A3A4	TCGA_TCGA-DD-A3A7	TCGA_TCGA-DD-AACE	TCGA_TCGA-2Y-A9H3	TCGA_TCGA-DD-A4NB	TCGA_TCGA-EP-A26S	TCGA_TCGA-DD-AAVX	TCGA_TCGA-ED-A7PZ	TCGA_TCGA-LG-A6GG	TCGA_TCGA-DD-AAD1	TCGA_TCGA-G3-A3CK	TCGA_TCGA-DD-AACA	TCGA_TCGA-5C-A9VH	TCGA_TCGA-FV-A23B	TCGA_TCGA-DD-AADR	TCGA_TCGA-ED-A97K	TCGA_TCGA-DD-AAVW	TCGA_TCGA-DD-A4NO	TCGA_TCGA-BC-A10W	TCGA_TCGA-LG-A9QC	TCGA_TCGA-DD-A11C	TCGA_TCGA-DD-A73F	TCGA_TCGA-DD-A4NN	TCGA_TCGA-DD-AAEI	TCGA_TCGA-UB-AA0V	TCGA_TCGA-DD-AADO	TCGA_TCGA-DD-AAVY	TCGA_TCGA-FV-A3R3	TCGA_TCGA-DD-A4NS	TCGA_TCGA-MI-A75H	TCGA_TCGA-UB-A7MC	TCGA_TCGA-FV-A4ZQ	TCGA_TCGA-DD-AAEG	TCGA_TCGA-DD-AAD5	TCGA_TCGA-K7-A5RG	TCGA_TCGA-XR-A8TD	TCGA_TCGA-DD-AACY	TCGA_TCGA-CC-A9FU	TCGA_TCGA-KR-A7K7	TCGA_TCGA-G3-A25Y	TCGA_TCGA-K7-AAU7	TCGA_TCGA-BC-A3KF	TCGA_TCGA-DD-AAW1	TCGA_TCGA-DD-A118	TCGA_TCGA-DD-AADA
PAGE4|A	2.80425	1.50408	2.75439	1.50408	1.50408	1.59711	5.78033	1.50408	1.50408	4.57787	1.68575	2.3953	2.71579	1.50408	4.45891	8.62057	1.50408	1.68208	1.54488	1.54906	1.50408	4.1793	1.50408	1.759	2.12493	1.6775	1.61791	2.09133	1.66113	1.54282	6.93535	1.50408	2.80856	11.3905	2.7958	2.02566	1.84837	1.50408	6.54825	1.69659	1.50408	1.50408	4.09373	1.50408	1.50408	1.735	11.8896	1.50408	1.67427
REG3A|A	1.56967	3.89705	1.77815	6.88438	0.994981	3.28199	3.7908	0.994981	1.49419	5.67816	1.34742	2.09287	1.0905	3.03867	13.0329	8.89733	0.994981	1.03342	1.39546	3.95155	3.63079	0.994981	0.994981	7.08684	1.73081	0.994981	1.04291	0.994981	0.994981	0.994981	7.19036	3.04419	11.1953	15.001	2.69846	8.11567	3.1037	13.1145	1.04426	1.04492	1.67231	0.994981	10.6981	1.14963	6.39989	0.994981	15.2571	1.273	1.31437
ALDH3A1|A	6.60192	0.88323	6.45704	5.73997	1.45839	9.19313	1.21483	0.632896	1.33456	8.85355	8.71498	5.81878	0.591576	1.2977	12.312	7.13798	2.72453	0.527627	2.07334	8.09257	1.66994	6.7601	6.70989	11.0616	0.560885	0.605833	3.24822	2.20762	1.60589	1.4834	9.28799	0.676615	7.19019	11.5263	9.41509	3.99928	5.56578	9.98737	2.21716	0.887364	0.743799	0.567163	8.32338	0.563156	2.28385	0.996677	11.5377	0.600827	0.730367
SLC16A3|A	3.14817	7.27536	3.84907	6.82397	2.29684	4.64763	2.39037	3.45116	4.12796	2.39201	2.36248	4.72756	2.52222	4.34182	2.63193	3.20967	3.46647	2.76505	2.11785	6.36727	4.79923	2.90848	3.62331	2.67181	3.42458	3.23372	3.72758	3.2713	2.95576	4.90921	2.4865	3.83127	4.64419	2.93516	2.86788	4.58679	2.62344	7.92785	4.12289	5.41979	2.6672	4.83259	3.8928	4.56104	5.7775	2.54563	2.57545	3.24092	2.39131
PFKFB4|A	2.74453	2.69131	3.40783	1.29931	1.35303	2.55463	1.48392	1.73183	2.13118	2.53736	1.6641	4.85327	1.72877	2.23424	1.84353	2.05345	2.31287	2.68623	1.99358	3.14541	2.17273	2.37141	3.51308	1.72061	2.6381	3.37112	2.37652	2.45233	1.6933	3.12023	1.89498	1.8335	2.4266	1.75882	1.75536	4.87402	2.2326	4.26177	3.01523	3.36864	1.81786	5.12431	2.42971	2.78675	3.83984	2.81947	2.20577	1.77608	1.46893
HMGA1|A	6.95452	8.26607	7.27424	4.09773	5.91618	7.43386	6.26598	6.05419	5.47308	4.73526	5.43101	7.9612	6.11571	6.72317	5.38187	7.4068	6.92268	6.07606	5.97628	8.31819	7.05466	6.54814	7.7909	5.80194	6.26286	5.79497	7.35984	6.81732	4.57304	6.98951	6.24825	5.47393	6.26844	6.16546	7.16864	8.26325	6.1702	7.67944	6.89916	6.56459	5.82975	6.67536	7.62408	8.68031	7.49078	6.77442	5.04488	6.03216	5.40296
IL4I1|A	2.77398	2.42023	3.27306	1.62307	1.46347	2.62453	2.15529	3.56045	2.81636	1.98618	2.03727	3.37142	2.2498	3.47716	2.19812	2.0093	2.674	2.72888	1.88516	4.56702	3.11557	2.03809	3.4886	1.93201	2.53036	4.04009	2.30808	2.838	1.98809	3.74221	1.64345	2.90433	3.48693	2.91994	1.92161	5.36379	1.84201	3.8724	4.79815	4.75442	2.07272	4.398	3.32319	3.55079	4.45077	1.92145	1.97607	2.20842	2.27629
FABP5|A	4.36223	5.96656	3.38921	2.71298	2.5545	2.49393	3.33552	4.20063	3.17306	3.27423	3.77142	4.69067	2.99186	4.73419	2.7044	3.12881	3.2471	3.51182	4.58164	5.73653	3.93909	2.77722	4.85854	3.67079	3.44032	4.38657	4.14094	4.77118	2.54591	4.46377	2.75191	3.83928	3.83923	3.88855	3.61626	6.16008	3.01616	7.56804	4.80442	5.73157	2.73332	6.32287	3.68598	4.35617	5.46783	2.61953	2.73205	3.20263	3.5177
MMP12|A	1.7632	4.32085	2.32592	1.21187	1.25445	1.31422	1.21187	1.21187	1.21187	1.27281	1.58853	1.68524	1.45583	1.8824	1.77152	1.38109	1.4134	1.85717	1.38429	3.14625	3.63829	1.33742	4.86662	1.83546	1.2455	1.29091	1.29644	1.21187	1.27156	2.13275	1.21187	1.43244	1.511	1.67262	1.31656	1.9754	1.58946	2.32114	3.36903	8.66852	1.25385	3.17652	1.71546	1.62476	6.11787	1.26599	1.39225	1.35651	1.25111
ALDOA|A	8.15463	9.01485	6.50476	8.44589	7.00219	9.39548	7.51418	7.68345	8.57691	5.86271	6.7789	9.65162	7.40545	7.18226	7.0175	7.06147	7.31588	5.89077	6.45086	8.96025	6.66306	7.22451	8.76775	6.33945	6.92195	6.83357	7.64778	7.50166	6.1858	7.39672	6.74733	7.90853	7.56868	7.12314	7.39633	7.91875	8.78136	10.0111	7.43345	8.36637	6.72349	7.9359	7.98205	7.33749	9.2052	7.86243	6.6976	8.50107	6.32075
G6PD|A	5.46217	5.93091	6.0428	5.13698	2.92142	6.76432	4.00351	4.0392	6.05239	3.19208	4.95647	6.55133	4.4861	5.34913	4.38776	5.40755	4.90961	4.46302	5.72187	6.2388	4.7526	4.21697	7.97256	3.71692	4.00246	4.95384	4.99497	5.90468	3.45729	5.32446	4.79082	4.54918	5.82808	4.94933	4.53352	6.07638	4.25842	8.89301	5.92132	5.44034	4.14823	6.33744	6.71894	5.34643	8.62369	5.18508	4.3262	5.15796	3.94893
PLK1|A	3.18527	4.83217	2.99541	2.22672	2.27791	3.42253	2.57977	2.50187	2.29883	2.60921	2.2508	4.63116	3.3606	3.42762	2.76046	3.62243	3.62376	3.68751	2.69281	4.66724	3.89733	2.1896	6.15018	2.7706	4.92316	4.42317	4.52039	3.36823	1.89719	2.80702	2.015	2.24893	2.86158	2.34925	4.28375	5.3263	3.41337	4.82752	4.16578	4.67102	2.23382	5.37513	3.95769	4.16134	4.28546	3.4064	1.99069	3.75854	2.14397
KLF9|A	5.67835	5.70125	6.08768	5.75853	7.29331	4.45894	6.81939	4.21455	7.90175	8.28096	8.19893	4.67561	8.37269	7.98148	8.45531	8.07757	6.50277	6.99676	7.50267	6.99089	6.82541	6.968	7.89932	8.83362	8.21846	6.44259	3.87142	6.99142	7.48874	3.66783	8.20848	7.64206	8.20268	7.49171	9.25599	4.80171	6.14385	6.62354	6.53068	7.90723	6.58389	3.7891	5.88993	7.53195	6.46038	7.0841	8.06245	6.48564	5.14826
KIF2C|A	3.4324	5.24976	3.37888	2.89654	2.31419	4.45109	2.73743	2.6818	2.53727	2.61621	2.19581	4.50077	3.14051	3.25707	2.94158	4.06484	3.17191	3.95832	4.02828	4.1581	3.09655	2.33882	7.01245	2.42578	4.02439	3.82657	4.42491	4.04652	1.81849	4.06527	2.03526	2.22245	2.89389	2.93663	4.1888	5.27835	3.7152	5.08788	4.70463	4.4531	2.35066	5.66838	4.87941	4.87592	4.94847	3.47364	2.12961	3.20498	2.41461
CA9|A	1.67112	10.0403	1.77407	2.49675	2.45129	2.32635	1.46264	1.77858	5.0657	1.49119	1.64671	6.07471	1.72114	3.60984	2.14965	1.52285	2.31122	1.67079	1.62177	7.26436	1.60336	1.57871	2.5317	1.59769	1.49384	1.46264	6.20204	1.5009	2.72872	5.0336	1.46264	5.28951	4.47693	1.74596	1.62027	5.80357	1.90615	6.59391	1.54311	2.69604	1.46264	6.95023	1.78646	5.49031	7.13378	1.67449	1.5318	3.29934	1.5689
UAP1L1|A	4.75001	4.1647	2.72985	4.38391	1.80477	5.31212	2.05482	3.60424	3.53139	2.13275	2.37277	3.12419	2.12895	3.61894	2.05126	2.20678	2.74173	2.6174	2.09975	4.20766	4.09005	2.44997	3.86485	2.48522	2.34517	2.56108	2.72164	2.42173	2.7037	2.30895	1.88145	4.31503	3.71268	2.15872	3.32949	3.0252	4.33551	6.10934	3.28361	3.63582	2.09673	2.1575	2.43535	3.73058	3.1875	5.32208	1.97244	3.15445	2.86977
CENPM|A	3.70967	4.18398	3.69033	2.77742	2.39989	5.40206	3.05393	3.25563	2.46786	2.9272	2.28643	5.25629	3.29219	3.5412	2.96384	4.97369	3.84595	4.36488	4.57825	4.21557	3.20148	2.35173	5.20452	3.07464	4.17173	4.64601	4.80188	4.40784	2.27732	4.37915	2.04618	2.15687	3.03536	3.64856	4.7809	5.48904	3.0244	6.45803	4.12993	4.4608	2.11601	5.75261	6.22133	6.08243	4.00186	4.51985	2.35134	3.47257	2.10026
SLC2A1|A	3.42052	5.83321	3.14897	3.60556	4.81654	3.86888	1.82459	2.50726	3.86236	2.48558	3.91563	8.40788	4.44374	3.56724	4.24449	3.20306	2.96218	2.66368	2.52355	5.83139	2.52594	4.09774	5.99464	3.58551	3.50486	3.05186	2.74	2.05766	2.35109	2.26832	4.03128	4.65596	4.45291	3.17284	4.23149	4.31506	3.29548	5.15148	4.01193	4.18465	1.79709	4.19419	4.04559	3.27018	6.7747	2.39839	3.54284	2.81079	2.29975
SPP1|A	13.087	9.16954	5.51756	8.62911	2.95136	8.13983	3.51883	1.85236	11.1082	5.50894	10.9833	8.98167	9.0243	7.07479	12.7344	8.3664	4.79588	7.06834	10.8267	10.5828	6.94757	10.3255	14.1934	3.87118	7.07689	4.57999	3.80769	11.5873	6.79354	7.62857	10.1748	10.1871	10.5398	9.47381	5.50023	5.374	7.48284	13.0221	7.111	9.31373	5.13137	7.13712	9.28609	8.79342	11.9146	2.82137	5.47573	5.19586	1.02819
NDUFA4L2|A	4.48067	5.89596	3.4603	5.09578	4.23408	5.1485	3.98243	5.76397	4.65699	4.20181	4.79537	7.71686	4.01262	5.00374	4.65893	5.11077	5.68698	4.72428	3.56536	3.09139	4.69142	4.16888	5.21256	5.00748	5.94756	5.03034	4.94917	4.08478	3.14444	4.41424	2.52996	4.90948	4.63849	5.22359	3.53683	4.67435	4.57232	9.83244	4.10014	5.46985	4.53524	7.36953	4.92067	5.75995	7.51917	4.46107	4.21302	4.72144	3.13143
BIRC5|A	4.02124	5.14502	3.89058	3.00651	3.0395	6.06647	3.28401	3.3252	2.72024	2.72606	2.58607	5.34161	4.10759	3.79094	3.56991	5.75737	4.06198	5.15029	4.57904	4.26566	3.93542	3.08791	6.37036	3.78224	5.48673	5.47732	5.74754	4.97799	2.21571	5.41404	2.2114	2.41308	2.94406	3.47871	5.3308	6.12092	3.84672	5.73978	4.70252	5.76367	2.5496	6.29175	6.05924	5.084	5.49143	4.41547	2.3695	4.06891	2.46356
HK2|A	3.09751	6.48811	2.33027	5.62158	4.4034	3.1625	1.77096	2.80956	4.19713	5.4246	2.12047	3.98324	1.874	2.88392	1.96322	1.79468	2.76403	2.11707	1.96398	6.82353	2.51558	2.14507	4.59745	6.18553	2.06658	2.42506	2.15814	1.92883	2.61219	2.41961	1.73557	4.00541	3.5665	2.11666	2.30387	3.46958	5.49196	2.6162	3.24872	4.34581	2.80009	3.45613	2.35609	2.83811	5.04909	2.15816	2.96951	2.32311	2.6964
TKT|A	8.97962	7.9004	8.69528	6.79188	7.39783	8.24835	6.86495	5.1774	7.67192	7.43151	7.40097	7.61335	6.70247	6.78713	7.76524	8.25444	7.21347	5.68696	8.32201	7.57061	7.39983	7.43938	9.37723	6.36631	4.84197	6.47364	6.91073	9.11146	5.38054	7.19374	9.25087	5.8156	7.08956	8.14393	8.32976	8.1183	7.82921	9.71194	7.65219	7.03663	6.60788	7.48801	8.58631	7.22369	8.72986	6.52658	6.65282	5.93496	5.37296
KIF20A|A	3.11496	4.68054	3.92902	3.98724	2.18524	3.39413	3.28033	2.41196	3.09404	2.51563	2.87185	4.10991	4.02065	3.46367	3.05914	4.29471	3.97666	4.85678	4.16336	4.15504	4.01421	2.65194	6.59439	3.13658	4.94462	4.24128	5.30194	4.37157	2.10759	2.87838	2.45634	2.52089	3.12606	3.15727	4.68254	6.12183	4.86379	5.8408	4.90616	4.50603	2.05725	5.26463	5.05906	5.11866	4.70423	3.74714	2.06577	3.82965	2.91911
PKIB|A	2.26178	4.31384	3.42723	1.5925	2.00273	4.52029	1.9009	2.01484	3.39245	2.73989	2.28224	1.89819	3.01825	2.72713	2.60135	1.59596	2.73586	2.14839	2.36866	2.82121	3.5072	2.47822	3.68596	2.06904	2.23978	1.67764	2.11451	5.51529	2.45334	5.15084	1.74842	2.40126	2.86806	1.90085	4.37435	2.88479	2.61288	5.98984	4.90321	4.83911	2.17066	4.25617	4.52351	2.90342	6.23616	3.16822	2.52132	1.79975	1.78777
MYBL2|A	3.84415	5.13401	4.30329	2.92146	1.65589	5.81598	2.59753	3.8525	2.45993	2.12846	2.14458	5.17759	4.03698	4.05913	2.49348	4.76052	4.39323	5.38693	5.06739	4.1352	3.89485	3.19539	6.34268	2.7408	4.11909	5.50409	5.99268	4.12423	1.75563	5.82764	2.3628	2.88929	2.90899	2.30176	5.99119	5.95655	3.51477	6.61006	5.4002	5.51474	2.1515	7.39016	6.06529	6.1518	5.54913	4.74603	1.81174	4.41324	2.45502
ADH1B|A	8.16391	5.97413	9.05685	8.20171	11.5108	7.08117	7.17839	6.82317	10.2694	11.2293	10.7497	5.16361	7.64441	7.99783	11.3199	10.5776	7.80158	9.02653	8.59636	8.50445	6.28168	9.80775	7.03747	10.9258	9.98073	8.50821	7.89687	9.43534	11.0986	5.54006	10.4598	6.37461	11.1552	11.0693	11.6508	9.8013	9.43333	4.44362	9.31672	9.67109	7.67173	1.26446	9.28851	7.09591	7.17645	7.08003	11.7201	3.86182	6.85031
CDC20|A	5.29707	6.91648	5.20756	4.13949	3.26987	6.57204	4.12247	4.04055	3.24853	3.51096	2.86255	6.35402	4.24625	4.49241	3.63326	5.56681	4.96314	4.98044	4.50504	5.26437	4.44459	2.82982	8.64942	2.85893	6.17934	6.09065	6.54293	6.00527	2.61433	6.32067	2.35039	2.87885	3.70499	4.36449	5.01939	7.53642	5.08339	6.94199	6.32345	7.18525	3.19874	8.04965	7.25744	6.38115	6.66249	4.85056	2.54068	4.28073	3.29626
PDK4|A	4.42188	7.50314	7.59122	3.03257	5.59213	3.78448	8.94553	5.50709	7.93555	8.48681	8.63008	6.11925	6.75918	6.45411	9.1341	8.47073	6.61139	4.89986	8.57174	6.84414	9.04343	5.98679	6.87415	8.10399	7.96393	7.01021	5.1264	6.83299	8.13757	2.36598	7.04722	8.58922	8.03672	9.08018	7.13344	4.96619	7.65154	5.12104	6.90911	8.30374	5.31384	3.95033	5.11715	7.74182	5.35744	9.28328	7.86328	6.43145	7.04036
PLEKHB1|A	1.71386	1.69744	1.88037	2.01653	1.54802	1.54802	1.59192	1.88515	1.86947	1.64318	1.79394	6.52355	1.76635	3.27225	1.66059	1.67364	3.97462	2.36582	1.90109	5.64846	4.02573	1.69205	2.8137	1.65694	2.87922	2.68662	6.84353	1.65016	2.90283	2.59004	1.57463	2.15033	3.69794	1.63771	1.769	2.38506	1.60336	2.81302	2.07768	2.00486	1.62671	5.75543	2.81059	3.39861	3.83659	2.21771	1.57209	1.81684	1.76823
AR|A	3.86899	2.57783	4.58084	3.08467	5.10798	3.93656	4.59275	3.21585	5.15221	6.56209	4.83437	1.92021	5.52307	4.67998	6.21148	5.95654	4.22576	4.30739	4.48838	4.28862	4.4892	5.57753	5.02763	5.45587	5.89112	4.68174	2.4507	4.97073	5.89383	2.99163	6.63347	2.17872	6.05189	5.93495	6.28501	4.53847	4.8433	4.16715	5.15995	3.77779	4.85392	1.45233	4.66838	3.2956	3.46495	4.57154	7.51542	4.64078	3.99295
SLC6A8|A	3.23573	6.44423	3.2363	3.98498	1.80636	4.67223	1.69029	5.52071	4.10205	2.81258	2.56247	5.73863	2.59634	4.03747	1.9736	4.98184	4.22264	1.94844	2.51249	5.50045	4.45862	3.91072	4.68683	3.60981	2.58025	1.97455	5.21662	1.73508	3.75104	5.48065	1.96809	5.46628	3.99614	1.97795	5.10072	3.60367	4.93834	5.54797	3.24777	5.197	3.24582	6.81561	4.00931	4.43027	6.12858	1.73928	5.01758	6.36632	3.39965
CXCL5|A	1.57989	7.12586	2.19411	5.32789	1.51792	1.51792	1.51792	1.55097	2.14335	1.51792	3.79575	1.55928	1.54441	1.94702	1.51792	1.72268	1.61248	3.79448	1.51792	3.41161	1.72709	1.82325	7.70936	1.51792	1.53844	1.54235	1.51792	1.5678	3.29989	1.88206	1.51792	1.85416	4.45032	1.57585	1.56109	1.63241	4.38643	8.03651	3.86218	2.4279	1.79616	2.08623	3.55277	1.58259	7.73889	1.66045	1.58587	1.51792	1.51792
SLC39A4|A	6.56777	2.73471	3.0937	3.06835	1.99322	5.40115	1.45951	4.81661	2.44621	1.50639	3.01844	5.48604	3.73794	5.49845	2.51632	2.1159	5.03295	2.18974	1.50751	7.11462	7.75383	3.03023	4.32672	3.19616	4.19383	3.42812	2.00445	1.69723	3.17929	1.90255	3.76252	4.09026	3.23226	1.84009	4.03796	4.77625	4.47185	2.08467	4.09415	3.3805	1.73189	2.86009	4.03129	3.46874	5.27394	2.61869	2.71669	1.65846	1.63467
NXPH4|A	1.65268	6.77019	1.95812	2.74196	1.43737	2.65909	1.59196	2.67672	2.27695	2.26807	2.70566	6.40508	1.80495	2.53766	1.6052	2.50918	2.24153	1.73086	1.53005	3.34197	2.40217	1.49649	2.18915	1.72529	5.81091	2.19424	2.75433	1.76567	1.60606	1.70578	1.52165	2.78453	2.02754	1.5066	1.97448	3.37325	3.3479	5.4455	1.66401	2.42965	2.45414	4.52568	1.83203	4.32031	6.84642	1.63815	1.79979	3.19627	2.0875
GCNT3|A	3.88729	5.65407	4.02618	2.19208	2.00373	3.85121	1.54001	2.2686	2.35523	1.56035	2.3003	2.82383	2.64601	3.24341	2.09208	1.60462	3.5977	1.54598	2.0517	8.91692	3.50473	2.46732	5.33021	2.23477	1.55453	1.63184	1.92072	2.32818	1.68136	1.74155	1.57203	3.87161	4.71301	1.61576	4.56422	1.72365	3.64976	7.43269	3.38262	1.70899	2.58241	1.60127	2.5297	2.18551	6.07598	1.61311	2.07302	3.23855	1.60997
KRT17|A	1.49896	2.02658	2.13803	1.55751	2.03294	1.60879	1.3529	2.66521	1.34772	1.41993	1.52352	6.04785	1.45549	1.76935	1.95213	2.52879	2.13349	1.53788	1.59015	5.78559	1.43087	1.31861	1.95083	2.13837	1.83997	1.70558	2.57328	1.63268	3.02109	1.42649	1.26078	1.33881	5.31279	2.5849	1.40038	4.48259	2.75328	2.05695	2.03628	3.00461	1.37163	2.10611	2.7057	4.71315	7.905	2.0451	1.60446	1.35988	1.63723
S100A11|A	8.30239	10.6715	7.08745	6.61372	4.75827	9.90844	5.84962	7.5367	7.89407	6.20633	6.37362	6.44635	6.34422	7.94441	6.3263	5.9982	7.81388	6.55707	6.51081	10.8063	7.96488	6.8888	10.1606	6.58197	6.71837	7.53565	6.91817	7.20738	7.14523	7.14191	5.10535	7.2038	8.89658	7.08171	6.04187	7.62048	8.29311	8.09546	8.13495	8.70841	5.87207	6.40086	7.20429	8.2	10.104	6.59293	5.6796	6.3572	7.10202
CYP2C9|A	8.75037	6.05776	10.4143	2.7942	8.97597	2.96051	7.96969	7.351	9.6029	9.68833	10.0278	7.2126	9.18214	5.24018	7.89431	9.65781	9.18933	6.42722	8.40626	7.5336	9.866	10.5396	4.51598	10.5032	8.81971	9.83707	3.31954	9.02518	10.6778	8.23712	10.4024	8.63945	10.185	9.45642	11.2445	9.89117	8.04992	3.5448	6.04686	5.22681	9.31708	4.36492	7.27636	8.07299	8.3962	9.40688	11.0902	8.87613	9.40936
TFF2|A	1.54102	5.18464	1.47397	1.83427	1.47397	1.47397	1.47397	1.76646	1.55846	1.47397	1.47397	3.74032	1.9158	1.47397	1.47397	1.47397	1.47397	1.60472	1.72043	8.85708	1.47397	1.47397	6.3975	1.6622	1.47397	1.55179	2.50794	1.47397	4.64308	1.47397	1.63168	1.62167	6.82768	1.47397	1.84617	1.47397	1.6078	6.46448	2.64586	1.86106	1.63252	2.29222	2.23446	1.674	6.15654	1.47397	1.47397	1.47397	1.47397
PITX1|A	1.65912	5.73665	1.60399	1.79367	1.61902	3.80425	1.57834	4.8373	1.59928	1.59312	4.51261	4.22463	1.61979	3.59895	2.00487	5.08985	3.15136	3.88996	2.24245	5.41084	3.95632	1.80836	5.77311	1.96063	1.61048	1.85845	5.49766	1.61775	1.57834	1.57834	1.57834	3.40914	1.60067	1.60143	2.50383	5.62735	4.58337	5.56726	2.54323	1.66239	2.60064	6.42211	2.45149	5.94847	5.6474	2.22138	1.9032	6.02959	2.16058
AGR2|A	1.60339	11.845	1.57686	5.03322	1.78398	6.55259	1.54763	1.63477	4.30616	1.54763	1.54763	2.15418	7.64425	1.8861	1.54763	1.54763	4.51689	1.54763	1.57227	10.6154	1.65918	1.59436	6.57469	2.82469	1.56606	1.89503	1.74526	1.59249	2.58733	1.61659	1.54763	3.40578	6.09212	1.62505	2.69806	2.58322	2.87485	6.71131	1.9075	1.83484	1.83783	1.59111	1.98414	1.64324	9.09071	1.63482	1.54763	1.58031	1.54763
PRAME|A	5.79296	1.4992	1.62441	1.4992	1.4992	1.4992	1.51803	3.76944	1.53444	1.66422	1.4992	5.02211	6.05819	5.86162	1.51275	1.4992	2.47201	3.21722	1.4992	6.15056	6.03685	1.51673	6.74529	1.4992	1.4992	1.51551	5.58268	1.4992	1.4992	4.92137	1.4992	1.90636	2.18926	1.5942	1.4992	1.4992	2.54242	7.50037	2.64083	2.35058	1.6301	3.67706	1.4992	3.28975	1.81737	1.4992	1.51459	2.96123	5.08599
BAAT|A	9.33282	8.59998	9.50223	8.6128	10.3157	9.48024	10.1634	8.78049	9.54173	8.98198	10.2316	3.48153	10.804	8.83114	10.319	9.72383	8.81229	9.35835	10.4628	7.81645	9.41022	10.0411	9.83238	9.59582	10.1027	9.36526	6.37947	10.6296	9.79289	8.29092	10.2243	9.20581	9.8078	10.3789	10.9818	9.11631	8.62431	7.05161	10.5479	8.8405	10.0386	6.01009	9.79835	9.43887	8.56614	10.3594	11.3474	11.343	9.63649
SFN|A	8.70224	7.18149	7.63054	7.12304	1.72753	6.25344	2.97178	1.67498	1.42983	1.77377	4.01709	7.24599	8.08739	4.65621	7.08973	3.40535	6.29602	1.57943	3.43818	8.01733	5.82865	2.98257	7.25005	3.86363	4.76381	6.45068	6.85056	7.98814	1.7639	6.57988	4.67506	1.23848	5.63762	5.90146	5.45394	5.99037	7.19961	8.66784	2.77979	4.56963	5.00421	3.34112	8.33614	3.84383	8.17155	5.94378	6.89459	3.01079	4.3444
SPARCL1|A	6.07823	3.18815	5.01759	3.27404	6.74696	3.42046	6.67972	6.50717	7.86941	7.8043	7.05092	4.82559	5.40511	8.04362	11.7162	10.687	7.60372	6.26018	6.50608	5.05266	7.50288	6.90708	5.09543	6.43628	8.23762	6.9288	5.62771	5.09912	5.79917	2.42077	9.51656	8.0386	8.10133	11.3016	6.81105	10.2012	6.21419	4.29585	6.21513	7.45035	6.48057	4.54485	4.97819	7.86246	5.75563	5.01367	10.5859	6.99604	5.09958
GAL3ST1|A	4.95711	2.07748	2.83909	4.19953	1.43489	1.52485	1.46327	5.69177	3.01572	3.18438	1.8057	6.34015	1.52054	4.43825	2.77151	1.98103	3.20642	4.64975	2.2397	4.84326	4.24215	2.6281	5.14804	4.10523	1.48761	2.02162	5.64538	1.47374	2.8449	5.29786	1.90491	5.76018	3.74006	2.90596	2.43179	5.7143	5.3317	5.76463	3.21173	2.01012	2.51044	5.63437	4.9766	5.73905	4.04623	5.38938	2.88425	6.73661	4.49475
PTGES|A	2.55885	5.48979	5.85935	5.72461	1.53638	2.19635	1.43464	2.21949	2.00782	1.84471	1.7878	1.7796	1.50464	3.17779	3.56937	1.84555	6.69227	1.66777	1.64078	6.87293	3.34235	4.09626	3.16553	1.97317	1.73132	1.59052	3.82063	1.84166	2.30579	1.631	1.43464	6.05078	3.62398	1.8412	2.03683	2.00961	6.38549	3.82958	4.05923	1.92233	1.50239	1.75544	3.8267	2.85483	3.38966	1.71658	2.21029	1.66128	2.50101
EPS8L3|A	5.07695	6.90134	2.96092	5.133	1.32615	5.12942	1.42494	2.14996	2.58459	4.09675	4.58958	4.62908	6.99775	4.224	4.45321	3.37334	4.19992	4.94239	4.15491	6.87435	3.10116	3.85239	7.39059	4.13413	1.32615	1.41208	4.80696	1.39746	1.93074	3.3462	1.83863	4.96662	4.64478	3.26638	4.37253	2.55604	5.06195	6.11148	2.8673	1.77378	4.6712	3.82832	6.27728	4.10024	6.86171	1.5574	3.76823	3.0039	3.48775
VWF|A	5.42659	2.38215	4.7119	3.56089	6.86371	5.60967	6.06436	8.67096	6.25392	7.67868	8.28841	5.30071	6.1089	7.00833	5.42449	6.20147	5.17259	6.03415	5.68502	5.54056	4.4145	7.06359	5.28797	5.57107	8.47074	7.26013	4.30368	4.98683	4.81629	3.20499	6.92084	8.37189	7.012	5.36942	5.82897	4.69253	3.65815	2.03928	5.49545	7.33826	6.68552	2.98595	4.86677	5.28851	6.19308	5.21895	6.7914	6.76563	5.73929
PYCR1|A	7.13881	6.00577	4.66285	3.88258	5.62148	5.69217	1.7019	4.78869	5.00365	4.36693	1.58888	7.6294	6.24134	5.1871	5.12428	1.80222	3.59839	5.50463	1.41165	5.90612	5.73802	2.02738	6.8799	4.87731	2.3339	6.36945	2.69198	1.50388	2.98229	5.38563	5.10792	4.81552	3.95639	5.65986	5.04349	7.16091	5.52142	6.93344	3.59786	3.26605	4.0136	6.46474	5.27071	6.25771	3.41238	3.33343	1.94661	5.09028	4.2657
TTC36|A	3.36689	1.65747	3.82735	4.02225	5.55166	4.42375	5.88579	2.66498	3.7815	6.37064	6.37347	2.2075	6.306	2.18738	5.80886	4.90923	3.33789	1.30315	5.44768	5.39672	2.19975	1.96218	1.69959	2.4221	7.95322	4.95319	1.64864	5.86195	7.45279	1.54246	6.5969	1.41796	6.20251	5.76408	6.40281	2.77811	5.12045	2.76053	5.11698	5.27449	2.63089	1.88678	1.62159	1.68313	3.38971	4.23929	6.1287	1.51513	5.4801
MDK|A	5.13382	6.31871	7.16851	6.11518	3.68041	8.14803	3.19487	10.5366	5.28979	7.21433	10.0292	8.75735	8.94597	7.71799	8.98206	9.43135	8.45539	7.79952	5.11724	9.07503	8.05059	6.28291	7.63648	5.68691	8.18147	6.76295	9.01204	5.13037	4.34477	8.61322	5.97935	9.23074	6.94731	7.52951	5.98277	9.38552	9.2564	8.79371	8.72171	6.67735	7.22343	9.14232	7.39797	8.73503	8.91475	6.7598	6.59565	7.40107	5.57098
AQP9|A	5.73528	4.06498	9.69575	9.09036	9.58446	6.43725	9.02571	4.2469	7.33434	10.9698	10.5424	5.57194	9.66469	7.98202	11.263	11.7976	7.79163	8.97565	8.77244	8.03378	7.31309	9.77966	7.57986	10.9111	10.1721	8.08183	7.49184	9.84625	10.1087	4.46077	11.1719	5.32838	10.5562	11.0374	11.6358	11.4487	7.41563	4.16356	8.6812	8.16325	6.97402	8.21404	9.49296	6.69253	5.81977	8.50067	11.8954	4.85444	5.20314
HPR|A	9.14174	2.95761	8.73667	7.5256	6.38957	9.4568	10.1081	8.39783	6.84514	8.59188	11.1463	7.98114	8.86551	7.02624	11.0195	7.74543	10.1746	6.45144	9.89127	7.99798	9.03665	10.0765	6.16641	9.16122	10.6505	8.61448	6.40376	9.12661	8.54726	8.67419	10.7516	8.09429	8.68387	10.4531	8.87257	6.81003	8.22785	5.41121	10.0267	7.27469	7.76475	7.52691	9.44584	7.45739	6.01768	9.73628	11.4565	9.4708	9.20022
DUSP9|A	2.79389	4.1584	4.46872	2.43091	2.47173	4.02416	2.45225	6.57648	2.30775	3.73889	3.33113	5.98003	2.1092	4.92243	3.96937	3.03046	3.0686	4.03958	3.63087	2.02728	3.12888	3.35995	5.87436	3.41366	2.63708	4.13591	4.53527	2.47575	1.86239	6.32103	4.82632	3.52162	2.80746	4.17876	3.96833	4.08713	4.02875	5.55356	7.73288	2.40502	4.65721	9.40419	3.82385	4.12998	4.25725	4.42961	4.16525	4.5972	4.99303
NQO1|A	11.4395	6.3231	2.8061	6.43804	8.21978	10.4822	3.89516	3.94083	7.42177	3.30883	8.87329	8.94982	2.70944	8.29012	2.85288	3.4617	8.10841	3.12045	4.96085	9.35985	3.71832	10.0233	10.6664	8.80721	3.84529	4.43429	3.02805	9.62807	3.33068	6.51317	9.81713	3.491	6.56885	3.52326	10.1064	4.84201	9.89365	11.5253	8.09656	6.93048	6.554	1.5623	2.72888	3.26152	9.70189	3.34533	2.88926	2.62256	4.43007
FLNC|A	6.37022	1.58765	5.96741	1.14566	1.13944	6.46649	1.3498	2.78769	3.52322	1.20857	1.21287	2.21678	1.25633	4.16518	6.97449	2.25072	3.40206	1.19504	1.8543	4.15716	4.49541	5.15699	8.6887	2.25499	2.66733	1.39795	3.16805	1.23704	2.90977	1.83216	4.6709	2.99994	5.51992	1.28918	5.08809	1.22507	9.77899	7.79068	2.40931	2.67907	1.54517	1.56959	1.31012	2.72712	2.78715	2.98326	1.21947	2.81273	1.32587
ADH4|A	3.67666	2.67835	11.0024	9.28813	11.2486	5.89244	8.36647	7.84401	10.5353	10.8706	10.9852	5.72388	8.29585	7.71804	12.3301	9.22074	9.80549	6.12653	7.44577	9.31367	8.35815	10.4218	1.35156	7.65335	10.8868	11.1289	6.79177	5.99559	12.0255	7.61416	10.2813	8.72893	11.11	10.4959	10.8043	10.6851	8.59026	4.07093	8.9628	9.80655	2.76157	8.90184	8.86297	6.24141	8.67333	10.7727	12.2234	4.44394	6.32384
CYP8B1|A	6.05922	2.23341	7.98594	5.53532	8.51547	4.28947	9.97822	2.48011	9.01344	9.96462	10.19	2.46315	8.90874	4.04798	10.5963	7.36662	5.58006	3.38124	9.13172	8.13956	5.46421	8.88564	6.40464	7.15729	9.62902	9.25388	3.5272	9.36642	9.36131	4.98561	9.80535	2.06061	8.17936	10.1821	9.27498	7.58641	6.23149	2.58996	8.98349	8.95952	4.47165	1.78934	6.17586	3.40873	5.60837	9.66695	10.5039	1.65576	3.57803
S100A9|A	8.6792	5.28442	6.25125	5.36441	3.12998	13.2912	2.65922	5.1258	4.30256	3.51222	4.63108	3.29917	6.93872	4.32302	4.31174	3.24865	4.88764	3.69809	2.16975	7.24358	4.02411	4.69929	10.7425	3.83442	4.45082	4.81524	6.81059	2.48099	4.15958	5.84175	4.86022	4.97954	6.51429	3.09393	3.71797	6.52286	7.42243	11.7452	4.80221	7.04687	2.44133	3.77169	7.85893	5.86215	8.28229	2.6383	3.64706	2.60981	5.46652
AFP|A	2.44754	1.53099	5.29078	1.95609	2.35017	4.86814	1.78199	11.4192	3.01821	2.57899	2.08876	4.15262	1.90008	3.82439	3.62849	4.32324	9.60626	6.64571	3.94423	2.14411	8.58858	3.02885	2.56043	3.34553	6.14496	8.29017	8.56629	4.13591	3.16445	14.3753	2.49348	0.939552	2.87893	4.05177	2.62726	8.43804	3.21221	3.43358	7.54506	3.76123	4.22115	11.4102	13.4101	5.07271	9.18417	6.74391	2.99775	7.30491	12.8707
UGT1A4|A	3.16952	2.74808	7.10716	4.62224	9.89779	1.33044	3.22855	1.74977	7.34441	8.21402	7.27803	5.34466	7.66658	3.82865	8.95771	9.16318	3.61548	4.80355	7.44762	5.58372	6.44638	7.21478	3.4981	8.40247	7.36257	5.17492	1.56767	5.16526	6.67936	1.19986	9.23704	7.06084	7.87581	7.51278	9.03497	5.79549	1.6967	2.44596	6.05107	6.02286	5.56347	1.34883	2.00825	6.24983	3.27765	3.84132	9.21005	3.90914	1.87599
PGC|A	2.17528	1.84076	0.968623	0.887623	0.824117	2.28781	0.867163	3.45934	1.90932	0.824117	0.824117	15.7405	0.824117	2.62282	0.973523	4.75643	7.73916	0.978117	0.866012	11.4756	4.87011	2.79727	0.824117	1.12631	1.52766	0.86144	7.17788	0.862591	0.824117	6.85784	0.974402	0.824117	0.824117	2.62224	0.95318	2.06131	1.01146	5.84549	0.824117	3.05973	0.901474	2.43029	14.0406	8.79887	1.21479	0.849561	13.5268	0.906628	1.09551
REG1A|A	8.21577	6.68076	2.57954	13.2253	1.08098	2.12217	2.03429	1.1362	3.9078	5.69631	1.7651	2.71764	1.16832	1.48196	5.16702	1.15119	1.37863	1.08098	3.94183	5.37104	1.37647	1.08098	1.12493	6.49802	1.11534	1.08098	1.12475	1.12312	1.08098	1.12454	3.37839	4.26189	5.66593	1.61755	1.35003	1.43683	3.8887	13.2504	1.08098	2.08308	5.3427	1.08098	8.56775	1.11768	8.80044	1.08098	3.90647	1.31009	1.08098
CYP3A4|A	1.99117	1.09785	11.5942	0.882432	2.91329	4.27924	7.13882	4.61833	1.40673	13.6098	7.13625	4.32749	5.51572	5.29351	11.4229	8.2329	8.15196	0.957013	3.97835	5.47013	10.6547	8.73076	1.43501	13.7729	1.98227	6.19651	2.2107	2.84328	12.7097	1.34701	12.7382	6.55175	12.3205	11.8625	13.8518	4.36416	8.07608	1.03767	4.58382	6.02487	3.47825	1.03074	2.57875	7.2864	3.69607	12.5076	14.1156	4.03393	2.98069
CYP2E1|A	2.71165	6.00011	9.75092	11.6866	14.059	10.3967	4.91276	6.06622	11.1535	13.2205	12.3154	10.0504	4.5482	7.48002	12.655	12.6065	9.93729	12.477	2.69877	8.89741	5.07062	10.8125	2.04831	13.1785	7.554	10.2667	9.87586	1.60236	12.2318	12.0821	7.93831	5.29264	12.5379	11.7521	14.0443	11.654	6.97236	2.10909	2.28362	4.86752	9.41105	10.8153	11.9164	10.4221	8.02546	5.93871	12.8558	1.97833	6.71268
DCXR|A	10.1944	7.34019	9.69147	10.0734	13.1496	11.0749	10.0534	8.00179	9.34324	12.0977	10.8219	10.6776	10.5437	7.00891	12.036	11.78	9.22764	9.21059	9.5884	7.35675	7.95069	9.89105	8.06281	10.7499	11.5469	11.1781	8.82857	9.88385	10.3047	9.5561	11.0776	8.02547	10.6644	12.4482	10.1642	9.9585	9.17392	8.40431	9.3016	10.9877	8.21601	9.74336	10.0625	8.41365	7.14372	9.3363	12.0316	6.63328	7.76678
SEC14L2|A	6.35056	2.60787	5.57536	3.99463	5.22256	4.36572	8.35391	3.45855	5.11545	8.0751	7.53498	3.95995	5.81776	5.04123	7.84025	7.01264	5.3293	5.18815	7.44111	5.27714	5.92192	5.87445	4.34989	4.42611	7.91504	6.60303	5.03229	7.21219	6.93113	4.24824	8.69709	4.1535	6.95237	8.41713	6.15801	5.46019	7.69245	4.23732	6.80526	5.77047	5.3785	4.77123	4.65344	4.40586	4.51293	6.29551	8.72574	6.23328	5.81501
CD5L|A	1.69135	1.43187	2.5562	1.46878	1.97604	1.70357	1.94251	6.93109	1.53992	2.00132	6.48848	1.38506	1.41214	3.88888	6.17774	3.32571	1.45026	4.03319	4.79024	3.55646	2.76508	1.48911	1.92904	3.19637	2.90302	6.34613	1.38506	1.43603	5.94018	2.20814	4.52923	2.09937	5.55799	4.25318	4.04313	7.57711	2.1699	1.66828	5.88962	3.85188	2.64263	1.69639	5.54311	3.88413	2.05896	1.46793	4.24882	4.26359	5.33598
SLC1A2|A	2.65543	2.04917	4.38485	5.21393	6.9182	3.5936	3.95086	1.52533	6.38267	6.14454	4.37394	5.43031	4.17719	1.68258	7.60264	7.53708	2.38857	3.71784	2.98348	4.42695	1.72688	7.09798	1.81684	4.17323	6.37132	3.66715	2.11054	4.36063	5.35681	3.78269	6.65743	2.67468	6.13116	6.5415	7.63893	6.52693	5.69769	3.33185	2.47404	3.0126	4.19605	5.30551	5.02379	2.96282	2.35316	3.16732	7.73524	1.85116	1.85709
ETV4|A	6.24096	5.00935	5.58448	1.70617	5.55045	5.4637	1.63635	4.01575	3.29516	5.99583	1.67839	4.91984	2.42269	3.75893	2.46506	2.814	6.31002	2.09599	1.58172	6.00964	5.29014	3.56142	5.36602	3.96936	1.57252	1.70773	7.66167	1.71781	3.00636	2.91918	6.67764	5.22778	5.06555	3.76184	2.91249	6.00142	3.51749	5.56385	3.83463	2.07801	4.34017	7.61696	4.52275	7.1276	5.95872	3.2385	1.545	3.73192	5.40217
SLC29A4|A	2.64488	1.8655	4.52463	2.22147	4.26002	2.53765	1.46066	6.0641	5.03143	1.67325	1.53713	5.98722	1.59414	3.53069	4.12587	4.80568	4.53758	1.92562	2.22871	4.08053	4.44242	1.77547	2.73049	2.85579	3.19913	6.79415	5.14926	2.18198	2.46856	5.35282	1.58654	6.40645	2.81255	2.46747	1.76383	5.56157	2.97494	5.82501	4.02535	2.17351	2.20662	8.70306	5.06068	6.56957	3.10379	4.62663	2.2234	8.25984	2.6082
CTH|A	4.45158	6.49425	5.01642	9.68	12.0172	3.67678	5.30628	2.90472	10.3353	7.67754	5.52419	8.15017	6.83228	4.52212	9.14778	6.51156	4.13877	6.20453	5.88871	4.94839	3.32588	7.70602	6.55607	4.27615	7.51941	6.99104	2.45793	5.55174	6.15762	2.58134	7.70621	6.70524	6.96773	8.92111	7.21081	4.44471	8.02328	4.23676	6.07685	5.31125	6.75714	5.4673	3.82568	7.14597	4.76571	6.17201	8.14055	5.61897	4.44086
NAT2|A	6.26613	2.94072	3.39114	1.96901	6.7477	1.81602	4.76072	0.805408	6.95249	1.75008	5.22822	1.06288	3.11643	1.64937	7.52703	2.91356	2.54473	0.797253	7.86587	5.67761	1.60855	3.94495	1.05629	6.99715	2.65782	2.52389	0.947657	4.27245	8.15619	0.645614	4.95196	4.12814	5.92336	5.83495	5.14486	1.31652	4.57398	1.93624	5.35015	2.7133	1.81279	1.21557	0.645614	0.803997	5.11869	4.2883	7.48135	1.22546	1.07112
ACSM5|A	6.05249	2.67317	5.06936	3.32903	6.32731	4.21944	6.1814	2.63133	4.78757	7.46071	5.92189	6.48647	6.45764	4.73369	7.54081	5.8084	5.25631	1.67007	6.02807	5.67033	6.80104	6.19	2.70812	6.61327	7.18881	5.46029	2.72841	7.98991	7.83412	3.35459	6.49985	3.71415	7.41949	6.90063	6.74889	3.5554	4.86395	2.10884	6.71556	6.41285	6.15459	3.71903	5.19888	3.28369	4.35734	7.59871	6.76057	3.39405	3.78805
FMO3|A	5.8205	4.2121	9.90437	6.87438	7.33978	7.44695	8.6128	2.6051	6.36488	11.2221	9.43144	8.34775	8.22006	8.85256	10.6453	9.42608	9.51636	8.68143	6.74523	8.26856	8.51575	10.2692	8.24629	12.1248	9.09972	8.9921	7.9402	7.27444	10.1229	2.31352	10.7964	2.99573	9.47563	9.27736	10.4982	9.07131	8.37	6.99105	6.63596	8.43302	7.81226	6.01749	9.47691	8.95773	6.44965	9.09963	9.72002	4.85068	7.41961
ALDH1L1|A	8.68224	3.88019	8.41371	4.57419	7.86284	7.89071	7.32243	6.47957	6.14549	9.56838	9.1096	7.86425	7.26124	5.37832	10.3481	9.55948	6.59832	3.85527	8.03091	6.05527	7.93984	9.04459	7.93538	4.44035	6.7645	6.28853	2.21345	9.93203	7.78505	4.15853	10.5221	6.73605	7.97029	9.259	11.5283	6.39412	7.99952	6.75504	7.75788	7.15031	3.90336	3.57009	6.53087	3.49155	4.63392	6.2416	9.21996	3.40546	5.71113
MT1X|A	5.54072	8.89793	4.39912	10.3508	9.19023	4.30258	8.46744	3.48101	9.0021	8.67728	12.5136	6.814	7.60408	6.19313	9.05337	6.80188	4.10856	3.72328	9.61309	8.74473	3.94683	6.78046	7.85788	6.20055	5.51237	8.02529	1.8516	5.18745	9.67523	5.75292	7.15439	6.87426	8.41445	10.0465	14.6921	7.75326	5.31358	8.4155	6.35396	8.43202	3.08425	6.76399	6.17919	5.11425	6.28399	7.39468	9.04487	2.38411	4.73058
HSD11B1|A	4.6203	3.51845	7.32396	6.96049	11.3732	3.66587	10.756	2.05015	6.8436	11.044	10.4893	3.45841	11.2177	5.46641	11.5014	10.6553	4.33922	3.9162	10.7912	7.89165	8.55642	9.1173	3.73499	6.09349	11.3957	5.9249	3.07384	9.96055	9.9983	1.8691	12.3111	4.32552	9.59917	11.4486	10.3557	5.56412	8.53557	4.76094	9.52867	10.645	5.05693	2.00642	3.83999	9.41434	5.51236	6.37368	12.0037	3.85473	6.34823
NOTUM|A	2.18052	2.56559	3.17992	7.20297	3.70944	1.01098	4.15928	1.38813	1.43327	10.7361	7.16559	11.1661	1.26516	3.19669	10.5107	10.478	2.8164	0.894782	0.813547	3.96563	3.29346	1.78463	0.787176	8.50666	3.2911	2.25843	4.25915	1.32659	6.61808	2.06437	7.91886	1.02873	8.83399	10.3103	7.34257	9.95409	1.99307	2.27745	2.82676	3.85926	2.47556	7.2272	8.27426	3.1956	1.24708	2.20282	9.18793	1.72168	1.73034
CYP1A1|A	2.15739	0.957473	2.53194	0.986879	7.12707	4.43606	2.8768	2.47912	1.17253	11.9015	4.71773	1.45269	4.36836	1.08843	8.10193	8.16473	0.898355	1.33741	3.81881	1.8452	1.2684	1.95413	3.01574	12.1328	3.21737	4.82066	0.943243	1.60291	5.28563	0.964883	5.28292	3.78879	7.97823	7.53854	5.52628	2.46587	3.31337	1.0668	1.32406	3.18305	3.56248	1.18726	2.07554	1.43717	2.14166	2.81307	3.7144	0.914163	0.919049
HPD|A	12.1597	4.96299	10.2663	13.3916	15.4946	8.85422	7.29179	3.13288	13.102	11.9601	12.3718	12.0739	9.14389	6.40716	13.1318	11.1728	7.82648	7.57457	11.44	8.63483	10.1448	10.9611	3.76268	1.31916	11.6329	9.86732	6.82734	13.0872	10.687	7.83731	12.5265	12.0998	10.3583	13.08	8.94119	6.49153	11.8494	2.01038	9.91383	8.17311	11.7634	6.31502	7.49975	5.42656	5.52457	11.4367	12.9938	6.22123	5.79242
CYP1A2|A	2.8337	1.53742	5.9089	1.53517	5.40911	1.9752	2.83003	1.513	1.59565	11.7324	6.08602	1.70024	1.72327	1.81135	6.18525	4.67636	1.58051	1.513	2.46766	5.21638	2.07508	2.26295	1.81574	7.44969	5.02508	2.97081	1.54065	2.33386	10.7065	1.54052	9.42384	1.61108	9.87663	5.85183	9.96405	2.42431	5.59453	1.59268	1.77512	3.27158	2.58698	1.66131	1.58741	2.11659	4.52608	3.25825	10.8195	1.513	1.513
GSTM1|A	1.99031	2.42032	6.72625	5.27652	4.99688	1.61756	10.5952	1.59785	4.37635	10.5871	7.26776	5.91292	9.68741	1.27311	10.1324	1.47433	6.87482	3.06368	5.73213	6.61564	1.31159	1.42451	1.78333	1.54579	1.34586	8.04447	1.48054	1.41864	8.47063	2.38906	1.65418	3.8196	1.52617	10.3571	1.42363	6.48119	1.42163	5.50125	9.27052	1.36928	1.36362	1.79451	5.28922	3.62925	5.17092	8.67021	1.48167	7.88048	3.43699
HAL|B	4.77689	5.44938	6.17579	5.91055	9.70111	6.69633	5.45491	6.35987	7.60119	1.55189	4.01865	2.55392	9.24959	6.87761	1.57433	3.10245	5.86357	6.41773	7.41764	4.97594	7.17522	8.1256	6.02612	1.58219	6.87845	8.29017	6.15766	5.22073	4.40812	7.08576	3.77039	8.24569	5.56794	2.03903	1.77349	3.04373	7.0179	1.97614	7.58612	7.96455	8.58217	6.42947	2.16558	7.13127	5.10307	7.76781	1.80756	5.78246	8.32452
C7|B	6.49556	2.07036	7.61924	1.7735	5.78274	1.53287	5.32306	2.89331	9.55018	7.05143	6.6297	1.17873	1.59661	10.5007	2.57362	2.88753	5.17455	2.14585	1.92494	6.50673	7.75605	6.17337	5.36589	1.87712	4.68786	3.43413	6.33143	1.34467	9.36095	1.94475	1.22893	10.1014	10.1671	2.84733	2.42626	1.28022	6.43233	1.17183	4.5412	6.0416	4.68383	2.01636	2.24573	8.45239	5.50532	3.4695	3.52059	5.84541	7.53749
CCL21|B	7.83097	1.6516	7.26136	1.85381	2.01094	5.33408	3.64238	5.78201	5.97511	3.63279	7.7517	1.27117	1.59883	10.1747	4.5807	3.04242	5.03923	2.73752	2.16119	7.13137	7.95912	3.53836	2.5385	3.20273	5.09927	4.96489	6.63697	1.58208	7.31705	7.18611	1.35001	7.00286	8.16064	3.13554	1.38564	3.12678	6.68381	1.4743	5.14673	6.20175	5.95996	2.218	2.32291	8.65831	7.29081	1.3469	3.86505	2.52671	9.39921
SLPI|B	10.5398	10.5199	10.0128	7.66124	7.95331	9.50804	5.45298	6.68947	8.75794	5.67971	5.07293	3.8732	11.5286	8.65763	0.919325	1.39703	8.00369	10.2394	7.78634	10.204	7.23381	9.42076	9.5051	3.93052	8.95759	9.37857	10.711	7.87121	6.41664	6.92673	6.05341	8.0179	8.2262	4.38628	3.71031	2.98828	11.5219	11.4078	9.26092	9.32536	9.10652	5.90248	5.98792	11.4337	9.86073	9.34537	2.29877	6.70847	8.83876
IGF2|B	3.68844	1.43635	4.1541	2.94112	6.47699	2.56212	1.79193	11.4637	4.73836	5.48992	3.89038	3.37472	2.46399	12.4039	8.27797	3.55849	11.2088	11.9599	4.19014	7.00193	10.7147	4.17488	3.21423	6.52428	7.17915	3.69934	13.2135	2.4964	9.45558	10.3191	7.00522	9.5719	7.9448	7.75775	2.63789	11.9132	5.14403	1.21394	5.43504	4.96123	2.44185	11.4469	2.00286	13.0182	4.95744	1.81054	6.49552	11.5902	11.5355
H19|B	2.70699	2.5971	5.81666	2.94767	2.97045	3.3131	2.03037	12.7166	5.17935	4.66371	4.72017	7.26553	8.14172	13.2046	4.46311	3.81209	8.58835	6.7804	5.1588	7.86026	5.64109	3.37823	4.29832	4.59464	5.68284	6.07716	12.4916	2.5014	11.8952	1.91082	5.24023	9.98018	9.67827	4.11423	2.95187	13.3654	2.97443	6.14192	6.75286	6.70637	3.6241	13.3327	4.41972	12.8771	7.34771	8.12316	2.56414	10.9281	10.9465
MMP9|B	6.0023	3.74267	4.62228	2.3867	1.26575	3.14441	3.01966	4.94461	2.74617	3.07007	2.63458	4.66084	2.08441	5.79462	4.13624	2.85412	2.90818	4.59015	2.97192	7.22003	5.32809	3.20725	6.02921	2.93949	3.51943	6.50059	4.48566	2.13715	1.55725	7.7423	1.68144	3.78819	3.65855	3.11588	1.98522	5.6887	3.26868	2.14987	6.6239	7.76659	2.49245	6.11925	5.06333	4.18056	6.87568	2.08326	2.15128	3.94202	2.76516
CLEC3B|B	6.58081	3.0009	5.25938	3.30436	5.5066	4.19333	4.88303	6.23159	6.31707	4.74879	5.50013	3.26542	4.55499	6.37925	4.57673	4.77693	5.33297	5.23822	5.7174	3.96187	6.23391	5.05912	3.81141	4.73943	5.48024	4.51736	4.75727	4.68438	5.66857	3.2748	4.15702	6.37167	6.73946	5.52959	4.45926	2.41504	6.24517	3.52408	5.20617	4.99458	5.51981	2.56788	3.41684	5.76164	2.65491	5.15433	5.75098	5.34664	5.82774
SOCS2|B	3.34533	6.31164	2.72321	2.13728	3.58288	4.15411	4.40233	3.2962	4.46643	4.14452	5.69155	2.04382	4.41705	6.39649	5.75226	3.28028	3.41503	3.37391	5.14297	4.98383	4.05052	5.30287	3.51116	6.32539	4.28306	2.98463	3.06533	2.85869	4.4245	3.3253	3.6893	4.86635	5.76975	4.14621	4.59029	2.00311	3.0731	2.12863	3.62404	4.08255	5.97205	3.01017	2.44072	4.51179	3.87062	4.7175	4.47245	4.4155	3.89018
SPHK1|B	2.53444	4.15033	4.09968	1.74259	1.50781	2.64492	1.86272	3.7091	3.12638	1.7072	2.8102	5.92306	1.80492	6.05916	1.80938	2.66342	3.06521	4.94235	1.76066	4.24237	3.65976	2.46105	6.1316	2.16609	2.90634	2.51197	6.78629	3.54686	3.13062	6.90295	1.53147	3.42937	4.17792	1.83239	1.76421	3.79438	2.64331	6.71458	3.75768	3.23284	2.23312	6.77446	5.80429	6.52117	6.23865	2.23668	1.5516	2.55969	2.13042
CCNB1|B	4.79167	6.30532	4.81087	4.16992	3.31145	5.15053	3.82129	3.80964	3.7109	3.61362	3.29939	5.46803	5.2682	4.45439	3.82288	5.35195	5.19178	5.65755	5.75861	5.50562	4.91916	3.97193	7.16725	4.13997	5.50282	5.68613	6.68039	5.59683	2.98687	4.9235	3.15378	3.18836	3.62011	3.94639	5.34212	7.43541	5.33705	6.31674	5.47708	5.86391	3.39095	6.39874	6.4734	6.09699	5.97494	4.88273	2.47889	5.36248	3.65228
DNASE1L3|B	4.56182	1.36821	4.92724	2.46627	5.26014	2.45973	4.88988	4.40707	2.97797	4.95532	7.49552	2.2761	3.70439	6.29287	3.89052	4.06199	2.20114	4.97812	5.59499	5.04642	4.42158	3.57704	4.70664	5.43312	4.03123	3.93907	3.4624	4.28493	7.37644	4.52335	6.03145	6.84028	7.74044	5.62262	5.23372	1.73134	4.13182	1.3416	4.78354	5.4813	5.24156	3.04045	2.65771	5.02963	3.4921	5.15913	6.39924	4.18672	7.40433
TREM2|B	4.8513	4.14182	4.95507	1.31111	1.80508	3.36435	3.03911	3.88446	4.36099	3.8771	2.42789	4.42243	4.71556	3.4231	2.64419	2.65593	3.22353	3.42995	4.62654	6.18371	4.65552	3.08247	6.02776	2.97574	3.97134	4.90632	3.79403	6.31784	2.7127	4.89588	1.79693	4.53969	4.95755	2.85291	3.32216	4.06562	3.00388	6.48162	5.60951	5.83285	4.31902	3.73455	3.62301	4.23958	4.11765	3.29681	2.68144	3.59353	2.35277
SLC1A5|B	5.86572	6.52155	3.94263	3.33488	2.11785	5.75504	3.09917	4.28222	4.47445	3.23818	3.19429	3.69031	2.71276	5.59357	3.83705	2.85839	3.99748	3.66573	3.81887	6.4026	3.70963	5.10744	6.09049	3.22835	3.91039	5.53649	4.12495	3.44165	3.96396	5.52862	2.50138	4.3612	5.34361	3.53683	2.6466	7.59209	5.39654	7.55668	5.42504	4.72264	4.68037	6.66438	4.14699	4.89584	6.26557	4.44392	2.69667	3.63219	4.60778
EPO|B	1.72963	2.84257	1.4913	3.38545	2.71067	6.60178	1.36772	1.55178	1.73425	1.57382	1.36772	3.02704	1.469	1.97508	1.36772	1.43218	2.20006	1.40862	1.36772	5.4057	1.79955	1.46805	1.46818	1.53939	1.44665	1.54872	4.53452	1.46412	1.68924	7.3157	1.36772	1.41411	1.87615	1.36772	1.4102	4.19373	1.67082	2.42939	1.96111	4.56554	3.41653	8.10968	2.63907	2.73502	3.11643	1.73873	1.36772	1.36772	2.16515
ASNS|B	2.10818	6.13412	3.29221	3.87697	1.91338	2.30898	2.35444	6.11198	3.29862	3.25002	3.02276	4.79527	5.06049	6.49551	1.9049	2.86058	4.62179	3.16013	3.22835	4.44524	3.76808	2.29353	1.90505	3.70695	1.96265	5.67038	3.46467	1.74572	3.17311	5.41524	3.06459	2.77599	4.32631	2.04141	4.1925	4.69811	5.26805	4.46509	4.14571	3.06142	1.7877	6.83391	3.87741	4.29485	3.70686	3.53481	1.85397	1.99396	2.72973
PTTG1|B	4.9274	6.56121	4.65774	4.50297	2.46968	7.26063	3.98806	4.29627	3.16629	3.95779	3.68569	6.36847	5.4086	4.37769	4.24254	5.97139	5.11597	5.50704	6.01213	5.14875	4.81636	4.08897	7.1783	4.87845	5.80952	5.57719	6.54516	5.20177	2.67084	6.48054	3.1995	2.76525	3.72264	4.66826	5.88259	7.19897	5.25579	7.05831	5.72058	6.28629	3.07885	6.89044	7.1918	6.59404	5.7755	5.08018	2.64799	4.75905	3.70164
GHR|B	4.32594	4.47905	6.23556	2.85403	4.61126	3.66451	6.3207	3.9702	5.81237	5.93386	4.53286	2.73848	6.82943	5.87638	4.6959	4.84494	3.30515	6.56908	4.84743	5.91957	4.48739	5.15559	6.03019	6.48887	6.20592	6.85479	4.27324	4.70626	7.52926	2.99556	4.24965	6.53336	6.80505	4.54164	4.88848	4.66157	6.2951	2.5966	5.52669	6.15339	5.92981	3.0479	2.63986	6.32435	4.85847	6.65973	4.67879	8.12299	5.50403
GNMT|B	6.2672	4.03007	8.2211	4.38815	7.10207	5.78601	6.52343	6.74055	5.46633	8.56532	8.40128	7.34487	5.85507	4.43815	8.4536	8.4385	8.43829	6.75046	7.53452	4.17499	7.66456	7.46964	8.45295	3.1303	10.5707	9.59239	8.43488	5.39727	8.03377	4.73696	9.59983	8.43844	7.9571	5.47368	9.87641	4.5663	9.24312	3.17384	5.46867	7.26228	7.20974	5.35668	5.26022	7.53407	3.66756	7.32366	6.71987	6.08608	9.57299
PFKFB1|B	3.70078	1.82678	6.41841	1.88814	4.63918	3.42408	5.25051	1.73728	4.40256	4.74919	5.59983	2.35653	7.21314	3.07984	3.98434	4.74108	4.96619	4.12423	6.14071	4.07255	5.83196	5.39802	3.54517	5.26109	5.9549	4.05761	2.37016	5.99468	5.46672	3.4961	6.70218	2.22817	5.41321	4.61942	6.58791	2.9327	4.93815	2.47511	5.56776	5.92589	4.17328	1.52326	5.36738	3.88507	3.42612	5.93744	5.73528	2.5104	4.98751
UBE2C|B	4.70633	6.32351	3.94921	4.4728	3.10951	6.60413	3.93613	4.30664	3.72766	3.45056	3.27903	6.24129	4.80167	4.78159	3.97569	5.7774	5.58858	6.65092	5.61151	6.10999	5.29907	4.14431	6.86514	4.3724	6.28605	5.02364	7.72252	5.42961	2.75793	5.69812	2.48516	3.07816	3.34833	4.88965	5.74801	8.09411	5.18102	7.40722	5.15555	6.80798	3.38998	8.25748	7.71396	6.88362	3.37233	5.89869	2.22509	5.74784	4.12651
GLYATL1|B	4.71121	2.8893	6.4282	2.11812	5.87457	4.25119	6.06239	3.1814	5.16931	7.24212	5.15413	3.99759	6.72899	5.28429	6.24502	5.76289	3.91069	6.22674	6.76698	5.33789	5.4334	5.82633	4.74564	6.44178	6.4078	6.63602	2.97504	6.76711	7.40759	3.77984	7.51222	4.62452	6.35344	6.36592	4.99056	3.85032	4.25789	2.55954	5.35747	5.39912	6.19733	2.53502	4.04918	4.37535	3.97978	5.99815	6.87424	3.63234	5.84853
PAFAH1B3|B	5.35869	6.48752	5.0584	5.34314	3.59767	8.06532	2.00008	6.78535	5.24107	4.68578	5.45904	7.04094	4.82421	5.89696	4.78046	5.63043	6.16897	5.30153	5.626	6.14295	4.47865	5.23612	6.00476	4.1029	4.3416	5.51954	7.74414	3.87147	3.6844	7.52265	3.83361	4.63825	5.40965	5.24646	3.98656	6.62343	5.68228	7.73027	5.51773	6.02513	5.07214	8.34932	6.52769	6.85087	6.14275	5.43129	3.42094	7.0675	4.68673
FXYD3|B	1.76805	4.26905	1.66881	1.6136	1.63926	4.53214	1.5828	1.71313	1.51914	1.65507	1.4221	2.18347	1.69284	2.71299	1.48217	1.46587	4.98507	1.5575	1.4831	8.56171	3.85494	1.84234	2.11289	2.48342	1.49752	1.70355	2.67166	1.47817	1.80368	3.09302	2.0022	1.45769	4.22021	1.64608	1.77933	1.93379	5.28035	2.48047	2.06558	2.42772	1.7005	2.30647	3.41	2.0715	6.49738	2.10631	1.43946	1.47634	2.81321
CAPG|B	6.98327	5.31035	5.35148	2.23904	2.42243	4.99964	2.98481	6.48562	4.72187	4.40507	3.60503	4.81766	4.72514	5.06433	3.46624	3.14131	7.16439	5.17439	4.21964	8.16725	6.85232	3.3161	5.94448	3.54748	3.65786	5.48137	5.89249	5.63636	3.638	6.79234	3.62666	5.52955	5.86887	3.71652	3.87532	6.75804	4.06312	6.54729	6.38288	6.57349	4.2545	5.65507	4.7359	7.27935	6.56266	6.00594	2.67212	3.53539	3.67713
CDO1|B	7.3298	4.71909	9.29252	8.7079	8.07084	7.43728	8.12401	6.67585	9.46574	9.31218	9.95446	7.66989	9.97766	7.55121	9.50512	9.4424	8.27425	9.59957	8.96613	7.38522	8.01108	9.4969	4.11919	9.84596	9.29081	8.99521	7.99388	8.01242	8.58615	8.65391	9.34909	7.06872	8.85823	8.83079	9.65918	9.26622	8.32941	2.04594	8.58638	7.67667	8.27582	8.15078	8.41936	8.31176	5.94834	8.78063	9.23782	4.86839	7.97642
G6PC|B	8.64393	7.94479	10.0314	9.14691	9.26799	6.86905	9.39052	9.43733	8.80886	8.36516	8.82596	8.12268	10.4831	6.89168	11.164	9.23556	6.63289	9.40811	8.74724	7.874	9.68858	10.1295	10.1451	10.1837	9.32055	10.349	8.87852	6.99629	9.93652	6.59638	8.87059	10.6702	10.357	9.30792	10.1321	6.43086	10.4225	4.29362	6.98166	7.55819	9.11357	5.62739	7.46055	11.2712	8.07363	8.1653	9.91977	12.2336	10.3984
CYP4A11|B	8.22579	4.28358	9.86132	2.15962	5.37276	7.48415	8.37517	6.17645	5.58686	10.4965	9.73418	4.62316	8.3645	7.40147	5.29897	8.61981	7.86828	6.2637	9.02354	8.31042	10.1111	7.244	7.73633	9.81295	9.94706	8.67634	7.31921	10.3699	10.8899	7.51785	10.295	9.51493	10.4757	9.25076	6.67224	7.76244	8.13013	2.3332	8.18846	6.41127	9.68739	7.80814	6.35126	8.75305	8.28963	9.98269	9.14182	9.38635	10.5429
SLC38A1|B	3.76638	6.5472	2.34822	4.53268	5.91013	5.01478	1.67593	2.6065	5.17087	3.60261	2.04215	3.1145	2.24003	5.5911	3.78047	3.68366	2.42083	4.49341	4.82113	6.2058	2.89433	5.17037	6.45304	3.15202	2.35623	4.49859	2.08528	2.95227	4.46206	3.65907	1.82001	3.35874	4.19484	3.51021	3.96859	4.67666	4.18839	5.92949	4.9675	3.92687	3.74452	6.16556	3.79514	5.45973	7.16822	1.7886	5.38762	3.07403	2.54056
SOX4|B	3.40271	5.28178	5.03874	4.87086	2.27724	5.42561	3.43385	4.21708	4.82669	3.10499	2.94177	4.02064	5.16991	6.13882	2.29575	4.19427	5.35128	5.5791	5.44814	7.91461	5.06103	3.90685	5.70064	3.735	3.15896	3.34604	8.1279	5.37496	4.72447	5.07619	5.18458	4.62656	5.77844	3.55345	2.98707	7.29191	4.5453	4.92544	5.33368	4.16477	2.75794	6.3455	4.04229	6.76857	7.82016	5.45256	3.25098	5.44914	4.05275
MAPK13|B	3.88815	5.51593	2.32165	2.27542	1.66552	2.16711	1.74004	2.66241	4.22203	1.98512	2.1679	5.29114	1.99945	5.79034	2.11749	1.88608	5.89321	2.4194	2.27898	6.57547	5.93872	2.02323	5.47791	4.24972	2.52788	3.76133	6.19686	2.28087	3.73483	5.07459	2.0182	3.39135	3.87708	1.99413	2.94945	3.55589	3.08611	6.02548	3.75775	4.9748	1.97298	5.38814	2.61435	5.94016	5.86417	4.85549	1.82925	1.98076	5.65335
PHLDA2|B	5.53722	6.92026	4.65698	3.87847	2.76671	5.90936	2.88333	2.94749	4.4429	2.04241	2.95384	4.36663	3.4822	5.41952	2.7138	5.42176	5.68193	2.88804	1.97539	7.21133	4.27053	5.15213	2.85776	4.16267	2.99865	3.03574	4.49268	3.55492	3.86198	2.86896	3.37834	3.51513	5.74393	3.20162	3.07054	4.53081	4.46307	7.25115	3.36964	5.34118	4.79249	5.16097	5.83339	4.39688	7.02532	3.94659	2.23308	2.62297	4.83201
ACSM2A|B	6.70297	2.11903	6.94456	3.28521	6.97876	5.33767	7.74766	5.21185	5.17775	7.30335	7.71176	4.62293	7.16643	7.14048	7.08865	7.30874	6.78661	5.77977	7.62967	4.56739	7.45745	7.84878	6.78951	7.75779	7.3711	7.6497	3.53183	8.3229	7.55264	5.65042	7.03972	5.2087	7.09977	7.76451	7.97954	6.01129	5.89477	1.7668	7.23101	6.91684	5.88227	4.15964	5.27493	4.72616	4.38211	8.8647	7.88893	6.46876	6.41376
S100A6|B	8.07155	9.86024	8.27242	5.07763	4.1747	9.33964	5.40079	8.5259	7.40144	5.82051	6.36272	6.89218	8.16119	8.88496	4.71429	5.57565	9.18775	5.82466	6.36555	13.1498	8.61367	7.18747	11.7535	6.4768	6.4021	7.48274	6.43265	6.41893	7.54048	7.75309	4.57776	7.71826	10.3614	6.65995	5.70537	6.61839	7.78449	10.0848	6.93567	8.96727	5.68076	5.81242	7.56574	8.59845	10.0543	5.27653	5.29591	5.46579	6.64887
HAO1|B	8.73845	6.22586	10.0498	6.34269	9.84834	5.53227	8.62872	8.44681	8.64543	9.49962	8.67752	8.2241	8.90903	8.21191	9.81703	8.8716	8.73436	8.12679	9.05928	7.59666	9.35108	7.81339	8.56688	9.3297	8.38467	8.6482	6.50575	9.17726	9.86072	6.97774	9.10692	7.70852	8.69685	9.07507	9.48599	10.0024	9.03669	6.10585	8.73921	7.66198	9.13743	7.19437	6.80671	7.2713	7.57071	9.39878	9.12481	9.63918	7.29894
KNG1|B	10.244	8.3149	12.0886	7.37786	11.2849	10.0134	11.6712	11.6369	10.4278	11.4466	11.2528	11.4882	12.0887	11.1121	11.7237	11.2907	11.2976	11.7226	11.6576	9.6327	11.6367	11.2452	10.8625	11.222	13.026	12.218	11.7967	11.3886	11.3089	10.8984	11.8344	11.5989	11.0919	11.0303	12.3523	10.4592	11.4621	5.60375	11.815	10.9398	11.1662	10.2213	9.59969	11.7149	8.40869	11.6236	11.5334	11.2804	12.2995
SPP2|B	6.70215	1.39	9.8175	1.19686	4.79815	2.03525	6.85478	4.64689	1.3112	5.84046	5.92419	5.27346	9.48474	9.86132	5.93488	7.22862	8.70861	8.60878	7.40223	7.31211	9.69633	8.44235	1.19686	8.14418	7.97423	8.97141	10.1666	6.80349	10.1405	7.92395	8.08841	4.70435	9.24077	6.51373	6.70531	7.92292	6.29977	1.75813	8.63483	7.90511	8.52046	9.35821	6.2471	9.83311	5.81714	8.08365	6.72133	6.15163	6.6948
CFHR4|B	2.96803	2.20686	4.74332	4.77335	5.00694	2.50702	6.08618	6.24015	4.15121	5.27607	6.82659	1.54871	5.91073	3.14183	8.02933	1.87508	7.90443	5.11973	4.17759	5.23348	5.62148	7.16605	3.70419	4.92399	8.44923	4.94911	4.99816	4.39908	5.55072	4.24651	8.68197	5.9167	5.77874	5.96398	5.21602	2.94573	6.17501	2.16723	5.52947	1.84717	6.99686	4.85836	4.327	4.26105	4.10106	3.03003	6.58006	6.23304	8.26091
SLC27A5|B	7.62939	4.43558	7.74295	5.42811	7.94131	7.71034	6.98944	4.81505	6.54759	8.73182	8.51082	9.3525	8.88162	5.86104	8.53207	8.98906	6.00767	7.7807	7.71765	6.20766	7.78003	8.81781	4.32323	9.23224	9.17876	8.32366	4.38091	8.20419	8.75465	5.82846	8.96438	5.92439	8.57304	10.0978	8.26226	6.77209	7.46381	3.93275	7.33301	7.39	7.40219	5.70135	7.50066	3.56968	4.82617	7.25154	9.8655	4.01546	4.89213
UCHL1|B	2.48065	3.75977	2.21018	4.54826	1.62588	1.59656	1.52083	3.37429	7.62247	2.06801	2.4492	2.21945	2.18884	3.64301	1.65235	1.95826	3.10719	2.06482	1.74088	4.39989	3.13129	2.18339	6.87252	1.90421	2.28794	2.27138	2.03442	1.64626	2.03063	1.70309	1.56989	4.14717	3.83509	1.98075	1.98676	2.73429	2.57339	8.16141	2.94761	2.85486	1.81704	1.73513	1.81618	2.43021	3.84534	2.03598	1.65422	2.59693	1.91827
HSD17B6|B	9.08433	7.50924	10.0929	4.00901	9.72925	7.42923	9.06953	7.33723	9.62681	10.2889	9.24852	8.48618	8.15753	10.0739	10.5086	9.60395	9.63641	9.16285	10.0607	7.64652	10.1898	10.3525	9.27279	10.4448	11.2628	11.3992	9.67634	11.0635	10.4664	7.68799	10.752	9.70392	9.34982	10.1697	10.3782	8.92852	9.43453	5.83855	8.84645	8.89209	10.6531	6.61435	7.06619	9.39124	7.72561	10.0205	10.6424	10.8547	9.40221
UPB1|B	5.9066	1.6107	8.74435	3.07889	5.16042	5.77978	7.45338	6.59736	1.67278	8.81304	7.35876	5.51763	7.90608	8.11941	7.45924	8.26978	8.35475	7.09059	7.64948	5.27664	8.1602	7.31476	6.60936	8.35645	8.14983	8.86004	4.5905	7.50925	8.23119	2.19219	8.58657	5.42682	7.96745	7.46814	7.34756	7.73284	7.02399	2.66022	6.64053	6.83337	7.36005	2.13867	5.60262	6.26856	4.95444	8.46301	7.9573	8.67446	8.59911
TAT|B	9.61615	6.74888	7.6646	8.69893	11.6287	4.7827	9.76638	4.14523	10.7687	10.4615	9.92396	7.45596	10.601	4.14918	10.799	8.81777	7.20866	6.75405	10.4167	7.7471	8.01318	10.1175	5.97397	5.46546	11.7559	10.2892	2.7183	9.57413	8.6009	3.41322	10.904	11.334	8.46496	10.8467	10.6614	2.23649	9.26519	3.06557	8.1288	9.46394	9.06908	4.02374	3.33799	6.67754	5.94554	9.86467	10.7201	9.15826	6.55863
SLC38A4|B	6.8309	4.90744	7.94428	7.34178	9.53587	6.90255	7.44452	7.47303	9.20534	7.36355	9.16743	6.76272	8.26302	7.64449	9.82469	6.74236	6.89468	8.64665	8.14173	7.64735	7.91353	8.89223	5.88765	6.15913	11.242	9.60764	6.28254	8.08928	7.75975	5.11637	8.33747	8.61284	7.77753	8.47086	6.22913	6.7474	8.73089	2.78759	8.69838	7.91079	7.94556	7.2254	6.74184	8.46579	6.4076	8.83806	9.0648	3.90364	8.82282
AFM|B	6.43697	2.67152	8.02287	3.47885	7.14472	7.46617	10.2701	5.38333	7.53013	8.6956	6.94771	2.8895	7.96846	9.54133	7.81361	7.13252	8.74028	10.0725	8.60926	7.65898	10.104	7.94568	4.06783	8.48773	7.82019	10.4549	9.95822	8.91905	10.7583	8.63569	7.32132	7.22328	9.00259	8.74697	7.22714	8.66009	7.65594	4.21213	6.33418	7.94681	8.50204	6.76343	5.0619	8.31816	8.21102	10.3114	8.43676	9.56499	10.1902
ANXA10|B	3.69512	3.16438	4.61424	2.21052	2.7472	2.96193	6.26612	6.40035	4.95789	5.68676	5.24745	4.08988	7.07404	3.46286	5.35696	2.21685	4.10184	4.40891	5.49717	7.95909	4.34	5.15417	2.75537	4.02123	6.45894	7.57726	2.18003	5.59646	6.84884	2.36699	5.69435	5.64682	6.65833	5.17589	4.47744	2.91842	6.097	6.69535	4.14811	4.1575	5.34789	3.2692	3.52243	3.88095	4.94957	5.31888	4.45847	8.58016	7.0788
PCK1|B	8.78739	8.60076	7.94375	9.9184	9.89275	6.66691	8.5227	4.46354	11.1542	5.79802	7.38209	5.36533	10.0666	4.51429	9.77206	8.30742	4.06044	8.46139	8.87264	8.46948	7.92675	10.2525	5.37801	5.88929	10.9005	9.51308	3.39539	7.17812	9.16891	4.96403	8.98081	10.0166	10.0678	8.79238	8.83364	3.49999	10.4678	2.97044	5.78774	7.39445	10.0379	2.90863	7.50868	6.92112	8.78061	7.14017	7.87769	5.01173	6.5447
LECT2|B	6.50294	1.24878	8.0789	2.00452	8.83341	1.42536	6.0904	1.43902	8.12855	9.39847	7.71871	8.2031	5.81786	4.0027	7.09451	8.44963	5.75012	9.99746	7.59657	6.51367	8.01059	7.47079	1.65461	11.0829	9.04905	7.52298	7.3111	7.02147	8.44319	8.34111	7.25997	5.42309	7.94502	8.97932	8.06998	9.91629	4.14395	1.51894	6.1932	6.24578	6.3494	7.96044	10.1533	7.02776	3.90088	6.47965	9.11537	5.08848	5.05776
ACP5|B	4.73018	5.65435	7.01712	2.22513	4.20334	2.88206	5.36983	7.44087	5.02901	4.27102	4.21306	3.573	5.80814	6.64419	2.94096	5.04924	6.81074	4.49672	5.87534	7.10819	7.373	3.08713	5.73536	3.77179	4.8426	5.65833	5.72938	5.52605	5.81502	7.73126	3.09991	6.12316	6.65224	4.1697	5.0857	5.63773	8.33411	9.70522	6.66971	7.28945	7.26256	4.75873	4.13777	6.22137	5.42963	7.59192	3.1032	6.89767	5.08298
APOA5|B	9.07497	5.65474	8.16971	5.86337	9.97033	7.75043	7.56867	9.1203	8.99019	10.6124	6.13327	7.91982	10.2838	7.81229	8.38689	6.52362	8.26915	6.4936	7.3521	7.29056	8.51671	6.31418	6.77919	11.3449	7.93993	8.56461	7.3171	7.22096	10.1723	7.27435	9.47128	8.23746	8.18083	8.36799	8.48292	3.47655	10.4848	0.983087	3.95356	8.76874	8.18578	5.62554	9.18307	8.29224	5.60444	6.24664	8.39559	9.91153	7.20314
GYS2|B	2.86677	2.49808	6.25808	3.39997	6.18214	2.06136	6.99811	1.3602	5.4223	5.59734	5.67421	1.71913	7.96094	4.37451	6.89161	4.48226	4.33027	5.13999	6.30454	5.24932	4.8744	6.32556	2.19374	6.2093	6.6408	5.55107	1.48262	5.222	7.19241	2.1046	7.3375	2.0985	6.33427	5.84255	7.03075	5.12693	3.5895	1.91108	5.74247	5.70841	4.14447	2.93867	2.6589	2.7541	3.62279	6.12734	5.88092	1.24674	3.9431
SLCO1B1|B	6.05867	5.48436	9.45451	3.715	9.78787	4.38628	8.06154	6.84919	8.81364	7.66451	7.35715	6.11787	7.99789	6.5607	7.71058	7.95604	7.59572	8.16824	7.83162	6.49204	9.21668	8.2434	3.45562	9.08893	7.97307	7.19536	7.27863	7.12058	8.47863	5.59681	8.00358	9.118	8.59028	6.61666	8.80283	7.9943	6.78382	5.84076	7.30846	7.78289	7.02362	7.04857	4.89318	7.28214	6.89767	7.69374	7.36873	9.1967	7.98453
AGXT|B	9.72329	6.23674	10.0692	7.25202	10.3794	10.7535	9.39868	10.6677	10.355	10.9448	10.0526	6.35059	11.3862	10.0636	10.2129	9.75627	9.40681	10.4184	10.5813	8.38499	10.4199	9.99374	9.81167	10.7231	10.8934	11.4654	9.65867	10.4505	10.5101	10.3236	10.6124	10.7391	10.1136	10.0461	9.73745	8.28246	11.3214	6.37826	10.1685	10.3743	10.8846	9.46357	9.4228	10.5802	6.62074	10.418	9.91735	10.0267	10.829
ADH1A|B	9.87573	6.16746	11.2029	8.7557	10.9632	8.6447	9.27706	9.99351	10.3849	8.7243	8.97909	8.37669	9.61751	9.78829	11.4266	10.5193	10.3413	10.9645	9.0605	8.33857	9.11804	10.5657	5.55546	11.063	9.7861	10.491	9.97856	10.3385	10.743	9.59877	8.5757	9.65655	11.1043	11.1437	10.2699	10.7691	9.33212	6.05212	10.2063	10.3634	9.30237	9.16689	10.3386	9.02884	9.79746	9.21596	8.66149	8.23863	9.86747
TRNP1|B	3.56237	5.44615	6.14981	2.00106	2.07922	2.17697	1.66118	5.26099	3.638	1.89414	2.95135	2.97038	6.52989	6.05649	2.22357	1.93587	5.68984	3.79885	4.93335	7.83131	5.11411	3.7223	5.52489	3.19786	2.04116	3.99612	5.45396	5.02712	5.00378	5.36787	2.347	4.49701	5.52623	2.10421	2.00207	5.6867	3.28242	8.29284	6.45734	3.91051	5.13523	7.29944	5.19393	4.63664	7.5456	6.28227	1.80373	5.78333	5.46117
SLC6A1|B	5.68022	2.35069	8.53259	2.87767	5.31567	4.07757	8.80541	6.61896	4.81699	6.94992	6.261	4.59118	8.41029	7.33505	6.85503	6.53728	7.23908	8.39269	6.6983	4.24207	8.15472	7.38803	6.33636	7.18749	7.29602	8.03269	6.4155	7.47276	7.54054	4.38801	8.1954	7.31953	7.38348	6.2306	7.02502	5.57086	6.49795	2.06824	6.71637	6.84778	6.92498	6.47901	4.14794	7.19938	5.36504	8.33142	7.57075	8.03353	8.25611
SLC2A2|B	6.94475	3.57462	10.642	6.18508	8.6668	5.9371	9.46651	7.61656	7.43918	10.0449	10.0578	8.42644	9.65931	9.6383	10.0564	10.3828	9.76909	9.53193	9.23487	8.44971	10.1453	9.10485	3.59669	9.40884	10.7345	9.32052	8.32647	9.15946	10.1726	7.50937	9.64352	9.63005	9.68811	8.60694	10.66	9.07059	7.22035	6.99657	8.06857	8.2395	8.44227	8.39364	8.20659	8.98663	8.17081	9.91068	11.0218	5.84978	9.20354
SLC10A1|B	6.94469	2.84664	8.99499	2.16365	2.52067	3.51047	8.6969	5.87866	4.24983	8.72086	8.81897	5.85463	10.2922	6.29392	7.31262	5.76361	7.44971	6.2599	9.75331	7.15762	8.75759	8.9503	3.10251	8.1021	9.86918	7.68592	5.59339	9.46373	9.60521	2.08497	10.2579	8.37935	8.54899	7.6523	7.73544	2.68371	7.41213	2.86534	8.55123	6.80597	6.79605	2.25562	4.26809	5.71603	5.07182	8.12325	8.94615	2.35211	9.65813
PON1|B	7.85024	7.7282	9.96708	7.07261	9.06024	7.93815	8.35243	7.39105	8.19847	10.0416	8.5905	5.3831	4.58003	9.29867	8.74811	8.36353	9.36754	7.1785	9.27694	7.32716	8.78202	9.54217	9.21222	8.95932	9.9243	9.23511	7.57339	9.3514	9.7612	4.80821	8.38219	7.09711	9.11588	9.25959	8.93029	8.67346	9.38364	6.05209	9.10664	7.6915	9.2249	4.19699	6.67439	6.79598	6.31423	9.06286	9.9351	9.95853	9.24998
ALDOB|B	12.8176	11.931	11.6555	10.5995	12.9936	11.3886	13.9226	13.2968	12.2975	9.67837	11.1342	8.22986	12.4339	10.4749	12.172	10.6618	10.1421	12.001	12.8336	11.2849	12.4233	12.18	13.8565	5.01117	11.3403	13.2065	9.25228	12.5138	13.5767	10.3102	10.9997	13.2968	11.9685	11.8744	11.8546	9.90946	13.071	4.35182	12.8839	12.1611	14.0793	8.82878	7.95886	12.5812	11.5353	14.1633	10.53	14.5107	13.4511
FBP1|B	9.70115	6.31099	8.83161	9.08432	10.9967	8.06686	9.18296	7.61548	11.3497	8.62644	8.52176	6.44395	9.33814	9.41777	8.8941	8.22686	7.63024	9.58617	10.6804	9.48251	9.07784	9.71341	8.0849	9.01725	10.0886	10.6788	7.49969	9.75067	10.7504	7.80737	7.69832	9.71321	9.54113	7.218	6.79233	6.03729	11.0007	3.85495	8.75142	8.98457	11.5046	5.24079	5.29913	9.20885	7.13619	11.4894	6.81536	8.19624	8.60669
GLYAT|B	6.93648	1.57775	6.08069	1.44667	6.57644	4.29294	6.68781	1.603	5.59332	8.26919	7.52445	2.01999	7.44445	4.22843	7.63975	7.03637	2.63367	4.26477	8.57606	4.98573	6.01397	7.18372	2.17054	7.49619	8.33833	8.69448	1.50128	7.86219	7.92842	2.5142	7.60565	3.00964	7.22982	8.19321	6.59716	4.02769	5.89409	1.51904	7.15002	5.74907	3.61756	1.70778	2.40195	1.64832	3.76296	7.36351	8.04108	4.65367	2.60814
PODXL2|B	4.93922	6.05152	2.10742	2.11023	1.65614	1.87367	1.85437	4.61368	2.75363	1.67253	1.57425	3.21249	1.94262	4.71645	1.72935	1.72842	2.2341	1.75734	3.18314	6.41727	6.17434	2.03959	4.34088	3.53935	2.12702	7.67605	1.97858	1.51714	2.14629	4.68018	1.60012	4.89143	3.74015	1.79212	2.61384	3.76482	5.35462	1.88602	2.42696	3.3057	1.60101	6.3681	1.81842	5.44025	2.86885	1.54341	1.60872	5.3967	1.59042
HRG|B	9.16602	3.12031	12.0322	1.86951	7.39289	8.04646	11.3155	10.612	8.02113	9.34273	9.67478	4.80398	10.5942	12.7064	9.28324	10.7347	11.05	8.40312	11.328	8.96378	12.5512	11.3131	11.2452	10.0751	11.154	11.7314	8.26213	11.5183	11.5878	7.84894	11.031	9.67913	10.8582	8.67648	8.89313	3.45669	11.3973	4.72761	10.883	8.78266	11.8199	6.52582	4.68289	9.46548	9.70805	10.8563	7.33901	11.5797	11.0873
CLDN4|B	6.34182	6.16215	7.72671	1.42376	1.54121	5.65064	1.37732	2.4373	1.70555	1.65783	2.17691	5.30861	1.91227	3.08687	3.08787	1.70213	6.79179	1.53497	1.82148	9.20124	5.91155	6.11887	7.33484	2.5606	1.4221	1.69996	6.50056	2.32547	3.90409	1.65618	1.78321	4.28688	5.66811	1.43854	5.2118	1.75268	4.77551	5.91194	6.53882	2.75503	2.29265	1.56361	6.36201	2.01684	7.34899	3.79769	1.92383	1.50394	1.49292
C6|B	7.30513	7.04369	6.46543	7.46276	7.55349	4.81488	8.15174	7.49106	8.34873	9.21326	9.45965	4.61795	10.2856	7.93797	9.47533	5.93297	7.12912	8.23455	7.79621	8.26128	7.51596	8.9982	5.75347	7.10988	8.56965	9.35935	5.65389	8.04667	9.6264	7.21061	9.94497	7.81759	8.84134	8.43679	8.63175	5.49645	8.64812	8.79603	6.77581	5.6325	8.40514	6.19863	6.02763	8.21741	7.35363	8.43749	8.69633	10.0823	7.32507
CYP2C8|B	7.63987	8.57874	10.0367	2.06537	6.76837	3.06664	9.54068	4.94208	8.13328	9.63115	2.86098	2.48971	9.60833	10.4307	8.28287	6.62854	8.1362	5.15254	3.12539	8.03544	10.4332	7.17196	7.50776	9.84986	7.57364	9.51356	6.65466	10.2728	11.7815	4.91891	8.13152	7.89035	9.61531	9.10652	2.4386	7.68311	9.09949	7.92556	5.24637	7.63025	10.0306	2.23229	3.0087	8.07222	8.37899	10.0224	11.2151	10.3824	8.0722
S100A14|B	8.54538	5.81102	7.03429	3.2929	2.2284	5.5783	1.76443	4.31645	1.81066	1.87066	1.34359	8.03353	2.99431	6.32717	3.05937	2.17247	9.19938	2.6987	4.03938	8.1075	8.90058	3.8663	5.96931	3.35714	3.93726	4.1104	8.58123	4.85237	5.73188	6.68101	1.44937	5.88097	4.94648	1.89229	2.77235	3.22142	6.2459	4.48989	5.5126	4.27389	4.36387	6.91622	5.70025	8.18076	8.28402	6.26417	2.4698	2.95039	6.24154
CFHR3|B	3.75844	3.03732	6.18838	5.01322	4.30419	5.56862	8.09226	5.60105	5.15664	3.58658	8.46193	4.37425	7.1436	5.20754	8.19041	2.06351	8.12447	5.71235	6.12386	7.63594	3.58739	3.46732	2.93286	5.12147	8.92864	7.81911	4.74708	5.71591	6.45703	7.03452	7.70766	5.34559	5.08548	5.17564	2.02859	5.65253	7.88391	4.31951	5.51926	3.45745	8.9618	5.58384	3.86144	4.40852	5.51208	3.86467	5.34631	6.80398	9.96892
SERPINC1|B	11.7336	6.73036	12.1935	9.02004	11.3674	11.4362	13.5848	11.4527	9.65842	13.0467	12.1022	10.2019	14.1881	12.0209	13.0044	12.1564	12.2317	11.7947	12.6055	10.2541	12.5813	13.4886	12.7086	13.2371	14.0768	12.4198	11.612	12.8091	12.5543	10.3559	14.421	10.96	12.3149	12.8078	12.9652	11.0045	13.2777	6.68616	12.3044	11.1674	13.3242	10.0214	11.5337	10.5362	8.75114	12.3728	13.5311	11.4958	13.4833
PLG|B	7.33416	7.14372	10.0229	7.13909	10.7401	5.61532	9.17457	8.75938	9.39897	10.6974	10.128	6.74422	11.1503	8.83061	11.4663	9.56759	9.54264	8.78133	8.56375	9.2119	10.7105	10.7817	8.98454	11.2568	10.8289	10.2796	6.84087	10.6364	11.0589	8.1805	9.91758	9.46985	9.44987	8.70032	11.173	9.97427	8.65069	5.26072	9.68945	9.84433	9.35602	8.99752	8.92996	8.98638	8.91181	9.49044	11.476	8.87277	9.21128
APOC3|B	13.5622	9.84674	13.388	10.5813	13.223	14.1766	13.9815	14.7706	11.6587	14.6701	12.6296	12.9278	14.1375	12.6931	13.1246	11.6096	13.6128	13.7029	14.2243	11.3084	14.0544	13.3909	12.73	14.068	13.8616	14.2339	12.737	13.6327	14.0313	13.5613	12.9277	13.3284	12.8527	13.5964	13.6369	9.74944	14.5947	6.58337	13.4141	14.4866	12.961	12.2289	13.614	13.7626	10.9215	12.8323	13.8473	13.3302	14.2632
CD24|B	8.07761	10.0125	7.43628	8.95967	6.67954	7.95638	1.35199	8.46702	8.85314	1.06306	7.85534	3.08369	8.51772	7.73787	2.81037	4.84037	9.1187	7.97129	8.13194	9.56112	5.23702	8.12727	9.8216	2.48187	2.45222	4.99273	9.70611	2.748	6.8096	8.7735	2.49357	9.47169	8.50758	1.27728	3.65237	8.86095	5.37725	10.3787	7.6528	5.45626	4.07438	9.33121	4.44388	9.60208	9.81762	5.52837	1.32474	8.6025	6.88525
KRT19|B	1.53987	8.49232	3.17144	2.05986	1.82305	1.3868	1.3868	5.11243	1.93179	1.3868	1.3868	7.71466	1.9111	4.72845	1.4736	2.02004	3.54968	1.40976	1.68439	10.7794	4.40294	1.60073	4.53733	3.61166	1.43138	1.4907	7.46514	1.3868	5.19964	2.92463	1.3868	5.8261	8.44407	1.56845	1.64769	3.62608	2.48833	9.37869	7.18743	4.7919	1.5215	1.56335	5.08782	7.11842	9.46649	1.40503	1.3868	5.88034	3.37949
C4BPA|B	9.10768	9.92676	10.1331	8.88778	11.4932	9.13249	9.52436	8.68875	10.8103	11.4941	12.0461	9.63681	12.6036	9.88923	12.8122	10.7226	11.0405	11.8221	10.0012	10.7312	10.5773	12.0566	12.0705	11.6415	11.0053	10.4102	8.5175	9.38948	11.2897	9.56705	12.4768	11.5475	11.3777	11.673	11.9196	9.61456	11.9996	9.43093	10.8392	9.49598	12.615	9.96858	9.06513	10.5434	8.3756	8.72639	12.3605	10.8702	10.7524
TESC|B	6.13391	7.44612	4.60457	9.60483	8.65125	6.29472	2.02379	3.82235	8.18092	5.40394	3.30208	8.54961	2.08679	8.01664	2.42744	2.93137	6.77875	4.94126	2.05875	8.11756	5.24785	3.97849	6.22007	3.03884	3.18707	3.17788	7.08788	2.41677	4.24898	6.31728	2.60968	6.14619	5.84502	6.83725	2.13954	4.79097	5.55284	7.42508	3.60407	3.77365	5.17373	6.25919	6.21143	7.99898	8.89661	2.77626	3.04958	4.37237	3.23639
OTC|B	8.17691	4.85917	10.0326	1.48044	8.34838	2.46507	5.87889	2.04704	7.07401	9.80933	9.51511	7.81356	9.50618	8.80288	9.91818	9.56335	8.63326	9.84035	9.7712	6.78269	9.98547	9.26684	7.32259	8.53929	9.86915	9.91414	6.53169	9.30351	9.06469	2.06046	9.28319	10.3075	8.90261	9.04676	9.41052	8.0445	7.53339	1.83266	8.40045	5.67816	6.83018	1.78358	7.43701	4.67957	5.083	9.6313	8.92803	2.3842	1.74456
RTP3|B	6.61727	1.28261	8.39573	2.49453	2.73258	3.11836	7.26357	4.36819	6.13102	8.61584	5.76549	3.11878	6.94542	3.16803	6.32791	6.97325	6.63168	4.48645	6.18147	5.25953	6.79906	4.2471	2.08644	6.77334	7.33709	8.66061	6.43596	7.48389	7.23739	3.67334	8.45078	1.87349	6.75643	8.66193	6.01242	6.87001	6.05983	2.66201	6.85358	7.16329	5.37617	3.36224	4.22933	2.60277	3.66925	8.04739	7.86691	1.34861	6.09434
SPINK1|B	1.94368	12.6244	9.81975	9.9297	1.85125	12.6037	1.87215	7.98961	2.09035	1.13995	9.79913	10.788	9.6286	10.5072	6.44332	3.43333	12.7901	6.62465	9.53082	9.40082	3.65896	6.63747	11.1262	4.34806	2.77755	10.3042	9.79904	1.34823	3.27066	12.8858	1.13029	3.57225	8.41119	1.0892	10.3826	8.81382	12.8178	8.26519	8.38016	5.95831	10.6872	9.10514	13.7757	8.77346	11.4	4.9756	3.17577	1.76645	7.39437
SULT2A1|B	9.25819	5.01524	10.0252	3.1329	6.61515	9.92086	10.7965	6.5472	7.94729	9.13842	11.4239	9.05064	10.7497	8.89525	11.6724	10.627	9.67256	10.2701	11.3674	8.64255	9.57964	11.092	10.0994	11.5069	9.04059	10.6799	8.7592	10.3681	10.8717	8.6731	11.2458	5.28517	10.4307	10.8958	9.63432	9.6495	10.8128	3.78287	10.1686	12.5115	8.80412	5.73841	9.63767	9.16535	4.93271	9.73366	11.9019	7.91542	9.75989
ADH1C|B	9.43886	7.50955	9.04774	8.18505	9.94914	6.68414	10.2883	4.68657	9.47909	10.5443	9.58249	0.84441	2.50332	10.1879	12.1677	9.71163	8.82417	2.69617	9.81566	10.7883	10.3883	11.6008	10.4324	8.19086	7.8006	9.26928	8.64789	11.0229	11.3124	3.65668	11.5387	7.29061	10.9159	11.6338	11.5929	3.96039	11.698	9.07209	11.4303	5.40221	9.58792	1.70818	5.14633	9.1425	6.02964	4.53537	11.365	4.98163	11.2359
SLC22A1|B	5.03727	2.02924	8.00794	2.15727	8.16211	5.45022	10.6256	6.59878	6.30682	7.65172	5.46818	1.78398	6.03293	7.61741	7.73035	4.2184	5.84923	2.96687	8.00427	6.47482	6.66119	9.0459	5.51878	3.12278	7.2178	9.23861	5.90058	10.3618	9.61383	6.19444	8.64738	5.93407	8.21337	6.01168	4.12732	3.53404	3.90792	2.03667	7.28255	10.4777	5.73145	2.951	2.57102	7.4359	5.01122	8.7027	8.47885	5.05053	8.22855
GCGR|B	1.32214	1.54311	7.04839	3.78725	1.26851	6.99301	7.81993	7.41098	5.53148	7.23171	6.76892	1.02483	8.64332	1.53595	7.71572	8.54842	3.62285	7.56458	4.29405	5.84524	2.70972	1.97241	1.00985	2.72815	6.14297	5.54825	6.83029	1.19542	7.29774	1.47342	2.57209	4.06505	7.70821	2.50372	1.04761	5.39039	4.03782	3.18433	2.80352	3.71479	6.05947	7.19683	1.14237	5.09973	3.15911	6.99282	2.30715	0.983853	4.68209
S100P|B	8.18735	9.32146	6.82511	7.09813	1.19972	8.71156	0.802478	11.5583	6.55193	0.960019	9.31867	8.41583	7.70893	2.73762	1.02127	2.68607	10.8812	2.23018	1.35809	10.7254	3.84569	0.960461	6.91797	4.72427	1.92727	2.76746	3.84143	0.949717	0.990994	5.26704	2.63622	4.6279	2.87823	0.807471	5.37567	1.48901	12.3505	9.67381	4.979	2.78249	9.68167	5.42648	7.61906	5.91268	9.02742	1.46962	0.779274	8.9811	8.34464
CPS1|B	10.0789	9.96841	8.01825	10.6256	12.071	8.70875	9.15512	6.58602	11.6543	10.0687	9.88985	11.0226	4.60441	3.04564	10.8226	9.96175	9.14465	6.58556	9.70434	8.27396	10.6572	11.1819	2.2643	1.99577	11.7181	10.6768	3.87289	9.7822	9.79847	7.29757	10.0761	12.2998	8.93109	9.66389	12.2834	8.42155	10.9754	3.66171	9.41627	9.40412	10.7606	8.24937	7.21691	8.25822	8.24469	9.63061	10.3982	11.3171	8.36455
GSTA1|B	12.7777	8.48109	13.0426	1.57102	9.76644	11.89	11.7364	12.0652	8.37489	10.5529	10.2785	9.71831	10.5259	7.62147	11.8376	10.799	11.665	7.56045	12.4043	6.35785	7.28315	12.4976	13.0979	11.8331	12.8986	12.5517	11.1769	10.5952	11.657	11.0854	12.0153	11.0064	11.175	12.1933	12.4975	11.2917	10.1978	11.0829	11.5418	12.164	7.48769	7.78459	8.47757	9.53666	9.53553	12.8576	8.58499	12.1582	11.7467
SDS|B	10.524	8.89789	8.78473	11.185	11.3234	8.45841	8.43375	7.26313	10.5485	2.80973	3.52471	3.85101	10.6532	6.90172	7.87914	3.32515	7.65173	2.54938	9.31887	5.74016	9.13557	11.33	6.73287	2.94483	10.5095	8.24068	2.96031	8.74642	4.75238	2.6231	8.83545	10.915	8.07666	8.86875	4.2375	2.4753	10.8066	7.88448	5.74686	5.65053	11.4508	1.71527	2.13381	9.12132	5.0034	11.2701	2.87076	7.62798	2.85161
HSD17B13|B	3.34853	2.01865	5.06325	1.57211	1.98121	1.69849	10.0956	2.90156	3.26467	1.80813	1.94571	1.53363	7.07128	6.81587	3.59366	2.16494	4.351	1.35679	7.93757	7.17669	9.24352	5.83784	1.64815	1.73273	9.36765	7.84162	1.36218	8.96214	9.99257	1.25212	6.58143	2.00715	7.9231	3.81906	2.11471	1.57176	4.02619	1.79707	9.51329	7.21889	8.47387	1.44877	1.35047	7.25086	4.95237	8.93217	1.54274	8.34472	6.30374
CYP2A6|B	5.56755	1.45681	10.8443	1.00678	1.85222	2.78826	9.00761	3.37363	4.50885	5.59556	3.51135	1.99871	11.9909	4.26964	3.69119	6.31492	5.08327	4.37599	10.6138	3.66613	9.26676	9.77078	2.28579	8.14414	11.036	10.8098	3.56694	11.8061	10.6721	2.14213	10.4016	3.32376	9.26962	6.75754	5.42684	1.01674	6.83496	2.40784	10.5841	10.0051	8.04782	1.01073	4.23181	4.57042	5.82124	9.04359	8.02839	5.32622	6.00115
AKR1B10|B	12.9935	3.31297	12.7705	4.54535	11.658	12.3648	10.0598	2.08835	9.35686	6.53397	1.85826	4.00207	11.2989	10.266	11.6391	4.31129	11.8616	1.26068	11.511	7.71107	11.517	13.0088	13.5832	1.02658	0.851956	1.03078	10.4651	13.0995	2.30717	6.14355	12.5072	7.31205	9.51741	11.3417	10.5986	3.57577	11.2056	11.9898	10.028	3.06156	9.49688	3.27934	10.4448	9.94233	11.686	0.592989	6.31974	2.77001	8.8438
PTP4A3|B	7.44449	4.44291	4.50976	3.75801	2.9426	5.49405	3.09842	6.66539	5.46875	3.41155	3.094	4.47977	3.50733	7.28827	3.41119	4.68319	7.3944	4.6118	2.3641	6.44717	5.61704	4.5836	5.49554	4.43841	5.15406	3.8846	6.10725	3.40898	3.40701	6.38648	4.27097	5.67172	5.29065	4.49236	4.04259	6.06313	7.61024	5.26218	4.65374	4.68958	6.29786	3.86436	7.45506	6.92754	5.52351	3.39749	2.61473	6.39773	5.64318
KCTD17|B	3.84094	3.59489	3.17736	3.37661	2.56252	5.16669	1.95031	3.60744	4.49397	2.06634	2.82208	3.3581	4.15168	7.10323	2.56408	2.66694	3.60365	6.85555	3.2282	4.7928	4.38025	5.02476	4.91136	3.35336	3.07912	4.21127	4.80112	2.2406	3.60968	5.18781	1.82564	3.60759	4.53837	2.68732	2.32062	4.2288	4.01848	5.47168	3.79939	3.80684	4.08644	5.74018	4.14366	5.37724	4.77884	3.25344	2.16307	3.69173	2.78661
ADM2|B	5.10291	3.52693	4.98719	3.62223	2.78079	4.57058	2.86207	3.65765	3.28682	2.38026	2.09876	3.82008	4.72947	5.7714	2.17204	2.92936	5.27353	3.01957	3.18766	5.77966	5.62645	2.65298	4.91931	4.74588	3.96492	5.31727	5.82054	2.74277	3.49549	5.26915	4.33533	4.49	3.5454	3.32103	3.88823	4.49912	4.83388	5.88851	2.39416	3.17754	4.94355	6.9464	3.87983	5.12514	3.95847	4.84679	1.96618	5.4903	5.12967
DBN1|B	5.06304	5.82498	4.39774	3.0169	2.58363	5.00606	2.9669	5.34213	5.33846	2.56348	3.59647	4.80702	3.18712	5.794	2.78993	3.95893	5.36288	3.94327	2.88837	6.01012	5.22754	3.52611	5.9691	4.01055	4.25113	3.5661	6.14335	2.64252	4.35911	4.76411	3.11948	5.71296	5.65959	3.63916	3.21281	6.38886	5.0669	6.69231	4.14578	4.23708	3.0623	5.5252	2.85348	6.07112	7.30972	4.18249	2.78458	6.27965	4.14002
ISYNA1|B	4.66662	5.92527	4.06536	3.31223	3.14399	3.9251	2.91435	5.20197	4.92926	3.39642	3.73225	5.36306	3.02464	6.54962	2.8673	4.42443	4.99008	3.25508	2.78587	6.52995	6.66096	3.2818	3.88312	3.77641	4.08274	3.2437	5.18764	2.70482	4.75556	6.23221	2.76055	5.39947	6.25027	3.73492	3.39705	3.98954	4.55342	5.1674	5.26269	4.73226	3.48459	5.51303	3.2616	5.48934	4.61591	4.16311	2.76349	5.82306	4.5667
SPINT1|B	4.59878	5.72241	6.72444	2.46501	1.48817	4.13613	1.50188	2.71635	2.56451	1.62207	1.706	5.41405	1.87275	7.43329	1.67752	1.82037	6.63654	1.72066	3.59556	8.54204	7.22371	3.93352	3.93018	2.40949	1.6133	2.60372	8.20567	2.08634	5.01794	2.91901	1.79436	5.09999	6.05181	1.79725	1.76727	2.04985	5.1152	6.27854	4.1813	3.78791	3.20642	1.89279	2.95295	6.19877	8.32909	4.61139	1.49833	3.02242	3.52026
HKDC1|B	6.50175	5.09311	6.38078	4.29815	4.42365	4.93396	2.73906	3.13332	5.4929	1.0835	3.24203	2.62612	6.21569	7.75148	4.35549	2.73199	4.80243	5.43351	4.18237	5.90504	6.78115	4.75372	6.69456	1.99819	1.81371	6.64544	4.74091	6.41439	4.68228	3.9558	1.12236	5.67567	4.19799	1.69414	1.58837	6.72989	5.12495	5.25101	5.7232	4.45483	5.06926	5.50198	4.37095	7.23962	7.2275	7.28396	1.99961	4.33722	3.08674
DMKN|B	3.21328	3.2696	2.08112	1.83284	1.55629	6.20634	1.51187	2.02807	1.68462	1.544	3.5503	1.64252	1.59224	3.64017	1.53974	3.49327	3.58225	4.06933	1.81666	5.06342	2.58347	1.53896	1.53899	1.68203	1.53305	1.53709	5.1581	1.52926	2.95676	6.22813	1.51187	2.11583	3.30321	1.6381	1.53434	2.26494	3.19876	2.53962	3.4815	2.13915	2.66017	5.44501	3.96465	4.8227	3.9049	1.51762	1.5513	1.79064	2.84688
MMP11|B	3.55522	2.36288	5.36163	1.75544	1.88723	2.72561	2.17451	6.02248	5.49684	2.49161	2.0774	4.39841	2.55215	4.24833	2.84821	4.916	5.49927	2.95765	2.03101	7.18476	5.29954	1.95563	3.58608	2.8518	3.52395	2.43777	7.73977	2.84114	2.65194	4.20458	1.68006	5.08493	4.64578	2.46425	1.92108	5.53668	3.0043	3.6049	3.48126	3.76863	4.23205	7.44384	2.53756	5.77019	6.08104	5.0486	1.81317	3.7587	3.52221
RAP1GAP|B	6.68917	7.33417	6.79747	4.29497	4.68701	6.26046	4.77386	5.63743	6.86257	2.3044	3.61521	4.77518	5.76338	6.27792	3.91729	2.92164	5.26231	4.48704	2.8309	6.8812	5.13323	4.66145	7.5763	5.25908	2.61817	3.11416	5.55427	4.284	4.48338	4.47818	3.55274	7.65483	6.19763	3.92498	4.22369	4.67867	7.07629	8.13287	4.84457	4.15321	6.1162	6.35077	4.73673	5.89908	7.12686	5.37919	3.59585	6.3986	5.11022
LAPTM4B|B	7.72172	9.56573	7.17558	4.69877	5.67266	6.70326	6.76561	5.04885	6.12791	5.26903	5.94594	7.92645	7.25947	8.91674	4.76225	7.00088	8.22197	7.57328	7.66442	7.81212	9.03162	4.45123	10.4799	6.26578	5.68537	6.202	8.16055	8.55831	6.22882	8.28618	5.13009	6.33096	6.73479	5.80922	6.78477	6.31386	7.75666	10.0686	6.01373	7.48498	7.87116	9.1166	3.86014	8.43112	9.54888	7.23998	5.75366	6.71876	5.92389
MAL2|B	7.21623	7.60373	7.1102	3.67977	5.30243	5.93334	4.97544	5.84547	5.244	4.20852	4.56786	5.87082	5.43151	8.32669	5.21632	3.27551	7.77339	6.54225	6.59551	9.59143	7.9772	5.79357	7.41905	2.08696	6.08147	6.27557	7.7516	6.42257	6.25142	7.75184	5.10469	5.67497	6.40213	3.44679	5.02675	7.09506	6.87651	7.65714	7.34525	4.89139	6.69354	8.02745	7.46891	7.33032	8.7669	7.65759	4.45393	6.85933	7.35595
B3GNT3|B	6.32135	6.43675	6.26788	3.88562	2.37498	5.87873	2.4469	5.03156	5.11544	1.39924	3.25448	4.56634	6.32373	5.60267	1.42509	2.45222	6.08858	4.3036	1.50822	7.45443	6.09296	3.48892	3.70512	2.24376	1.36129	1.41705	3.89196	2.73692	3.6183	2.93969	1.44636	5.09562	5.36287	1.37082	3.63664	1.72877	6.04773	6.77791	4.24643	3.07745	4.70902	3.35991	4.92924	6.02835	6.95263	3.3889	3.39091	4.40655	4.56133
BAIAP2L2|B	6.31134	7.67411	4.70971	3.38852	4.87242	3.88445	1.57185	1.93234	2.73707	2.31541	2.91786	3.69815	4.70942	3.57375	1.85612	1.79397	4.35897	6.1412	4.34929	8.94383	4.96063	3.90229	6.42884	7.21242	2.97757	4.48603	4.00053	3.23127	2.13356	4.50243	5.17166	2.05411	5.22001	2.55686	3.1832	5.56471	5.99498	8.28923	2.65066	2.12763	3.22714	4.49869	4.84415	4.53292	7.08154	5.02787	2.15646	1.12837	3.95856
CCL20|B	6.751	4.70725	7.85177	4.59389	2.12692	9.07855	2.33803	2.54726	3.97411	1.7954	5.31114	4.04342	8.85551	9.31376	3.65468	4.51696	8.23499	9.4246	6.45286	6.70656	9.98023	7.08681	8.66262	5.47802	6.09407	4.9835	5.52596	5.6316	3.57792	7.75361	1.73833	3.95802	5.87551	4.04335	3.41258	6.02909	5.21034	4.61465	5.66844	5.69501	6.70093	8.67053	10.011	9.1561	9.43535	4.29031	3.84381	3.09649	6.894
IER3|B	6.56547	9.0405	7.04493	7.75109	6.97524	6.04168	4.20384	4.3556	6.97462	3.98705	3.60991	4.47619	8.03062	10.0826	4.37154	6.54839	5.17489	7.95634	3.37971	10.0235	5.78076	7.37503	7.44967	4.67529	4.97074	4.51898	7.0764	5.09945	6.08659	7.01974	5.18412	3.83144	7.52115	5.08761	3.34561	6.94892	4.61227	7.86733	5.31778	5.77239	7.59778	7.44974	6.08701	9.15118	9.83975	3.94031	3.54369	5.45499	5.48792
TMED3|B	4.56934	6.17959	3.49028	3.89216	1.58311	1.90546	1.62222	4.75214	4.34017	3.15967	1.89395	6.54286	4.64564	6.04231	1.97653	2.49937	3.56738	4.93211	1.8696	6.71069	5.67721	2.04299	5.70175	2.08587	4.84108	3.47608	2.26973	3.47322	3.09336	6.85559	1.57612	4.38628	4.20995	2.04609	1.73683	4.10539	5.21394	6.09833	4.52437	4.42285	1.72688	6.00693	4.70925	6.7064	3.96533	1.86026	1.74674	2.92749	3.31813
VEGFB|B	6.5335	5.81353	6.96713	4.47349	3.59752	8.18557	8.01975	7.39571	6.33908	3.69947	6.2754	6.04841	7.81447	7.363	3.55896	5.97291	6.59114	7.15557	4.41982	7.64615	7.21079	5.5385	5.92328	4.4608	7.12228	6.90577	6.2835	4.42636	5.50915	7.71041	3.44373	7.31941	6.92823	4.506	3.2901	6.36523	7.57774	7.8561	6.82984	7.19865	7.5789	8.37118	6.29028	7.53329	7.70972	7.8023	3.42468	7.75887	7.01488
CTHRC1|B	3.76356	7.12907	2.70162	1.82977	1.88462	4.64585	2.00399	3.8625	6.79177	2.32203	2.33203	2.94438	2.55425	3.72721	2.61243	2.61691	5.16205	2.58494	2.0182	6.63075	7.3024	3.36896	3.87219	3.57504	3.91735	2.27359	3.71504	2.09896	3.22862	5.76734	1.87681	4.58046	5.36546	2.75598	1.95891	5.01523	2.98195	7.74787	3.41406	4.7211	2.40254	2.49163	4.47066	5.49508	7.18426	2.70586	1.78657	2.7249	2.77606
C15orf48|B	2.82173	3.55776	5.42815	1.41496	1.71723	4.27543	1.89347	2.89522	2.25192	1.86745	2.38724	3.07607	5.13413	3.10088	1.95092	1.88816	4.69337	3.89719	3.12507	7.18603	3.19272	1.8633	4.90164	1.72781	2.59044	2.57924	6.79849	2.52715	2.13652	4.49253	1.78322	4.42014	4.8739	2.26188	2.28167	3.48716	4.54847	5.00466	3.98545	5.58515	5.46551	3.96077	2.82397	5.47043	6.61192	6.00424	1.64787	1.94891	2.59949
SLC46A3|B	5.09287	3.55817	5.58463	4.47998	6.14563	4.93239	8.31687	3.38002	7.20916	6.37487	6.26253	2.92202	6.66418	4.18309	6.80341	3.23536	5.22647	3.18933	5.67025	6.0157	4.50598	6.64242	5.74632	6.32861	6.10769	7.16245	3.22246	6.11502	6.43817	3.1757	7.92321	4.34519	6.64571	6.5478	6.87694	3.95228	5.69986	5.4186	7.05997	5.84441	6.16582	2.26278	5.05407	4.54356	4.99763	7.3274	6.83409	2.87181	2.95822
IGF2BP2|B	3.02416	4.4588	6.35872	1.72684	1.60284	4.15144	1.67018	3.85662	2.97297	2.27668	2.13735	2.69806	5.23564	5.58239	1.72204	1.81769	5.82154	6.91134	4.25407	5.81132	5.18572	4.5908	4.86791	1.90075	2.12599	4.61147	5.68075	1.71573	2.97252	4.99573	3.50709	3.62661	5.03171	1.72237	5.14147	7.3468	4.19491	5.86931	6.29853	3.06167	4.45422	6.90454	4.2361	5.15507	6.89752	5.2353	2.77298	2.54448	4.8403
LOXL4|B	4.67725	1.39767	7.34896	0.64136	3.01339	3.87687	0.850378	3.32272	2.73134	1.33492	0.679768	4.75827	0.934621	9.87843	2.30634	1.84627	4.35636	7.36902	2.79755	6.80909	5.321	6.73488	1.81285	1.69122	1.83219	1.16128	8.68017	5.12535	3.9259	7.35533	3.86324	6.55723	5.02802	1.36246	1.0318	5.38083	2.56941	4.41628	3.8266	3.03042	3.99716	8.8181	3.81928	7.71729	5.78914	3.66679	2.64823	2.6176	2.98198
EPCAM|B	8.26185	7.70829	8.04922	5.29567	1.66867	1.56296	1.52411	3.61185	3.84771	1.52382	1.59457	8.02422	2.09805	7.35279	1.76976	1.85385	8.09911	1.91096	2.47173	10.0688	9.77733	2.27056	2.35905	2.7534	1.72027	2.55988	9.396	1.54322	5.83847	7.75997	1.71035	6.05428	6.51959	1.55555	5.57831	2.40944	4.0799	1.51882	6.38593	3.44804	1.75572	5.95779	3.39098	9.13058	6.48725	5.90205	1.6257	6.0953	6.75364
NR1I3|B	6.98753	1.96611	7.76634	2.68031	5.88891	5.59403	6.49801	2.96429	4.31856	7.69146	6.77373	7.10661	8.62844	4.61254	6.87411	5.68392	4.28408	7.33684	7.37298	4.59478	5.38258	7.08477	4.34747	2.51116	8.49039	7.24253	6.00817	6.56789	6.44445	4.77921	8.21459	4.28939	6.87469	5.78287	6.66761	3.3431	6.11578	1.83059	5.98655	5.4412	6.56529	5.86526	6.92285	4.16101	3.6615	6.8073	7.41615	3.93224	5.71651
FGFR2|B	4.23445	2.05242	4.55832	1.18279	1.17397	2.56516	1.24864	5.31457	2.01749	1.40468	1.27166	1.28758	5.27601	7.25837	1.2275	1.42199	4.44652	4.36185	4.39923	4.89589	6.45932	4.55459	3.68634	1.31335	4.01929	5.04744	6.05272	3.45111	5.85556	4.22241	1.62952	5.48495	5.92093	1.50054	1.17693	2.78199	2.88378	1.61933	1.77978	4.74411	5.15499	5.82227	1.45438	7.29489	5.60937	3.90362	1.17864	6.22629	6.14863
KRT23|B	1.55439	1.33986	8.28295	1.69895	1.31975	4.9633	1.50397	1.31975	2.72054	1.68837	1.35674	3.74868	4.76029	8.64544	1.64753	4.90618	8.44729	5.40352	1.65676	6.48861	3.94404	6.41304	1.31975	2.22862	1.3376	1.31975	5.7032	1.92493	3.19988	5.89611	1.31975	1.68109	5.36586	1.57567	1.57808	1.57808	2.50753	1.36391	3.33374	2.46213	5.57611	1.68919	7.50562	6.77531	8.31909	1.34854	3.1051	1.33567	4.345
UPK3A|B	6.04826	1.81732	6.62401	1.43457	1.43457	1.57992	1.56412	3.47727	1.43457	1.43457	1.43457	5.60674	1.7203	2.1904	1.48262	4.50641	1.94407	6.21109	1.49923	1.81211	6.60386	2.49333	2.03217	1.64013	1.52989	2.10695	7.12349	4.95653	1.43457	4.0738	1.43457	5.74171	2.2262	1.56902	1.48604	3.56874	2.68533	2.74567	6.21962	1.77917	1.43457	4.05512	5.88197	3.76849	1.87044	9.8991	1.48904	1.67509	3.50907
MMP7|B	3.49645	5.86836	4.88934	1.98969	1.71944	2.24302	1.04984	1.04984	1.51967	1.21073	1.74748	1.42942	3.12864	5.43799	4.77251	3.07795	4.4544	1.04984	1.28032	11.3881	2.7973	2.61885	8.8363	3.88369	1.12742	1.11183	1.51349	1.26254	5.87674	1.6311	1.04984	3.09798	8.17684	1.64031	1.13206	1.29731	1.73144	6.35372	1.24583	5.50088	1.11484	1.38827	4.32363	6.90008	9.59273	1.04984	1.41877	1.18549	1.04984
PTGDS|B	6.68659	2.08242	5.10316	0.88371	0.830184	1.81575	1.71315	7.08748	8.7327	1.88152	1.26424	0.825783	0.93017	9.83258	2.65879	1.21717	5.29179	1.40922	1.39624	6.0256	8.01609	5.90112	0.739598	1.67515	3.47687	4.10969	3.69107	0.517437	4.76882	5.662	0.492568	13.2227	7.10133	1.63131	0.707553	5.46914	3.69495	3.10322	6.0605	5.03009	3.21062	3.88019	4.22903	9.74769	4.29391	10.5442	1.21315	2.23796	5.09762
COL1A1|B	5.42399	6.15979	8.14896	1.93813	3.34387	5.68888	3.36878	5.46289	12.9085	4.44163	5.16003	6.45527	4.32682	9.65446	4.29459	4.67293	9.41515	4.93107	2.38117	10.5584	9.69428	6.63009	7.88414	5.89686	8.27863	5.11505	8.40446	3.34818	6.75056	3.46692	-0.507086	8.07991	11.3857	3.81761	4.19324	3.60847	6.80118	5.31242	6.81587	9.17045	4.94897	4.07685	3.55178	9.0793	10.9182	5.40493	2.65094	7.43048	6.49268
ACSL4|B	2.61751	6.5841	9.13376	6.72497	9.61684	7.40542	5.57202	6.72446	4.03019	3.91952	2.61425	5.94536	7.7543	8.69811	2.52192	7.05922	8.66334	8.94943	5.88206	6.16694	8.35222	9.73204	6.90013	6.13025	5.53793	7.86458	8.12494	4.13895	3.53675	8.37039	2.39438	7.01081	5.36817	4.83404	2.1961	8.91029	5.08191	6.0172	7.58579	4.0216	4.90389	8.62059	8.03879	8.24699	8.29988	7.13119	2.76867	5.32354	8.76847
NPW|B	5.94982	3.82152	6.37936	1.69421	2.13074	3.4594	2.64853	2.28305	1.30226	1.86187	2.16164	7.43436	1.55711	10.3974	1.45644	8.46327	4.23098	5.20334	2.33919	5.21159	5.14115	1.77161	1.12393	2.24972	1.34098	3.97048	6.50266	3.88783	6.6012	8.23403	1.79121	2.8377	6.45842	4.62987	1.32221	3.96442	3.3152	6.92712	3.81885	2.20699	5.17387	5.77819	6.83193	6.60699	5.22058	1.18684	1.79414	1.75889	4.07711
FNDC5|B	2.45192	2.25988	6.73927	1.5662	1.45928	1.58597	8.96298	4.64485	2.03306	4.79563	1.68703	1.53058	6.65871	2.28097	1.77588	4.19577	2.23272	4.03398	3.87238	3.20366	2.27685	4.28196	1.78927	1.52833	8.09484	4.60442	4.78986	6.5116	4.42279	1.41302	8.15856	5.57931	5.09854	4.36832	4.25766	2.19194	5.73246	1.48015	7.0347	4.87413	5.39236	2.00313	1.68472	5.48735	2.85678	3.5457	5.17396	4.19999	2.14602
BHMT|B	7.09024	4.05769	8.19305	3.02266	9.48215	4.78119	6.77309	6.77083	6.78296	9.65131	9.77673	7.87058	10.57	4.66985	8.15895	9.466	3.99166	8.16306	11.9126	7.1545	7.95093	8.32806	9.99404	5.33138	11.2266	10.5067	5.09923	8.26143	9.84127	2.9658	9.56832	3.92519	8.12734	7.3595	9.5758	7.92952	9.83846	3.02756	9.31935	10.1667	5.41452	6.49411	5.52983	5.97616	6.43617	9.74679	9.57912	7.0489	7.86385
BEX2|B	5.78244	3.80909	1.77098	3.5539	1.10233	4.45309	1.04974	7.07083	1.10645	1.09478	1.2185	7.60582	7.37542	3.35508	1.06052	1.0911	5.76728	7.65671	5.77519	6.25069	6.32681	1.33767	4.9233	1.20688	1.0621	3.44767	7.92972	0.970396	3.59116	8.1928	1.03617	5.3726	4.2021	1.194	6.72267	2.01789	5.0721	2.8374	3.38244	6.17984	1.27443	7.7107	7.55406	7.71005	5.05611	1.19112	4.8836	6.23348	4.87598
GSTA2|B	10.028	4.29109	10.385	1.68207	5.07815	9.44439	6.95521	12.1799	4.85455	5.59442	5.82089	4.72483	6.33369	5.42111	6.90531	5.31798	8.22795	1.63921	10.1747	2.15741	10.9082	9.54501	10.0802	8.62445	10.3987	11.5176	3.99253	10.1188	9.14252	6.71	10.708	9.11784	7.99354	9.97133	11.7851	3.77014	9.18546	9.40314	7.96526	8.65453	5.18203	1.87179	5.7668	4.26303	9.14821	12.6916	6.06107	12.2473	7.9507
CRP|B	12.9722	11.7234	9.42286	13.638	13.5425	15.2228	6.34588	10.6208	14.0826	2.30838	8.17956	2.49314	8.32662	12.0676	9.03136	2.54879	11.3886	7.49217	7.77946	12.8856	7.41504	13.6736	8.86486	5.11804	10.9795	11.1634	6.23041	7.97892	6.76668	13.4498	3.76353	11.0772	7.75454	6.20765	1.49837	5.33258	6.07698	14.2312	6.69666	9.51082	13.9374	4.56871	12.9869	12.8999	13.4578	8.80767	4.43189	12.9108	8.21685
APOA4|B	9.43756	9.1478	9.03624	7.01496	1.42357	11.8016	1.34475	9.12608	12.4391	0.970165	4.70257	6.7238	1.94788	2.40656	5.17446	1.18227	5.75998	1.80857	1.87225	7.20288	6.26938	1.49481	1.70855	1.53496	1.18115	4.3555	2.82389	1.07035	6.70952	5.0207	3.12861	11.7795	5.46693	1.0914	3.51252	1.75186	13.1394	9.63549	4.75329	6.87838	9.22687	1.91224	8.18063	4.13409	11.797	8.02083	1.24395	9.62205	1.06398
[truncated: 437 more columns]

## Sheet: Table S7
Table S7 Signature gene expression profiles for different immunity patterns based on Boruta algorithm.
Gene	TCGA_TCGA-DD-A39X	TCGA_TCGA-RC-A6M3	TCGA_TCGA-DD-AACU	TCGA_TCGA-WX-AA47	TCGA_TCGA-DD-A3A4	TCGA_TCGA-DD-A3A7	TCGA_TCGA-DD-AACE	TCGA_TCGA-2Y-A9H3	TCGA_TCGA-DD-A4NB	TCGA_TCGA-EP-A26S	TCGA_TCGA-DD-AAVX	TCGA_TCGA-ED-A7PZ	TCGA_TCGA-LG-A6GG	TCGA_TCGA-DD-AAD1	TCGA_TCGA-G3-A3CK	TCGA_TCGA-DD-AACA	TCGA_TCGA-5C-A9VH	TCGA_TCGA-FV-A23B	TCGA_TCGA-DD-AADR	TCGA_TCGA-ED-A97K	TCGA_TCGA-DD-AAVW	TCGA_TCGA-DD-A4NO	TCGA_TCGA-BC-A10W	TCGA_TCGA-LG-A9QC	TCGA_TCGA-DD-A11C	TCGA_TCGA-DD-A73F	TCGA_TCGA-DD-A4NN	TCGA_TCGA-DD-AAEI	TCGA_TCGA-UB-AA0V	TCGA_TCGA-DD-AADO	TCGA_TCGA-DD-AAVY	TCGA_TCGA-FV-A3R3	TCGA_TCGA-DD-A4NS	TCGA_TCGA-MI-A75H	TCGA_TCGA-UB-A7MC	TCGA_TCGA-FV-A4ZQ	TCGA_TCGA-DD-AAEG	TCGA_TCGA-DD-AAD5	TCGA_TCGA-K7-A5RG	TCGA_TCGA-XR-A8TD	TCGA_TCGA-DD-AACY	TCGA_TCGA-CC-A9FU	TCGA_TCGA-KR-A7K7	TCGA_TCGA-G3-A25Y	TCGA_TCGA-K7-AAU7	TCGA_TCGA-BC-A3KF	TCGA_TCGA-DD-AAW1	TCGA_TCGA-DD-A118	TCGA_TCGA-DD-AADA
PAGE4|A	2.80425	1.50408	2.75439	1.50408	1.50408	1.59711	5.78033	1.50408	1.50408	4.57787	1.68575	2.3953	2.71579	1.50408	4.45891	8.62057	1.50408	1.68208	1.54488	1.54906	1.50408	4.1793	1.50408	1.759	2.12493	1.6775	1.61791	2.09133	1.66113	1.54282	6.93535	1.50408	2.80856	11.3905	2.7958	2.02566	1.84837	1.50408	6.54825	1.69659	1.50408	1.50408	4.09373	1.50408	1.50408	1.735	11.8896	1.50408	1.67427
REG3A|A	1.56967	3.89705	1.77815	6.88438	0.994981	3.28199	3.7908	0.994981	1.49419	5.67816	1.34742	2.09287	1.0905	3.03867	13.0329	8.89733	0.994981	1.03342	1.39546	3.95155	3.63079	0.994981	0.994981	7.08684	1.73081	0.994981	1.04291	0.994981	0.994981	0.994981	7.19036	3.04419	11.1953	15.001	2.69846	8.11567	3.1037	13.1145	1.04426	1.04492	1.67231	0.994981	10.6981	1.14963	6.39989	0.994981	15.2571	1.273	1.31437
ALDH3A1|A	6.60192	0.88323	6.45704	5.73997	1.45839	9.19313	1.21483	0.632896	1.33456	8.85355	8.71498	5.81878	0.591576	1.2977	12.312	7.13798	2.72453	0.527627	2.07334	8.09257	1.66994	6.7601	6.70989	11.0616	0.560885	0.605833	3.24822	2.20762	1.60589	1.4834	9.28799	0.676615	7.19019	11.5263	9.41509	3.99928	5.56578	9.98737	2.21716	0.887364	0.743799	0.567163	8.32338	0.563156	2.28385	0.996677	11.5377	0.600827	0.730367
SLC16A3|A	3.14817	7.27536	3.84907	6.82397	2.29684	4.64763	2.39037	3.45116	4.12796	2.39201	2.36248	4.72756	2.52222	4.34182	2.63193	3.20967	3.46647	2.76505	2.11785	6.36727	4.79923	2.90848	3.62331	2.67181	3.42458	3.23372	3.72758	3.2713	2.95576	4.90921	2.4865	3.83127	4.64419	2.93516	2.86788	4.58679	2.62344	7.92785	4.12289	5.41979	2.6672	4.83259	3.8928	4.56104	5.7775	2.54563	2.57545	3.24092	2.39131
PFKFB4|A	2.74453	2.69131	3.40783	1.29931	1.35303	2.55463	1.48392	1.73183	2.13118	2.53736	1.6641	4.85327	1.72877	2.23424	1.84353	2.05345	2.31287	2.68623	1.99358	3.14541	2.17273	2.37141	3.51308	1.72061	2.6381	3.37112	2.37652	2.45233	1.6933	3.12023	1.89498	1.8335	2.4266	1.75882	1.75536	4.87402	2.2326	4.26177	3.01523	3.36864	1.81786	5.12431	2.42971	2.78675	3.83984	2.81947	2.20577	1.77608	1.46893
HMGA1|A	6.95452	8.26607	7.27424	4.09773	5.91618	7.43386	6.26598	6.05419	5.47308	4.73526	5.43101	7.9612	6.11571	6.72317	5.38187	7.4068	6.92268	6.07606	5.97628	8.31819	7.05466	6.54814	7.7909	5.80194	6.26286	5.79497	7.35984	6.81732	4.57304	6.98951	6.24825	5.47393	6.26844	6.16546	7.16864	8.26325	6.1702	7.67944	6.89916	6.56459	5.82975	6.67536	7.62408	8.68031	7.49078	6.77442	5.04488	6.03216	5.40296
IL4I1|A	2.77398	2.42023	3.27306	1.62307	1.46347	2.62453	2.15529	3.56045	2.81636	1.98618	2.03727	3.37142	2.2498	3.47716	2.19812	2.0093	2.674	2.72888	1.88516	4.56702	3.11557	2.03809	3.4886	1.93201	2.53036	4.04009	2.30808	2.838	1.98809	3.74221	1.64345	2.90433	3.48693	2.91994	1.92161	5.36379	1.84201	3.8724	4.79815	4.75442	2.07272	4.398	3.32319	3.55079	4.45077	1.92145	1.97607	2.20842	2.27629
FABP5|A	4.36223	5.96656	3.38921	2.71298	2.5545	2.49393	3.33552	4.20063	3.17306	3.27423	3.77142	4.69067	2.99186	4.73419	2.7044	3.12881	3.2471	3.51182	4.58164	5.73653	3.93909	2.77722	4.85854	3.67079	3.44032	4.38657	4.14094	4.77118	2.54591	4.46377	2.75191	3.83928	3.83923	3.88855	3.61626	6.16008	3.01616	7.56804	4.80442	5.73157	2.73332	6.32287	3.68598	4.35617	5.46783	2.61953	2.73205	3.20263	3.5177
MMP12|A	1.7632	4.32085	2.32592	1.21187	1.25445	1.31422	1.21187	1.21187	1.21187	1.27281	1.58853	1.68524	1.45583	1.8824	1.77152	1.38109	1.4134	1.85717	1.38429	3.14625	3.63829	1.33742	4.86662	1.83546	1.2455	1.29091	1.29644	1.21187	1.27156	2.13275	1.21187	1.43244	1.511	1.67262	1.31656	1.9754	1.58946	2.32114	3.36903	8.66852	1.25385	3.17652	1.71546	1.62476	6.11787	1.26599	1.39225	1.35651	1.25111
ALDOA|A	8.15463	9.01485	6.50476	8.44589	7.00219	9.39548	7.51418	7.68345	8.57691	5.86271	6.7789	9.65162	7.40545	7.18226	7.0175	7.06147	7.31588	5.89077	6.45086	8.96025	6.66306	7.22451	8.76775	6.33945	6.92195	6.83357	7.64778	7.50166	6.1858	7.39672	6.74733	7.90853	7.56868	7.12314	7.39633	7.91875	8.78136	10.0111	7.43345	8.36637	6.72349	7.9359	7.98205	7.33749	9.2052	7.86243	6.6976	8.50107	6.32075
G6PD|A	5.46217	5.93091	6.0428	5.13698	2.92142	6.76432	4.00351	4.0392	6.05239	3.19208	4.95647	6.55133	4.4861	5.34913	4.38776	5.40755	4.90961	4.46302	5.72187	6.2388	4.7526	4.21697	7.97256	3.71692	4.00246	4.95384	4.99497	5.90468	3.45729	5.32446	4.79082	4.54918	5.82808	4.94933	4.53352	6.07638	4.25842	8.89301	5.92132	5.44034	4.14823	6.33744	6.71894	5.34643	8.62369	5.18508	4.3262	5.15796	3.94893
PLK1|A	3.18527	4.83217	2.99541	2.22672	2.27791	3.42253	2.57977	2.50187	2.29883	2.60921	2.2508	4.63116	3.3606	3.42762	2.76046	3.62243	3.62376	3.68751	2.69281	4.66724	3.89733	2.1896	6.15018	2.7706	4.92316	4.42317	4.52039	3.36823	1.89719	2.80702	2.015	2.24893	2.86158	2.34925	4.28375	5.3263	3.41337	4.82752	4.16578	4.67102	2.23382	5.37513	3.95769	4.16134	4.28546	3.4064	1.99069	3.75854	2.14397
KLF9|A	5.67835	5.70125	6.08768	5.75853	7.29331	4.45894	6.81939	4.21455	7.90175	8.28096	8.19893	4.67561	8.37269	7.98148	8.45531	8.07757	6.50277	6.99676	7.50267	6.99089	6.82541	6.968	7.89932	8.83362	8.21846	6.44259	3.87142	6.99142	7.48874	3.66783	8.20848	7.64206	8.20268	7.49171	9.25599	4.80171	6.14385	6.62354	6.53068	7.90723	6.58389	3.7891	5.88993	7.53195	6.46038	7.0841	8.06245	6.48564	5.14826
KIF2C|A	3.4324	5.24976	3.37888	2.89654	2.31419	4.45109	2.73743	2.6818	2.53727	2.61621	2.19581	4.50077	3.14051	3.25707	2.94158	4.06484	3.17191	3.95832	4.02828	4.1581	3.09655	2.33882	7.01245	2.42578	4.02439	3.82657	4.42491	4.04652	1.81849	4.06527	2.03526	2.22245	2.89389	2.93663	4.1888	5.27835	3.7152	5.08788	4.70463	4.4531	2.35066	5.66838	4.87941	4.87592	4.94847	3.47364	2.12961	3.20498	2.41461
CA9|A	1.67112	10.0403	1.77407	2.49675	2.45129	2.32635	1.46264	1.77858	5.0657	1.49119	1.64671	6.07471	1.72114	3.60984	2.14965	1.52285	2.31122	1.67079	1.62177	7.26436	1.60336	1.57871	2.5317	1.59769	1.49384	1.46264	6.20204	1.5009	2.72872	5.0336	1.46264	5.28951	4.47693	1.74596	1.62027	5.80357	1.90615	6.59391	1.54311	2.69604	1.46264	6.95023	1.78646	5.49031	7.13378	1.67449	1.5318	3.29934	1.5689
UAP1L1|A	4.75001	4.1647	2.72985	4.38391	1.80477	5.31212	2.05482	3.60424	3.53139	2.13275	2.37277	3.12419	2.12895	3.61894	2.05126	2.20678	2.74173	2.6174	2.09975	4.20766	4.09005	2.44997	3.86485	2.48522	2.34517	2.56108	2.72164	2.42173	2.7037	2.30895	1.88145	4.31503	3.71268	2.15872	3.32949	3.0252	4.33551	6.10934	3.28361	3.63582	2.09673	2.1575	2.43535	3.73058	3.1875	5.32208	1.97244	3.15445	2.86977
CENPM|A	3.70967	4.18398	3.69033	2.77742	2.39989	5.40206	3.05393	3.25563	2.46786	2.9272	2.28643	5.25629	3.29219	3.5412	2.96384	4.97369	3.84595	4.36488	4.57825	4.21557	3.20148	2.35173	5.20452	3.07464	4.17173	4.64601	4.80188	4.40784	2.27732	4.37915	2.04618	2.15687	3.03536	3.64856	4.7809	5.48904	3.0244	6.45803	4.12993	4.4608	2.11601	5.75261	6.22133	6.08243	4.00186	4.51985	2.35134	3.47257	2.10026
SLC2A1|A	3.42052	5.83321	3.14897	3.60556	4.81654	3.86888	1.82459	2.50726	3.86236	2.48558	3.91563	8.40788	4.44374	3.56724	4.24449	3.20306	2.96218	2.66368	2.52355	5.83139	2.52594	4.09774	5.99464	3.58551	3.50486	3.05186	2.74	2.05766	2.35109	2.26832	4.03128	4.65596	4.45291	3.17284	4.23149	4.31506	3.29548	5.15148	4.01193	4.18465	1.79709	4.19419	4.04559	3.27018	6.7747	2.39839	3.54284	2.81079	2.29975
SPP1|A	13.087	9.16954	5.51756	8.62911	2.95136	8.13983	3.51883	1.85236	11.1082	5.50894	10.9833	8.98167	9.0243	7.07479	12.7344	8.3664	4.79588	7.06834	10.8267	10.5828	6.94757	10.3255	14.1934	3.87118	7.07689	4.57999	3.80769	11.5873	6.79354	7.62857	10.1748	10.1871	10.5398	9.47381	5.50023	5.374	7.48284	13.0221	7.111	9.31373	5.13137	7.13712	9.28609	8.79342	11.9146	2.82137	5.47573	5.19586	1.02819
NDUFA4L2|A	4.48067	5.89596	3.4603	5.09578	4.23408	5.1485	3.98243	5.76397	4.65699	4.20181	4.79537	7.71686	4.01262	5.00374	4.65893	5.11077	5.68698	4.72428	3.56536	3.09139	4.69142	4.16888	5.21256	5.00748	5.94756	5.03034	4.94917	4.08478	3.14444	4.41424	2.52996	4.90948	4.63849	5.22359	3.53683	4.67435	4.57232	9.83244	4.10014	5.46985	4.53524	7.36953	4.92067	5.75995	7.51917	4.46107	4.21302	4.72144	3.13143
BIRC5|A	4.02124	5.14502	3.89058	3.00651	3.0395	6.06647	3.28401	3.3252	2.72024	2.72606	2.58607	5.34161	4.10759	3.79094	3.56991	5.75737	4.06198	5.15029	4.57904	4.26566	3.93542	3.08791	6.37036	3.78224	5.48673	5.47732	5.74754	4.97799	2.21571	5.41404	2.2114	2.41308	2.94406	3.47871	5.3308	6.12092	3.84672	5.73978	4.70252	5.76367	2.5496	6.29175	6.05924	5.084	5.49143	4.41547	2.3695	4.06891	2.46356
HK2|A	3.09751	6.48811	2.33027	5.62158	4.4034	3.1625	1.77096	2.80956	4.19713	5.4246	2.12047	3.98324	1.874	2.88392	1.96322	1.79468	2.76403	2.11707	1.96398	6.82353	2.51558	2.14507	4.59745	6.18553	2.06658	2.42506	2.15814	1.92883	2.61219	2.41961	1.73557	4.00541	3.5665	2.11666	2.30387	3.46958	5.49196	2.6162	3.24872	4.34581	2.80009	3.45613	2.35609	2.83811	5.04909	2.15816	2.96951	2.32311	2.6964
TKT|A	8.97962	7.9004	8.69528	6.79188	7.39783	8.24835	6.86495	5.1774	7.67192	7.43151	7.40097	7.61335	6.70247	6.78713	7.76524	8.25444	7.21347	5.68696	8.32201	7.57061	7.39983	7.43938	9.37723	6.36631	4.84197	6.47364	6.91073	9.11146	5.38054	7.19374	9.25087	5.8156	7.08956	8.14393	8.32976	8.1183	7.82921	9.71194	7.65219	7.03663	6.60788	7.48801	8.58631	7.22369	8.72986	6.52658	6.65282	5.93496	5.37296
KIF20A|A	3.11496	4.68054	3.92902	3.98724	2.18524	3.39413	3.28033	2.41196	3.09404	2.51563	2.87185	4.10991	4.02065	3.46367	3.05914	4.29471	3.97666	4.85678	4.16336	4.15504	4.01421	2.65194	6.59439	3.13658	4.94462	4.24128	5.30194	4.37157	2.10759	2.87838	2.45634	2.52089	3.12606	3.15727	4.68254	6.12183	4.86379	5.8408	4.90616	4.50603	2.05725	5.26463	5.05906	5.11866	4.70423	3.74714	2.06577	3.82965	2.91911
PKIB|A	2.26178	4.31384	3.42723	1.5925	2.00273	4.52029	1.9009	2.01484	3.39245	2.73989	2.28224	1.89819	3.01825	2.72713	2.60135	1.59596	2.73586	2.14839	2.36866	2.82121	3.5072	2.47822	3.68596	2.06904	2.23978	1.67764	2.11451	5.51529	2.45334	5.15084	1.74842	2.40126	2.86806	1.90085	4.37435	2.88479	2.61288	5.98984	4.90321	4.83911	2.17066	4.25617	4.52351	2.90342	6.23616	3.16822	2.52132	1.79975	1.78777
MYBL2|A	3.84415	5.13401	4.30329	2.92146	1.65589	5.81598	2.59753	3.8525	2.45993	2.12846	2.14458	5.17759	4.03698	4.05913	2.49348	4.76052	4.39323	5.38693	5.06739	4.1352	3.89485	3.19539	6.34268	2.7408	4.11909	5.50409	5.99268	4.12423	1.75563	5.82764	2.3628	2.88929	2.90899	2.30176	5.99119	5.95655	3.51477	6.61006	5.4002	5.51474	2.1515	7.39016	6.06529	6.1518	5.54913	4.74603	1.81174	4.41324	2.45502
ADH1B|A	8.16391	5.97413	9.05685	8.20171	11.5108	7.08117	7.17839	6.82317	10.2694	11.2293	10.7497	5.16361	7.64441	7.99783	11.3199	10.5776	7.80158	9.02653	8.59636	8.50445	6.28168	9.80775	7.03747	10.9258	9.98073	8.50821	7.89687	9.43534	11.0986	5.54006	10.4598	6.37461	11.1552	11.0693	11.6508	9.8013	9.43333	4.44362	9.31672	9.67109	7.67173	1.26446	9.28851	7.09591	7.17645	7.08003	11.7201	3.86182	6.85031
CDC20|A	5.29707	6.91648	5.20756	4.13949	3.26987	6.57204	4.12247	4.04055	3.24853	3.51096	2.86255	6.35402	4.24625	4.49241	3.63326	5.56681	4.96314	4.98044	4.50504	5.26437	4.44459	2.82982	8.64942	2.85893	6.17934	6.09065	6.54293	6.00527	2.61433	6.32067	2.35039	2.87885	3.70499	4.36449	5.01939	7.53642	5.08339	6.94199	6.32345	7.18525	3.19874	8.04965	7.25744	6.38115	6.66249	4.85056	2.54068	4.28073	3.29626
PDK4|A	4.42188	7.50314	7.59122	3.03257	5.59213	3.78448	8.94553	5.50709	7.93555	8.48681	8.63008	6.11925	6.75918	6.45411	9.1341	8.47073	6.61139	4.89986	8.57174	6.84414	9.04343	5.98679	6.87415	8.10399	7.96393	7.01021	5.1264	6.83299	8.13757	2.36598	7.04722	8.58922	8.03672	9.08018	7.13344	4.96619	7.65154	5.12104	6.90911	8.30374	5.31384	3.95033	5.11715	7.74182	5.35744	9.28328	7.86328	6.43145	7.04036
PLEKHB1|A	1.71386	1.69744	1.88037	2.01653	1.54802	1.54802	1.59192	1.88515	1.86947	1.64318	1.79394	6.52355	1.76635	3.27225	1.66059	1.67364	3.97462	2.36582	1.90109	5.64846	4.02573	1.69205	2.8137	1.65694	2.87922	2.68662	6.84353	1.65016	2.90283	2.59004	1.57463	2.15033	3.69794	1.63771	1.769	2.38506	1.60336	2.81302	2.07768	2.00486	1.62671	5.75543	2.81059	3.39861	3.83659	2.21771	1.57209	1.81684	1.76823
AR|A	3.86899	2.57783	4.58084	3.08467	5.10798	3.93656	4.59275	3.21585	5.15221	6.56209	4.83437	1.92021	5.52307	4.67998	6.21148	5.95654	4.22576	4.30739	4.48838	4.28862	4.4892	5.57753	5.02763	5.45587	5.89112	4.68174	2.4507	4.97073	5.89383	2.99163	6.63347	2.17872	6.05189	5.93495	6.28501	4.53847	4.8433	4.16715	5.15995	3.77779	4.85392	1.45233	4.66838	3.2956	3.46495	4.57154	7.51542	4.64078	3.99295
SLC6A8|A	3.23573	6.44423	3.2363	3.98498	1.80636	4.67223	1.69029	5.52071	4.10205	2.81258	2.56247	5.73863	2.59634	4.03747	1.9736	4.98184	4.22264	1.94844	2.51249	5.50045	4.45862	3.91072	4.68683	3.60981	2.58025	1.97455	5.21662	1.73508	3.75104	5.48065	1.96809	5.46628	3.99614	1.97795	5.10072	3.60367	4.93834	5.54797	3.24777	5.197	3.24582	6.81561	4.00931	4.43027	6.12858	1.73928	5.01758	6.36632	3.39965
CXCL5|A	1.57989	7.12586	2.19411	5.32789	1.51792	1.51792	1.51792	1.55097	2.14335	1.51792	3.79575	1.55928	1.54441	1.94702	1.51792	1.72268	1.61248	3.79448	1.51792	3.41161	1.72709	1.82325	7.70936	1.51792	1.53844	1.54235	1.51792	1.5678	3.29989	1.88206	1.51792	1.85416	4.45032	1.57585	1.56109	1.63241	4.38643	8.03651	3.86218	2.4279	1.79616	2.08623	3.55277	1.58259	7.73889	1.66045	1.58587	1.51792	1.51792
NXPH4|A	1.65268	6.77019	1.95812	2.74196	1.43737	2.65909	1.59196	2.67672	2.27695	2.26807	2.70566	6.40508	1.80495	2.53766	1.6052	2.50918	2.24153	1.73086	1.53005	3.34197	2.40217	1.49649	2.18915	1.72529	5.81091	2.19424	2.75433	1.76567	1.60606	1.70578	1.52165	2.78453	2.02754	1.5066	1.97448	3.37325	3.3479	5.4455	1.66401	2.42965	2.45414	4.52568	1.83203	4.32031	6.84642	1.63815	1.79979	3.19627	2.0875
GCNT3|A	3.88729	5.65407	4.02618	2.19208	2.00373	3.85121	1.54001	2.2686	2.35523	1.56035	2.3003	2.82383	2.64601	3.24341	2.09208	1.60462	3.5977	1.54598	2.0517	8.91692	3.50473	2.46732	5.33021	2.23477	1.55453	1.63184	1.92072	2.32818	1.68136	1.74155	1.57203	3.87161	4.71301	1.61576	4.56422	1.72365	3.64976	7.43269	3.38262	1.70899	2.58241	1.60127	2.5297	2.18551	6.07598	1.61311	2.07302	3.23855	1.60997
S100A11|A	8.30239	10.6715	7.08745	6.61372	4.75827	9.90844	5.84962	7.5367	7.89407	6.20633	6.37362	6.44635	6.34422	7.94441	6.3263	5.9982	7.81388	6.55707	6.51081	10.8063	7.96488	6.8888	10.1606	6.58197	6.71837	7.53565	6.91817	7.20738	7.14523	7.14191	5.10535	7.2038	8.89658	7.08171	6.04187	7.62048	8.29311	8.09546	8.13495	8.70841	5.87207	6.40086	7.20429	8.2	10.104	6.59293	5.6796	6.3572	7.10202
CYP2C9|A	8.75037	6.05776	10.4143	2.7942	8.97597	2.96051	7.96969	7.351	9.6029	9.68833	10.0278	7.2126	9.18214	5.24018	7.89431	9.65781	9.18933	6.42722	8.40626	7.5336	9.866	10.5396	4.51598	10.5032	8.81971	9.83707	3.31954	9.02518	10.6778	8.23712	10.4024	8.63945	10.185	9.45642	11.2445	9.89117	8.04992	3.5448	6.04686	5.22681	9.31708	4.36492	7.27636	8.07299	8.3962	9.40688	11.0902	8.87613	9.40936
TFF2|A	1.54102	5.18464	1.47397	1.83427	1.47397	1.47397	1.47397	1.76646	1.55846	1.47397	1.47397	3.74032	1.9158	1.47397	1.47397	1.47397	1.47397	1.60472	1.72043	8.85708	1.47397	1.47397	6.3975	1.6622	1.47397	1.55179	2.50794	1.47397	4.64308	1.47397	1.63168	1.62167	6.82768	1.47397	1.84617	1.47397	1.6078	6.46448	2.64586	1.86106	1.63252	2.29222	2.23446	1.674	6.15654	1.47397	1.47397	1.47397	1.47397
PITX1|A	1.65912	5.73665	1.60399	1.79367	1.61902	3.80425	1.57834	4.8373	1.59928	1.59312	4.51261	4.22463	1.61979	3.59895	2.00487	5.08985	3.15136	3.88996	2.24245	5.41084	3.95632	1.80836	5.77311	1.96063	1.61048	1.85845	5.49766	1.61775	1.57834	1.57834	1.57834	3.40914	1.60067	1.60143	2.50383	5.62735	4.58337	5.56726	2.54323	1.66239	2.60064	6.42211	2.45149	5.94847	5.6474	2.22138	1.9032	6.02959	2.16058
AGR2|A	1.60339	11.845	1.57686	5.03322	1.78398	6.55259	1.54763	1.63477	4.30616	1.54763	1.54763	2.15418	7.64425	1.8861	1.54763	1.54763	4.51689	1.54763	1.57227	10.6154	1.65918	1.59436	6.57469	2.82469	1.56606	1.89503	1.74526	1.59249	2.58733	1.61659	1.54763	3.40578	6.09212	1.62505	2.69806	2.58322	2.87485	6.71131	1.9075	1.83484	1.83783	1.59111	1.98414	1.64324	9.09071	1.63482	1.54763	1.58031	1.54763
PRAME|A	5.79296	1.4992	1.62441	1.4992	1.4992	1.4992	1.51803	3.76944	1.53444	1.66422	1.4992	5.02211	6.05819	5.86162	1.51275	1.4992	2.47201	3.21722	1.4992	6.15056	6.03685	1.51673	6.74529	1.4992	1.4992	1.51551	5.58268	1.4992	1.4992	4.92137	1.4992	1.90636	2.18926	1.5942	1.4992	1.4992	2.54242	7.50037	2.64083	2.35058	1.6301	3.67706	1.4992	3.28975	1.81737	1.4992	1.51459	2.96123	5.08599
BAAT|A	9.33282	8.59998	9.50223	8.6128	10.3157	9.48024	10.1634	8.78049	9.54173	8.98198	10.2316	3.48153	10.804	8.83114	10.319	9.72383	8.81229	9.35835	10.4628	7.81645	9.41022	10.0411	9.83238	9.59582	10.1027	9.36526	6.37947	10.6296	9.79289	8.29092	10.2243	9.20581	9.8078	10.3789	10.9818	9.11631	8.62431	7.05161	10.5479	8.8405	10.0386	6.01009	9.79835	9.43887	8.56614	10.3594	11.3474	11.343	9.63649
SPARCL1|A	6.07823	3.18815	5.01759	3.27404	6.74696	3.42046	6.67972	6.50717	7.86941	7.8043	7.05092	4.82559	5.40511	8.04362	11.7162	10.687	7.60372	6.26018	6.50608	5.05266	7.50288	6.90708	5.09543	6.43628	8.23762	6.9288	5.62771	5.09912	5.79917	2.42077	9.51656	8.0386	8.10133	11.3016	6.81105	10.2012	6.21419	4.29585	6.21513	7.45035	6.48057	4.54485	4.97819	7.86246	5.75563	5.01367	10.5859	6.99604	5.09958
GAL3ST1|A	4.95711	2.07748	2.83909	4.19953	1.43489	1.52485	1.46327	5.69177	3.01572	3.18438	1.8057	6.34015	1.52054	4.43825	2.77151	1.98103	3.20642	4.64975	2.2397	4.84326	4.24215	2.6281	5.14804	4.10523	1.48761	2.02162	5.64538	1.47374	2.8449	5.29786	1.90491	5.76018	3.74006	2.90596	2.43179	5.7143	5.3317	5.76463	3.21173	2.01012	2.51044	5.63437	4.9766	5.73905	4.04623	5.38938	2.88425	6.73661	4.49475
PTGES|A	2.55885	5.48979	5.85935	5.72461	1.53638	2.19635	1.43464	2.21949	2.00782	1.84471	1.7878	1.7796	1.50464	3.17779	3.56937	1.84555	6.69227	1.66777	1.64078	6.87293	3.34235	4.09626	3.16553	1.97317	1.73132	1.59052	3.82063	1.84166	2.30579	1.631	1.43464	6.05078	3.62398	1.8412	2.03683	2.00961	6.38549	3.82958	4.05923	1.92233	1.50239	1.75544	3.8267	2.85483	3.38966	1.71658	2.21029	1.66128	2.50101
EPS8L3|A	5.07695	6.90134	2.96092	5.133	1.32615	5.12942	1.42494	2.14996	2.58459	4.09675	4.58958	4.62908	6.99775	4.224	4.45321	3.37334	4.19992	4.94239	4.15491	6.87435	3.10116	3.85239	7.39059	4.13413	1.32615	1.41208	4.80696	1.39746	1.93074	3.3462	1.83863	4.96662	4.64478	3.26638	4.37253	2.55604	5.06195	6.11148	2.8673	1.77378	4.6712	3.82832	6.27728	4.10024	6.86171	1.5574	3.76823	3.0039	3.48775
PYCR1|A	7.13881	6.00577	4.66285	3.88258	5.62148	5.69217	1.7019	4.78869	5.00365	4.36693	1.58888	7.6294	6.24134	5.1871	5.12428	1.80222	3.59839	5.50463	1.41165	5.90612	5.73802	2.02738	6.8799	4.87731	2.3339	6.36945	2.69198	1.50388	2.98229	5.38563	5.10792	4.81552	3.95639	5.65986	5.04349	7.16091	5.52142	6.93344	3.59786	3.26605	4.0136	6.46474	5.27071	6.25771	3.41238	3.33343	1.94661	5.09028	4.2657
TTC36|A	3.36689	1.65747	3.82735	4.02225	5.55166	4.42375	5.88579	2.66498	3.7815	6.37064	6.37347	2.2075	6.306	2.18738	5.80886	4.90923	3.33789	1.30315	5.44768	5.39672	2.19975	1.96218	1.69959	2.4221	7.95322	4.95319	1.64864	5.86195	7.45279	1.54246	6.5969	1.41796	6.20251	5.76408	6.40281	2.77811	5.12045	2.76053	5.11698	5.27449	2.63089	1.88678	1.62159	1.68313	3.38971	4.23929	6.1287	1.51513	5.4801
MDK|A	5.13382	6.31871	7.16851	6.11518	3.68041	8.14803	3.19487	10.5366	5.28979	7.21433	10.0292	8.75735	8.94597	7.71799	8.98206	9.43135	8.45539	7.79952	5.11724	9.07503	8.05059	6.28291	7.63648	5.68691	8.18147	6.76295	9.01204	5.13037	4.34477	8.61322	5.97935	9.23074	6.94731	7.52951	5.98277	9.38552	9.2564	8.79371	8.72171	6.67735	7.22343	9.14232	7.39797	8.73503	8.91475	6.7598	6.59565	7.40107	5.57098
AQP9|A	5.73528	4.06498	9.69575	9.09036	9.58446	6.43725	9.02571	4.2469	7.33434	10.9698	10.5424	5.57194	9.66469	7.98202	11.263	11.7976	7.79163	8.97565	8.77244	8.03378	7.31309	9.77966	7.57986	10.9111	10.1721	8.08183	7.49184	9.84625	10.1087	4.46077	11.1719	5.32838	10.5562	11.0374	11.6358	11.4487	7.41563	4.16356	8.6812	8.16325	6.97402	8.21404	9.49296	6.69253	5.81977	8.50067	11.8954	4.85444	5.20314
HPR|A	9.14174	2.95761	8.73667	7.5256	6.38957	9.4568	10.1081	8.39783	6.84514	8.59188	11.1463	7.98114	8.86551	7.02624	11.0195	7.74543	10.1746	6.45144	9.89127	7.99798	9.03665	10.0765	6.16641	9.16122	10.6505	8.61448	6.40376	9.12661	8.54726	8.67419	10.7516	8.09429	8.68387	10.4531	8.87257	6.81003	8.22785	5.41121	10.0267	7.27469	7.76475	7.52691	9.44584	7.45739	6.01768	9.73628	11.4565	9.4708	9.20022
DUSP9|A	2.79389	4.1584	4.46872	2.43091	2.47173	4.02416	2.45225	6.57648	2.30775	3.73889	3.33113	5.98003	2.1092	4.92243	3.96937	3.03046	3.0686	4.03958	3.63087	2.02728	3.12888	3.35995	5.87436	3.41366	2.63708	4.13591	4.53527	2.47575	1.86239	6.32103	4.82632	3.52162	2.80746	4.17876	3.96833	4.08713	4.02875	5.55356	7.73288	2.40502	4.65721	9.40419	3.82385	4.12998	4.25725	4.42961	4.16525	4.5972	4.99303
ADH4|A	3.67666	2.67835	11.0024	9.28813	11.2486	5.89244	8.36647	7.84401	10.5353	10.8706	10.9852	5.72388	8.29585	7.71804	12.3301	9.22074	9.80549	6.12653	7.44577	9.31367	8.35815	10.4218	1.35156	7.65335	10.8868	11.1289	6.79177	5.99559	12.0255	7.61416	10.2813	8.72893	11.11	10.4959	10.8043	10.6851	8.59026	4.07093	8.9628	9.80655	2.76157	8.90184	8.86297	6.24141	8.67333	10.7727	12.2234	4.44394	6.32384
CYP8B1|A	6.05922	2.23341	7.98594	5.53532	8.51547	4.28947	9.97822	2.48011	9.01344	9.96462	10.19	2.46315	8.90874	4.04798	10.5963	7.36662	5.58006	3.38124	9.13172	8.13956	5.46421	8.88564	6.40464	7.15729	9.62902	9.25388	3.5272	9.36642	9.36131	4.98561	9.80535	2.06061	8.17936	10.1821	9.27498	7.58641	6.23149	2.58996	8.98349	8.95952	4.47165	1.78934	6.17586	3.40873	5.60837	9.66695	10.5039	1.65576	3.57803
S100A9|A	8.6792	5.28442	6.25125	5.36441	3.12998	13.2912	2.65922	5.1258	4.30256	3.51222	4.63108	3.29917	6.93872	4.32302	4.31174	3.24865	4.88764	3.69809	2.16975	7.24358	4.02411	4.69929	10.7425	3.83442	4.45082	4.81524	6.81059	2.48099	4.15958	5.84175	4.86022	4.97954	6.51429	3.09393	3.71797	6.52286	7.42243	11.7452	4.80221	7.04687	2.44133	3.77169	7.85893	5.86215	8.28229	2.6383	3.64706	2.60981	5.46652
AFP|A	2.44754	1.53099	5.29078	1.95609	2.35017	4.86814	1.78199	11.4192	3.01821	2.57899	2.08876	4.15262	1.90008	3.82439	3.62849	4.32324	9.60626	6.64571	3.94423	2.14411	8.58858	3.02885	2.56043	3.34553	6.14496	8.29017	8.56629	4.13591	3.16445	14.3753	2.49348	0.939552	2.87893	4.05177	2.62726	8.43804	3.21221	3.43358	7.54506	3.76123	4.22115	11.4102	13.4101	5.07271	9.18417	6.74391	2.99775	7.30491	12.8707
UGT1A4|A	3.16952	2.74808	7.10716	4.62224	9.89779	1.33044	3.22855	1.74977	7.34441	8.21402	7.27803	5.34466	7.66658	3.82865	8.95771	9.16318	3.61548	4.80355	7.44762	5.58372	6.44638	7.21478	3.4981	8.40247	7.36257	5.17492	1.56767	5.16526	6.67936	1.19986	9.23704	7.06084	7.87581	7.51278	9.03497	5.79549	1.6967	2.44596	6.05107	6.02286	5.56347	1.34883	2.00825	6.24983	3.27765	3.84132	9.21005	3.90914	1.87599
PGC|A	2.17528	1.84076	0.968623	0.887623	0.824117	2.28781	0.867163	3.45934	1.90932	0.824117	0.824117	15.7405	0.824117	2.62282	0.973523	4.75643	7.73916	0.978117	0.866012	11.4756	4.87011	2.79727	0.824117	1.12631	1.52766	0.86144	7.17788	0.862591	0.824117	6.85784	0.974402	0.824117	0.824117	2.62224	0.95318	2.06131	1.01146	5.84549	0.824117	3.05973	0.901474	2.43029	14.0406	8.79887	1.21479	0.849561	13.5268	0.906628	1.09551
REG1A|A	8.21577	6.68076	2.57954	13.2253	1.08098	2.12217	2.03429	1.1362	3.9078	5.69631	1.7651	2.71764	1.16832	1.48196	5.16702	1.15119	1.37863	1.08098	3.94183	5.37104	1.37647	1.08098	1.12493	6.49802	1.11534	1.08098	1.12475	1.12312	1.08098	1.12454	3.37839	4.26189	5.66593	1.61755	1.35003	1.43683	3.8887	13.2504	1.08098	2.08308	5.3427	1.08098	8.56775	1.11768	8.80044	1.08098	3.90647	1.31009	1.08098
CYP3A4|A	1.99117	1.09785	11.5942	0.882432	2.91329	4.27924	7.13882	4.61833	1.40673	13.6098	7.13625	4.32749	5.51572	5.29351	11.4229	8.2329	8.15196	0.957013	3.97835	5.47013	10.6547	8.73076	1.43501	13.7729	1.98227	6.19651	2.2107	2.84328	12.7097	1.34701	12.7382	6.55175	12.3205	11.8625	13.8518	4.36416	8.07608	1.03767	4.58382	6.02487	3.47825	1.03074	2.57875	7.2864	3.69607	12.5076	14.1156	4.03393	2.98069
CYP2E1|A	2.71165	6.00011	9.75092	11.6866	14.059	10.3967	4.91276	6.06622	11.1535	13.2205	12.3154	10.0504	4.5482	7.48002	12.655	12.6065	9.93729	12.477	2.69877	8.89741	5.07062	10.8125	2.04831	13.1785	7.554	10.2667	9.87586	1.60236	12.2318	12.0821	7.93831	5.29264	12.5379	11.7521	14.0443	11.654	6.97236	2.10909	2.28362	4.86752	9.41105	10.8153	11.9164	10.4221	8.02546	5.93871	12.8558	1.97833	6.71268
DCXR|A	10.1944	7.34019	9.69147	10.0734	13.1496	11.0749	10.0534	8.00179	9.34324	12.0977	10.8219	10.6776	10.5437	7.00891	12.036	11.78	9.22764	9.21059	9.5884	7.35675	7.95069	9.89105	8.06281	10.7499	11.5469	11.1781	8.82857	9.88385	10.3047	9.5561	11.0776	8.02547	10.6644	12.4482	10.1642	9.9585	9.17392	8.40431	9.3016	10.9877	8.21601	9.74336	10.0625	8.41365	7.14372	9.3363	12.0316	6.63328	7.76678
SEC14L2|A	6.35056	2.60787	5.57536	3.99463	5.22256	4.36572	8.35391	3.45855	5.11545	8.0751	7.53498	3.95995	5.81776	5.04123	7.84025	7.01264	5.3293	5.18815	7.44111	5.27714	5.92192	5.87445	4.34989	4.42611	7.91504	6.60303	5.03229	7.21219	6.93113	4.24824	8.69709	4.1535	6.95237	8.41713	6.15801	5.46019	7.69245	4.23732	6.80526	5.77047	5.3785	4.77123	4.65344	4.40586	4.51293	6.29551	8.72574	6.23328	5.81501
CD5L|A	1.69135	1.43187	2.5562	1.46878	1.97604	1.70357	1.94251	6.93109	1.53992	2.00132	6.48848	1.38506	1.41214	3.88888	6.17774	3.32571	1.45026	4.03319	4.79024	3.55646	2.76508	1.48911	1.92904	3.19637	2.90302	6.34613	1.38506	1.43603	5.94018	2.20814	4.52923	2.09937	5.55799	4.25318	4.04313	7.57711	2.1699	1.66828	5.88962	3.85188	2.64263	1.69639	5.54311	3.88413	2.05896	1.46793	4.24882	4.26359	5.33598
SLC1A2|A	2.65543	2.04917	4.38485	5.21393	6.9182	3.5936	3.95086	1.52533	6.38267	6.14454	4.37394	5.43031	4.17719	1.68258	7.60264	7.53708	2.38857	3.71784	2.98348	4.42695	1.72688	7.09798	1.81684	4.17323	6.37132	3.66715	2.11054	4.36063	5.35681	3.78269	6.65743	2.67468	6.13116	6.5415	7.63893	6.52693	5.69769	3.33185	2.47404	3.0126	4.19605	5.30551	5.02379	2.96282	2.35316	3.16732	7.73524	1.85116	1.85709
ETV4|A	6.24096	5.00935	5.58448	1.70617	5.55045	5.4637	1.63635	4.01575	3.29516	5.99583	1.67839	4.91984	2.42269	3.75893	2.46506	2.814	6.31002	2.09599	1.58172	6.00964	5.29014	3.56142	5.36602	3.96936	1.57252	1.70773	7.66167	1.71781	3.00636	2.91918	6.67764	5.22778	5.06555	3.76184	2.91249	6.00142	3.51749	5.56385	3.83463	2.07801	4.34017	7.61696	4.52275	7.1276	5.95872	3.2385	1.545	3.73192	5.40217
SLC29A4|A	2.64488	1.8655	4.52463	2.22147	4.26002	2.53765	1.46066	6.0641	5.03143	1.67325	1.53713	5.98722	1.59414	3.53069	4.12587	4.80568	4.53758	1.92562	2.22871	4.08053	4.44242	1.77547	2.73049	2.85579	3.19913	6.79415	5.14926	2.18198	2.46856	5.35282	1.58654	6.40645	2.81255	2.46747	1.76383	5.56157	2.97494	5.82501	4.02535	2.17351	2.20662	8.70306	5.06068	6.56957	3.10379	4.62663	2.2234	8.25984	2.6082
CTH|A	4.45158	6.49425	5.01642	9.68	12.0172	3.67678	5.30628	2.90472	10.3353	7.67754	5.52419	8.15017	6.83228	4.52212	9.14778	6.51156	4.13877	6.20453	5.88871	4.94839	3.32588	7.70602	6.55607	4.27615	7.51941	6.99104	2.45793	5.55174	6.15762	2.58134	7.70621	6.70524	6.96773	8.92111	7.21081	4.44471	8.02328	4.23676	6.07685	5.31125	6.75714	5.4673	3.82568	7.14597	4.76571	6.17201	8.14055	5.61897	4.44086
NAT2|A	6.26613	2.94072	3.39114	1.96901	6.7477	1.81602	4.76072	0.805408	6.95249	1.75008	5.22822	1.06288	3.11643	1.64937	7.52703	2.91356	2.54473	0.797253	7.86587	5.67761	1.60855	3.94495	1.05629	6.99715	2.65782	2.52389	0.947657	4.27245	8.15619	0.645614	4.95196	4.12814	5.92336	5.83495	5.14486	1.31652	4.57398	1.93624	5.35015	2.7133	1.81279	1.21557	0.645614	0.803997	5.11869	4.2883	7.48135	1.22546	1.07112
ACSM5|A	6.05249	2.67317	5.06936	3.32903	6.32731	4.21944	6.1814	2.63133	4.78757	7.46071	5.92189	6.48647	6.45764	4.73369	7.54081	5.8084	5.25631	1.67007	6.02807	5.67033	6.80104	6.19	2.70812	6.61327	7.18881	5.46029	2.72841	7.98991	7.83412	3.35459	6.49985	3.71415	7.41949	6.90063	6.74889	3.5554	4.86395	2.10884	6.71556	6.41285	6.15459	3.71903	5.19888	3.28369	4.35734	7.59871	6.76057	3.39405	3.78805
FMO3|A	5.8205	4.2121	9.90437	6.87438	7.33978	7.44695	8.6128	2.6051	6.36488	11.2221	9.43144	8.34775	8.22006	8.85256	10.6453	9.42608	9.51636	8.68143	6.74523	8.26856	8.51575	10.2692	8.24629	12.1248	9.09972	8.9921	7.9402	7.27444	10.1229	2.31352	10.7964	2.99573	9.47563	9.27736	10.4982	9.07131	8.37	6.99105	6.63596	8.43302	7.81226	6.01749	9.47691	8.95773	6.44965	9.09963	9.72002	4.85068	7.41961
ALDH1L1|A	8.68224	3.88019	8.41371	4.57419	7.86284	7.89071	7.32243	6.47957	6.14549	9.56838	9.1096	7.86425	7.26124	5.37832	10.3481	9.55948	6.59832	3.85527	8.03091	6.05527	7.93984	9.04459	7.93538	4.44035	6.7645	6.28853	2.21345	9.93203	7.78505	4.15853	10.5221	6.73605	7.97029	9.259	11.5283	6.39412	7.99952	6.75504	7.75788	7.15031	3.90336	3.57009	6.53087	3.49155	4.63392	6.2416	9.21996	3.40546	5.71113
HSD11B1|A	4.6203	3.51845	7.32396	6.96049	11.3732	3.66587	10.756	2.05015	6.8436	11.044	10.4893	3.45841	11.2177	5.46641	11.5014	10.6553	4.33922	3.9162	10.7912	7.89165	8.55642	9.1173	3.73499	6.09349	11.3957	5.9249	3.07384	9.96055	9.9983	1.8691	12.3111	4.32552	9.59917	11.4486	10.3557	5.56412	8.53557	4.76094	9.52867	10.645	5.05693	2.00642	3.83999	9.41434	5.51236	6.37368	12.0037	3.85473	6.34823
NOTUM|A	2.18052	2.56559	3.17992	7.20297	3.70944	1.01098	4.15928	1.38813	1.43327	10.7361	7.16559	11.1661	1.26516	3.19669	10.5107	10.478	2.8164	0.894782	0.813547	3.96563	3.29346	1.78463	0.787176	8.50666	3.2911	2.25843	4.25915	1.32659	6.61808	2.06437	7.91886	1.02873	8.83399	10.3103	7.34257	9.95409	1.99307	2.27745	2.82676	3.85926	2.47556	7.2272	8.27426	3.1956	1.24708	2.20282	9.18793	1.72168	1.73034
CYP1A1|A	2.15739	0.957473	2.53194	0.986879	7.12707	4.43606	2.8768	2.47912	1.17253	11.9015	4.71773	1.45269	4.36836	1.08843	8.10193	8.16473	0.898355	1.33741	3.81881	1.8452	1.2684	1.95413	3.01574	12.1328	3.21737	4.82066	0.943243	1.60291	5.28563	0.964883	5.28292	3.78879	7.97823	7.53854	5.52628	2.46587	3.31337	1.0668	1.32406	3.18305	3.56248	1.18726	2.07554	1.43717	2.14166	2.81307	3.7144	0.914163	0.919049
HPD|A	12.1597	4.96299	10.2663	13.3916	15.4946	8.85422	7.29179	3.13288	13.102	11.9601	12.3718	12.0739	9.14389	6.40716	13.1318	11.1728	7.82648	7.57457	11.44	8.63483	10.1448	10.9611	3.76268	1.31916	11.6329	9.86732	6.82734	13.0872	10.687	7.83731	12.5265	12.0998	10.3583	13.08	8.94119	6.49153	11.8494	2.01038	9.91383	8.17311	11.7634	6.31502	7.49975	5.42656	5.52457	11.4367	12.9938	6.22123	5.79242
CYP1A2|A	2.8337	1.53742	5.9089	1.53517	5.40911	1.9752	2.83003	1.513	1.59565	11.7324	6.08602	1.70024	1.72327	1.81135	6.18525	4.67636	1.58051	1.513	2.46766	5.21638	2.07508	2.26295	1.81574	7.44969	5.02508	2.97081	1.54065	2.33386	10.7065	1.54052	9.42384	1.61108	9.87663	5.85183	9.96405	2.42431	5.59453	1.59268	1.77512	3.27158	2.58698	1.66131	1.58741	2.11659	4.52608	3.25825	10.8195	1.513	1.513
GSTM1|A	1.99031	2.42032	6.72625	5.27652	4.99688	1.61756	10.5952	1.59785	4.37635	10.5871	7.26776	5.91292	9.68741	1.27311	10.1324	1.47433	6.87482	3.06368	5.73213	6.61564	1.31159	1.42451	1.78333	1.54579	1.34586	8.04447	1.48054	1.41864	8.47063	2.38906	1.65418	3.8196	1.52617	10.3571	1.42363	6.48119	1.42163	5.50125	9.27052	1.36928	1.36362	1.79451	5.28922	3.62925	5.17092	8.67021	1.48167	7.88048	3.43699
HAL|B	4.77689	5.44938	6.17579	5.91055	9.70111	6.69633	5.45491	6.35987	7.60119	1.55189	4.01865	2.55392	9.24959	6.87761	1.57433	3.10245	5.86357	6.41773	7.41764	4.97594	7.17522	8.1256	6.02612	1.58219	6.87845	8.29017	6.15766	5.22073	4.40812	7.08576	3.77039	8.24569	5.56794	2.03903	1.77349	3.04373	7.0179	1.97614	7.58612	7.96455	8.58217	6.42947	2.16558	7.13127	5.10307	7.76781	1.80756	5.78246	8.32452
SLPI|B	10.5398	10.5199	10.0128	7.66124	7.95331	9.50804	5.45298	6.68947	8.75794	5.67971	5.07293	3.8732	11.5286	8.65763	0.919325	1.39703	8.00369	10.2394	7.78634	10.204	7.23381	9.42076	9.5051	3.93052	8.95759	9.37857	10.711	7.87121	6.41664	6.92673	6.05341	8.0179	8.2262	4.38628	3.71031	2.98828	11.5219	11.4078	9.26092	9.32536	9.10652	5.90248	5.98792	11.4337	9.86073	9.34537	2.29877	6.70847	8.83876
H19|B	2.70699	2.5971	5.81666	2.94767	2.97045	3.3131	2.03037	12.7166	5.17935	4.66371	4.72017	7.26553	8.14172	13.2046	4.46311	3.81209	8.58835	6.7804	5.1588	7.86026	5.64109	3.37823	4.29832	4.59464	5.68284	6.07716	12.4916	2.5014	11.8952	1.91082	5.24023	9.98018	9.67827	4.11423	2.95187	13.3654	2.97443	6.14192	6.75286	6.70637	3.6241	13.3327	4.41972	12.8771	7.34771	8.12316	2.56414	10.9281	10.9465
MMP9|B	6.0023	3.74267	4.62228	2.3867	1.26575	3.14441	3.01966	4.94461	2.74617	3.07007	2.63458	4.66084	2.08441	5.79462	4.13624	2.85412	2.90818	4.59015	2.97192	7.22003	5.32809	3.20725	6.02921	2.93949	3.51943	6.50059	4.48566	2.13715	1.55725	7.7423	1.68144	3.78819	3.65855	3.11588	1.98522	5.6887	3.26868	2.14987	6.6239	7.76659	2.49245	6.11925	5.06333	4.18056	6.87568	2.08326	2.15128	3.94202	2.76516
CLEC3B|B	6.58081	3.0009	5.25938	3.30436	5.5066	4.19333	4.88303	6.23159	6.31707	4.74879	5.50013	3.26542	4.55499	6.37925	4.57673	4.77693	5.33297	5.23822	5.7174	3.96187	6.23391	5.05912	3.81141	4.73943	5.48024	4.51736	4.75727	4.68438	5.66857	3.2748	4.15702	6.37167	6.73946	5.52959	4.45926	2.41504	6.24517	3.52408	5.20617	4.99458	5.51981	2.56788	3.41684	5.76164	2.65491	5.15433	5.75098	5.34664	5.82774
SPHK1|B	2.53444	4.15033	4.09968	1.74259	1.50781	2.64492	1.86272	3.7091	3.12638	1.7072	2.8102	5.92306	1.80492	6.05916	1.80938	2.66342	3.06521	4.94235	1.76066	4.24237	3.65976	2.46105	6.1316	2.16609	2.90634	2.51197	6.78629	3.54686	3.13062	6.90295	1.53147	3.42937	4.17792	1.83239	1.76421	3.79438	2.64331	6.71458	3.75768	3.23284	2.23312	6.77446	5.80429	6.52117	6.23865	2.23668	1.5516	2.55969	2.13042
CCNB1|B	4.79167	6.30532	4.81087	4.16992	3.31145	5.15053	3.82129	3.80964	3.7109	3.61362	3.29939	5.46803	5.2682	4.45439	3.82288	5.35195	5.19178	5.65755	5.75861	5.50562	4.91916	3.97193	7.16725	4.13997	5.50282	5.68613	6.68039	5.59683	2.98687	4.9235	3.15378	3.18836	3.62011	3.94639	5.34212	7.43541	5.33705	6.31674	5.47708	5.86391	3.39095	6.39874	6.4734	6.09699	5.97494	4.88273	2.47889	5.36248	3.65228
DNASE1L3|B	4.56182	1.36821	4.92724	2.46627	5.26014	2.45973	4.88988	4.40707	2.97797	4.95532	7.49552	2.2761	3.70439	6.29287	3.89052	4.06199	2.20114	4.97812	5.59499	5.04642	4.42158	3.57704	4.70664	5.43312	4.03123	3.93907	3.4624	4.28493	7.37644	4.52335	6.03145	6.84028	7.74044	5.62262	5.23372	1.73134	4.13182	1.3416	4.78354	5.4813	5.24156	3.04045	2.65771	5.02963	3.4921	5.15913	6.39924	4.18672	7.40433
TREM2|B	4.8513	4.14182	4.95507	1.31111	1.80508	3.36435	3.03911	3.88446	4.36099	3.8771	2.42789	4.42243	4.71556	3.4231	2.64419	2.65593	3.22353	3.42995	4.62654	6.18371	4.65552	3.08247	6.02776	2.97574	3.97134	4.90632	3.79403	6.31784	2.7127	4.89588	1.79693	4.53969	4.95755	2.85291	3.32216	4.06562	3.00388	6.48162	5.60951	5.83285	4.31902	3.73455	3.62301	4.23958	4.11765	3.29681	2.68144	3.59353	2.35277
SLC1A5|B	5.86572	6.52155	3.94263	3.33488	2.11785	5.75504	3.09917	4.28222	4.47445	3.23818	3.19429	3.69031	2.71276	5.59357	3.83705	2.85839	3.99748	3.66573	3.81887	6.4026	3.70963	5.10744	6.09049	3.22835	3.91039	5.53649	4.12495	3.44165	3.96396	5.52862	2.50138	4.3612	5.34361	3.53683	2.6466	7.59209	5.39654	7.55668	5.42504	4.72264	4.68037	6.66438	4.14699	4.89584	6.26557	4.44392	2.69667	3.63219	4.60778
EPO|B	1.72963	2.84257	1.4913	3.38545	2.71067	6.60178	1.36772	1.55178	1.73425	1.57382	1.36772	3.02704	1.469	1.97508	1.36772	1.43218	2.20006	1.40862	1.36772	5.4057	1.79955	1.46805	1.46818	1.53939	1.44665	1.54872	4.53452	1.46412	1.68924	7.3157	1.36772	1.41411	1.87615	1.36772	1.4102	4.19373	1.67082	2.42939	1.96111	4.56554	3.41653	8.10968	2.63907	2.73502	3.11643	1.73873	1.36772	1.36772	2.16515
ASNS|B	2.10818	6.13412	3.29221	3.87697	1.91338	2.30898	2.35444	6.11198	3.29862	3.25002	3.02276	4.79527	5.06049	6.49551	1.9049	2.86058	4.62179	3.16013	3.22835	4.44524	3.76808	2.29353	1.90505	3.70695	1.96265	5.67038	3.46467	1.74572	3.17311	5.41524	3.06459	2.77599	4.32631	2.04141	4.1925	4.69811	5.26805	4.46509	4.14571	3.06142	1.7877	6.83391	3.87741	4.29485	3.70686	3.53481	1.85397	1.99396	2.72973
PTTG1|B	4.9274	6.56121	4.65774	4.50297	2.46968	7.26063	3.98806	4.29627	3.16629	3.95779	3.68569	6.36847	5.4086	4.37769	4.24254	5.97139	5.11597	5.50704	6.01213	5.14875	4.81636	4.08897	7.1783	4.87845	5.80952	5.57719	6.54516	5.20177	2.67084	6.48054	3.1995	2.76525	3.72264	4.66826	5.88259	7.19897	5.25579	7.05831	5.72058	6.28629	3.07885	6.89044	7.1918	6.59404	5.7755	5.08018	2.64799	4.75905	3.70164
GHR|B	4.32594	4.47905	6.23556	2.85403	4.61126	3.66451	6.3207	3.9702	5.81237	5.93386	4.53286	2.73848	6.82943	5.87638	4.6959	4.84494	3.30515	6.56908	4.84743	5.91957	4.48739	5.15559	6.03019	6.48887	6.20592	6.85479	4.27324	4.70626	7.52926	2.99556	4.24965	6.53336	6.80505	4.54164	4.88848	4.66157	6.2951	2.5966	5.52669	6.15339	5.92981	3.0479	2.63986	6.32435	4.85847	6.65973	4.67879	8.12299	5.50403
GNMT|B	6.2672	4.03007	8.2211	4.38815	7.10207	5.78601	6.52343	6.74055	5.46633	8.56532	8.40128	7.34487	5.85507	4.43815	8.4536	8.4385	8.43829	6.75046	7.53452	4.17499	7.66456	7.46964	8.45295	3.1303	10.5707	9.59239	8.43488	5.39727	8.03377	4.73696	9.59983	8.43844	7.9571	5.47368	9.87641	4.5663	9.24312	3.17384	5.46867	7.26228	7.20974	5.35668	5.26022	7.53407	3.66756	7.32366	6.71987	6.08608	9.57299
PFKFB1|B	3.70078	1.82678	6.41841	1.88814	4.63918	3.42408	5.25051	1.73728	4.40256	4.74919	5.59983	2.35653	7.21314	3.07984	3.98434	4.74108	4.96619	4.12423	6.14071	4.07255	5.83196	5.39802	3.54517	5.26109	5.9549	4.05761	2.37016	5.99468	5.46672	3.4961	6.70218	2.22817	5.41321	4.61942	6.58791	2.9327	4.93815	2.47511	5.56776	5.92589	4.17328	1.52326	5.36738	3.88507	3.42612	5.93744	5.73528	2.5104	4.98751
UBE2C|B	4.70633	6.32351	3.94921	4.4728	3.10951	6.60413	3.93613	4.30664	3.72766	3.45056	3.27903	6.24129	4.80167	4.78159	3.97569	5.7774	5.58858	6.65092	5.61151	6.10999	5.29907	4.14431	6.86514	4.3724	6.28605	5.02364	7.72252	5.42961	2.75793	5.69812	2.48516	3.07816	3.34833	4.88965	5.74801	8.09411	5.18102	7.40722	5.15555	6.80798	3.38998	8.25748	7.71396	6.88362	3.37233	5.89869	2.22509	5.74784	4.12651
GLYATL1|B	4.71121	2.8893	6.4282	2.11812	5.87457	4.25119	6.06239	3.1814	5.16931	7.24212	5.15413	3.99759	6.72899	5.28429	6.24502	5.76289	3.91069	6.22674	6.76698	5.33789	5.4334	5.82633	4.74564	6.44178	6.4078	6.63602	2.97504	6.76711	7.40759	3.77984	7.51222	4.62452	6.35344	6.36592	4.99056	3.85032	4.25789	2.55954	5.35747	5.39912	6.19733	2.53502	4.04918	4.37535	3.97978	5.99815	6.87424	3.63234	5.84853
PAFAH1B3|B	5.35869	6.48752	5.0584	5.34314	3.59767	8.06532	2.00008	6.78535	5.24107	4.68578	5.45904	7.04094	4.82421	5.89696	4.78046	5.63043	6.16897	5.30153	5.626	6.14295	4.47865	5.23612	6.00476	4.1029	4.3416	5.51954	7.74414	3.87147	3.6844	7.52265	3.83361	4.63825	5.40965	5.24646	3.98656	6.62343	5.68228	7.73027	5.51773	6.02513	5.07214	8.34932	6.52769	6.85087	6.14275	5.43129	3.42094	7.0675	4.68673
FXYD3|B	1.76805	4.26905	1.66881	1.6136	1.63926	4.53214	1.5828	1.71313	1.51914	1.65507	1.4221	2.18347	1.69284	2.71299	1.48217	1.46587	4.98507	1.5575	1.4831	8.56171	3.85494	1.84234	2.11289	2.48342	1.49752	1.70355	2.67166	1.47817	1.80368	3.09302	2.0022	1.45769	4.22021	1.64608	1.77933	1.93379	5.28035	2.48047	2.06558	2.42772	1.7005	2.30647	3.41	2.0715	6.49738	2.10631	1.43946	1.47634	2.81321
CAPG|B	6.98327	5.31035	5.35148	2.23904	2.42243	4.99964	2.98481	6.48562	4.72187	4.40507	3.60503	4.81766	4.72514	5.06433	3.46624	3.14131	7.16439	5.17439	4.21964	8.16725	6.85232	3.3161	5.94448	3.54748	3.65786	5.48137	5.89249	5.63636	3.638	6.79234	3.62666	5.52955	5.86887	3.71652	3.87532	6.75804	4.06312	6.54729	6.38288	6.57349	4.2545	5.65507	4.7359	7.27935	6.56266	6.00594	2.67212	3.53539	3.67713
CDO1|B	7.3298	4.71909	9.29252	8.7079	8.07084	7.43728	8.12401	6.67585	9.46574	9.31218	9.95446	7.66989	9.97766	7.55121	9.50512	9.4424	8.27425	9.59957	8.96613	7.38522	8.01108	9.4969	4.11919	9.84596	9.29081	8.99521	7.99388	8.01242	8.58615	8.65391	9.34909	7.06872	8.85823	8.83079	9.65918	9.26622	8.32941	2.04594	8.58638	7.67667	8.27582	8.15078	8.41936	8.31176	5.94834	8.78063	9.23782	4.86839	7.97642
G6PC|B	8.64393	7.94479	10.0314	9.14691	9.26799	6.86905	9.39052	9.43733	8.80886	8.36516	8.82596	8.12268	10.4831	6.89168	11.164	9.23556	6.63289	9.40811	8.74724	7.874	9.68858	10.1295	10.1451	10.1837	9.32055	10.349	8.87852	6.99629	9.93652	6.59638	8.87059	10.6702	10.357	9.30792	10.1321	6.43086	10.4225	4.29362	6.98166	7.55819	9.11357	5.62739	7.46055	11.2712	8.07363	8.1653	9.91977	12.2336	10.3984
CYP4A11|B	8.22579	4.28358	9.86132	2.15962	5.37276	7.48415	8.37517	6.17645	5.58686	10.4965	9.73418	4.62316	8.3645	7.40147	5.29897	8.61981	7.86828	6.2637	9.02354	8.31042	10.1111	7.244	7.73633	9.81295	9.94706	8.67634	7.31921	10.3699	10.8899	7.51785	10.295	9.51493	10.4757	9.25076	6.67224	7.76244	8.13013	2.3332	8.18846	6.41127	9.68739	7.80814	6.35126	8.75305	8.28963	9.98269	9.14182	9.38635	10.5429
SLC38A1|B	3.76638	6.5472	2.34822	4.53268	5.91013	5.01478	1.67593	2.6065	5.17087	3.60261	2.04215	3.1145	2.24003	5.5911	3.78047	3.68366	2.42083	4.49341	4.82113	6.2058	2.89433	5.17037	6.45304	3.15202	2.35623	4.49859	2.08528	2.95227	4.46206	3.65907	1.82001	3.35874	4.19484	3.51021	3.96859	4.67666	4.18839	5.92949	4.9675	3.92687	3.74452	6.16556	3.79514	5.45973	7.16822	1.7886	5.38762	3.07403	2.54056
SOX4|B	3.40271	5.28178	5.03874	4.87086	2.27724	5.42561	3.43385	4.21708	4.82669	3.10499	2.94177	4.02064	5.16991	6.13882	2.29575	4.19427	5.35128	5.5791	5.44814	7.91461	5.06103	3.90685	5.70064	3.735	3.15896	3.34604	8.1279	5.37496	4.72447	5.07619	5.18458	4.62656	5.77844	3.55345	2.98707	7.29191	4.5453	4.92544	5.33368	4.16477	2.75794	6.3455	4.04229	6.76857	7.82016	5.45256	3.25098	5.44914	4.05275
MAPK13|B	3.88815	5.51593	2.32165	2.27542	1.66552	2.16711	1.74004	2.66241	4.22203	1.98512	2.1679	5.29114	1.99945	5.79034	2.11749	1.88608	5.89321	2.4194	2.27898	6.57547	5.93872	2.02323	5.47791	4.24972	2.52788	3.76133	6.19686	2.28087	3.73483	5.07459	2.0182	3.39135	3.87708	1.99413	2.94945	3.55589	3.08611	6.02548	3.75775	4.9748	1.97298	5.38814	2.61435	5.94016	5.86417	4.85549	1.82925	1.98076	5.65335
ACSM2A|B	6.70297	2.11903	6.94456	3.28521	6.97876	5.33767	7.74766	5.21185	5.17775	7.30335	7.71176	4.62293	7.16643	7.14048	7.08865	7.30874	6.78661	5.77977	7.62967	4.56739	7.45745	7.84878	6.78951	7.75779	7.3711	7.6497	3.53183	8.3229	7.55264	5.65042	7.03972	5.2087	7.09977	7.76451	7.97954	6.01129	5.89477	1.7668	7.23101	6.91684	5.88227	4.15964	5.27493	4.72616	4.38211	8.8647	7.88893	6.46876	6.41376
S100A6|B	8.07155	9.86024	8.27242	5.07763	4.1747	9.33964	5.40079	8.5259	7.40144	5.82051	6.36272	6.89218	8.16119	8.88496	4.71429	5.57565	9.18775	5.82466	6.36555	13.1498	8.61367	7.18747	11.7535	6.4768	6.4021	7.48274	6.43265	6.41893	7.54048	7.75309	4.57776	7.71826	10.3614	6.65995	5.70537	6.61839	7.78449	10.0848	6.93567	8.96727	5.68076	5.81242	7.56574	8.59845	10.0543	5.27653	5.29591	5.46579	6.64887
HAO1|B	8.73845	6.22586	10.0498	6.34269	9.84834	5.53227	8.62872	8.44681	8.64543	9.49962	8.67752	8.2241	8.90903	8.21191	9.81703	8.8716	8.73436	8.12679	9.05928	7.59666	9.35108	7.81339	8.56688	9.3297	8.38467	8.6482	6.50575	9.17726	9.86072	6.97774	9.10692	7.70852	8.69685	9.07507	9.48599	10.0024	9.03669	6.10585	8.73921	7.66198	9.13743	7.19437	6.80671	7.2713	7.57071	9.39878	9.12481	9.63918	7.29894
KNG1|B	10.244	8.3149	12.0886	7.37786	11.2849	10.0134	11.6712	11.6369	10.4278	11.4466	11.2528	11.4882	12.0887	11.1121	11.7237	11.2907	11.2976	11.7226	11.6576	9.6327	11.6367	11.2452	10.8625	11.222	13.026	12.218	11.7967	11.3886	11.3089	10.8984	11.8344	11.5989	11.0919	11.0303	12.3523	10.4592	11.4621	5.60375	11.815	10.9398	11.1662	10.2213	9.59969	11.7149	8.40869	11.6236	11.5334	11.2804	12.2995
SPP2|B	6.70215	1.39	9.8175	1.19686	4.79815	2.03525	6.85478	4.64689	1.3112	5.84046	5.92419	5.27346	9.48474	9.86132	5.93488	7.22862	8.70861	8.60878	7.40223	7.31211	9.69633	8.44235	1.19686	8.14418	7.97423	8.97141	10.1666	6.80349	10.1405	7.92395	8.08841	4.70435	9.24077	6.51373	6.70531	7.92292	6.29977	1.75813	8.63483	7.90511	8.52046	9.35821	6.2471	9.83311	5.81714	8.08365	6.72133	6.15163	6.6948
CFHR4|B	2.96803	2.20686	4.74332	4.77335	5.00694	2.50702	6.08618	6.24015	4.15121	5.27607	6.82659	1.54871	5.91073	3.14183	8.02933	1.87508	7.90443	5.11973	4.17759	5.23348	5.62148	7.16605	3.70419	4.92399	8.44923	4.94911	4.99816	4.39908	5.55072	4.24651	8.68197	5.9167	5.77874	5.96398	5.21602	2.94573	6.17501	2.16723	5.52947	1.84717	6.99686	4.85836	4.327	4.26105	4.10106	3.03003	6.58006	6.23304	8.26091
SLC27A5|B	7.62939	4.43558	7.74295	5.42811	7.94131	7.71034	6.98944	4.81505	6.54759	8.73182	8.51082	9.3525	8.88162	5.86104	8.53207	8.98906	6.00767	7.7807	7.71765	6.20766	7.78003	8.81781	4.32323	9.23224	9.17876	8.32366	4.38091	8.20419	8.75465	5.82846	8.96438	5.92439	8.57304	10.0978	8.26226	6.77209	7.46381	3.93275	7.33301	7.39	7.40219	5.70135	7.50066	3.56968	4.82617	7.25154	9.8655	4.01546	4.89213
HSD17B6|B	9.08433	7.50924	10.0929	4.00901	9.72925	7.42923	9.06953	7.33723	9.62681	10.2889	9.24852	8.48618	8.15753	10.0739	10.5086	9.60395	9.63641	9.16285	10.0607	7.64652	10.1898	10.3525	9.27279	10.4448	11.2628	11.3992	9.67634	11.0635	10.4664	7.68799	10.752	9.70392	9.34982	10.1697	10.3782	8.92852	9.43453	5.83855	8.84645	8.89209	10.6531	6.61435	7.06619	9.39124	7.72561	10.0205	10.6424	10.8547	9.40221
UPB1|B	5.9066	1.6107	8.74435	3.07889	5.16042	5.77978	7.45338	6.59736	1.67278	8.81304	7.35876	5.51763	7.90608	8.11941	7.45924	8.26978	8.35475	7.09059	7.64948	5.27664	8.1602	7.31476	6.60936	8.35645	8.14983	8.86004	4.5905	7.50925	8.23119	2.19219	8.58657	5.42682	7.96745	7.46814	7.34756	7.73284	7.02399	2.66022	6.64053	6.83337	7.36005	2.13867	5.60262	6.26856	4.95444	8.46301	7.9573	8.67446	8.59911
TAT|B	9.61615	6.74888	7.6646	8.69893	11.6287	4.7827	9.76638	4.14523	10.7687	10.4615	9.92396	7.45596	10.601	4.14918	10.799	8.81777	7.20866	6.75405	10.4167	7.7471	8.01318	10.1175	5.97397	5.46546	11.7559	10.2892	2.7183	9.57413	8.6009	3.41322	10.904	11.334	8.46496	10.8467	10.6614	2.23649	9.26519	3.06557	8.1288	9.46394	9.06908	4.02374	3.33799	6.67754	5.94554	9.86467	10.7201	9.15826	6.55863
SLC38A4|B	6.8309	4.90744	7.94428	7.34178	9.53587	6.90255	7.44452	7.47303	9.20534	7.36355	9.16743	6.76272	8.26302	7.64449	9.82469	6.74236	6.89468	8.64665	8.14173	7.64735	7.91353	8.89223	5.88765	6.15913	11.242	9.60764	6.28254	8.08928	7.75975	5.11637	8.33747	8.61284	7.77753	8.47086	6.22913	6.7474	8.73089	2.78759	8.69838	7.91079	7.94556	7.2254	6.74184	8.46579	6.4076	8.83806	9.0648	3.90364	8.82282
AFM|B	6.43697	2.67152	8.02287	3.47885	7.14472	7.46617	10.2701	5.38333	7.53013	8.6956	6.94771	2.8895	7.96846	9.54133	7.81361	7.13252	8.74028	10.0725	8.60926	7.65898	10.104	7.94568	4.06783	8.48773	7.82019	10.4549	9.95822	8.91905	10.7583	8.63569	7.32132	7.22328	9.00259	8.74697	7.22714	8.66009	7.65594	4.21213	6.33418	7.94681	8.50204	6.76343	5.0619	8.31816	8.21102	10.3114	8.43676	9.56499	10.1902
ANXA10|B	3.69512	3.16438	4.61424	2.21052	2.7472	2.96193	6.26612	6.40035	4.95789	5.68676	5.24745	4.08988	7.07404	3.46286	5.35696	2.21685	4.10184	4.40891	5.49717	7.95909	4.34	5.15417	2.75537	4.02123	6.45894	7.57726	2.18003	5.59646	6.84884	2.36699	5.69435	5.64682	6.65833	5.17589	4.47744	2.91842	6.097	6.69535	4.14811	4.1575	5.34789	3.2692	3.52243	3.88095	4.94957	5.31888	4.45847	8.58016	7.0788
PCK1|B	8.78739	8.60076	7.94375	9.9184	9.89275	6.66691	8.5227	4.46354	11.1542	5.79802	7.38209	5.36533	10.0666	4.51429	9.77206	8.30742	4.06044	8.46139	8.87264	8.46948	7.92675	10.2525	5.37801	5.88929	10.9005	9.51308	3.39539	7.17812	9.16891	4.96403	8.98081	10.0166	10.0678	8.79238	8.83364	3.49999	10.4678	2.97044	5.78774	7.39445	10.0379	2.90863	7.50868	6.92112	8.78061	7.14017	7.87769	5.01173	6.5447
LECT2|B	6.50294	1.24878	8.0789	2.00452	8.83341	1.42536	6.0904	1.43902	8.12855	9.39847	7.71871	8.2031	5.81786	4.0027	7.09451	8.44963	5.75012	9.99746	7.59657	6.51367	8.01059	7.47079	1.65461	11.0829	9.04905	7.52298	7.3111	7.02147	8.44319	8.34111	7.25997	5.42309	7.94502	8.97932	8.06998	9.91629	4.14395	1.51894	6.1932	6.24578	6.3494	7.96044	10.1533	7.02776	3.90088	6.47965	9.11537	5.08848	5.05776
APOA5|B	9.07497	5.65474	8.16971	5.86337	9.97033	7.75043	7.56867	9.1203	8.99019	10.6124	6.13327	7.91982	10.2838	7.81229	8.38689	6.52362	8.26915	6.4936	7.3521	7.29056	8.51671	6.31418	6.77919	11.3449	7.93993	8.56461	7.3171	7.22096	10.1723	7.27435	9.47128	8.23746	8.18083	8.36799	8.48292	3.47655	10.4848	0.983087	3.95356	8.76874	8.18578	5.62554	9.18307	8.29224	5.60444	6.24664	8.39559	9.91153	7.20314
GYS2|B	2.86677	2.49808	6.25808	3.39997	6.18214	2.06136	6.99811	1.3602	5.4223	5.59734	5.67421	1.71913	7.96094	4.37451	6.89161	4.48226	4.33027	5.13999	6.30454	5.24932	4.8744	6.32556	2.19374	6.2093	6.6408	5.55107	1.48262	5.222	7.19241	2.1046	7.3375	2.0985	6.33427	5.84255	7.03075	5.12693	3.5895	1.91108	5.74247	5.70841	4.14447	2.93867	2.6589	2.7541	3.62279	6.12734	5.88092	1.24674	3.9431
SLCO1B1|B	6.05867	5.48436	9.45451	3.715	9.78787	4.38628	8.06154	6.84919	8.81364	7.66451	7.35715	6.11787	7.99789	6.5607	7.71058	7.95604	7.59572	8.16824	7.83162	6.49204	9.21668	8.2434	3.45562	9.08893	7.97307	7.19536	7.27863	7.12058	8.47863	5.59681	8.00358	9.118	8.59028	6.61666	8.80283	7.9943	6.78382	5.84076	7.30846	7.78289	7.02362	7.04857	4.89318	7.28214	6.89767	7.69374	7.36873	9.1967	7.98453
AGXT|B	9.72329	6.23674	10.0692	7.25202	10.3794	10.7535	9.39868	10.6677	10.355	10.9448	10.0526	6.35059	11.3862	10.0636	10.2129	9.75627	9.40681	10.4184	10.5813	8.38499	10.4199	9.99374	9.81167	10.7231	10.8934	11.4654	9.65867	10.4505	10.5101	10.3236	10.6124	10.7391	10.1136	10.0461	9.73745	8.28246	11.3214	6.37826	10.1685	10.3743	10.8846	9.46357	9.4228	10.5802	6.62074	10.418	9.91735	10.0267	10.829
ADH1A|B	9.87573	6.16746	11.2029	8.7557	10.9632	8.6447	9.27706	9.99351	10.3849	8.7243	8.97909	8.37669	9.61751	9.78829	11.4266	10.5193	10.3413	10.9645	9.0605	8.33857	9.11804	10.5657	5.55546	11.063	9.7861	10.491	9.97856	10.3385	10.743	9.59877	8.5757	9.65655	11.1043	11.1437	10.2699	10.7691	9.33212	6.05212	10.2063	10.3634	9.30237	9.16689	10.3386	9.02884	9.79746	9.21596	8.66149	8.23863	9.86747
TRNP1|B	3.56237	5.44615	6.14981	2.00106	2.07922	2.17697	1.66118	5.26099	3.638	1.89414	2.95135	2.97038	6.52989	6.05649	2.22357	1.93587	5.68984	3.79885	4.93335	7.83131	5.11411	3.7223	5.52489	3.19786	2.04116	3.99612	5.45396	5.02712	5.00378	5.36787	2.347	4.49701	5.52623	2.10421	2.00207	5.6867	3.28242	8.29284	6.45734	3.91051	5.13523	7.29944	5.19393	4.63664	7.5456	6.28227	1.80373	5.78333	5.46117
SLC6A1|B	5.68022	2.35069	8.53259	2.87767	5.31567	4.07757	8.80541	6.61896	4.81699	6.94992	6.261	4.59118	8.41029	7.33505	6.85503	6.53728	7.23908	8.39269	6.6983	4.24207	8.15472	7.38803	6.33636	7.18749	7.29602	8.03269	6.4155	7.47276	7.54054	4.38801	8.1954	7.31953	7.38348	6.2306	7.02502	5.57086	6.49795	2.06824	6.71637	6.84778	6.92498	6.47901	4.14794	7.19938	5.36504	8.33142	7.57075	8.03353	8.25611
SLC2A2|B	6.94475	3.57462	10.642	6.18508	8.6668	5.9371	9.46651	7.61656	7.43918	10.0449	10.0578	8.42644	9.65931	9.6383	10.0564	10.3828	9.76909	9.53193	9.23487	8.44971	10.1453	9.10485	3.59669	9.40884	10.7345	9.32052	8.32647	9.15946	10.1726	7.50937	9.64352	9.63005	9.68811	8.60694	10.66	9.07059	7.22035	6.99657	8.06857	8.2395	8.44227	8.39364	8.20659	8.98663	8.17081	9.91068	11.0218	5.84978	9.20354
SLC10A1|B	6.94469	2.84664	8.99499	2.16365	2.52067	3.51047	8.6969	5.87866	4.24983	8.72086	8.81897	5.85463	10.2922	6.29392	7.31262	5.76361	7.44971	6.2599	9.75331	7.15762	8.75759	8.9503	3.10251	8.1021	9.86918	7.68592	5.59339	9.46373	9.60521	2.08497	10.2579	8.37935	8.54899	7.6523	7.73544	2.68371	7.41213	2.86534	8.55123	6.80597	6.79605	2.25562	4.26809	5.71603	5.07182	8.12325	8.94615	2.35211	9.65813
PON1|B	7.85024	7.7282	9.96708	7.07261	9.06024	7.93815	8.35243	7.39105	8.19847	10.0416	8.5905	5.3831	4.58003	9.29867	8.74811	8.36353	9.36754	7.1785	9.27694	7.32716	8.78202	9.54217	9.21222	8.95932	9.9243	9.23511	7.57339	9.3514	9.7612	4.80821	8.38219	7.09711	9.11588	9.25959	8.93029	8.67346	9.38364	6.05209	9.10664	7.6915	9.2249	4.19699	6.67439	6.79598	6.31423	9.06286	9.9351	9.95853	9.24998
ALDOB|B	12.8176	11.931	11.6555	10.5995	12.9936	11.3886	13.9226	13.2968	12.2975	9.67837	11.1342	8.22986	12.4339	10.4749	12.172	10.6618	10.1421	12.001	12.8336	11.2849	12.4233	12.18	13.8565	5.01117	11.3403	13.2065	9.25228	12.5138	13.5767	10.3102	10.9997	13.2968	11.9685	11.8744	11.8546	9.90946	13.071	4.35182	12.8839	12.1611	14.0793	8.82878	7.95886	12.5812	11.5353	14.1633	10.53	14.5107	13.4511
FBP1|B	9.70115	6.31099	8.83161	9.08432	10.9967	8.06686	9.18296	7.61548	11.3497	8.62644	8.52176	6.44395	9.33814	9.41777	8.8941	8.22686	7.63024	9.58617	10.6804	9.48251	9.07784	9.71341	8.0849	9.01725	10.0886	10.6788	7.49969	9.75067	10.7504	7.80737	7.69832	9.71321	9.54113	7.218	6.79233	6.03729	11.0007	3.85495	8.75142	8.98457	11.5046	5.24079	5.29913	9.20885	7.13619	11.4894	6.81536	8.19624	8.60669
GLYAT|B	6.93648	1.57775	6.08069	1.44667	6.57644	4.29294	6.68781	1.603	5.59332	8.26919	7.52445	2.01999	7.44445	4.22843	7.63975	7.03637	2.63367	4.26477	8.57606	4.98573	6.01397	7.18372	2.17054	7.49619	8.33833	8.69448	1.50128	7.86219	7.92842	2.5142	7.60565	3.00964	7.22982	8.19321	6.59716	4.02769	5.89409	1.51904	7.15002	5.74907	3.61756	1.70778	2.40195	1.64832	3.76296	7.36351	8.04108	4.65367	2.60814
HRG|B	9.16602	3.12031	12.0322	1.86951	7.39289	8.04646	11.3155	10.612	8.02113	9.34273	9.67478	4.80398	10.5942	12.7064	9.28324	10.7347	11.05	8.40312	11.328	8.96378	12.5512	11.3131	11.2452	10.0751	11.154	11.7314	8.26213	11.5183	11.5878	7.84894	11.031	9.67913	10.8582	8.67648	8.89313	3.45669	11.3973	4.72761	10.883	8.78266	11.8199	6.52582	4.68289	9.46548	9.70805	10.8563	7.33901	11.5797	11.0873
C6|B	7.30513	7.04369	6.46543	7.46276	7.55349	4.81488	8.15174	7.49106	8.34873	9.21326	9.45965	4.61795	10.2856	7.93797	9.47533	5.93297	7.12912	8.23455	7.79621	8.26128	7.51596	8.9982	5.75347	7.10988	8.56965	9.35935	5.65389	8.04667	9.6264	7.21061	9.94497	7.81759	8.84134	8.43679	8.63175	5.49645	8.64812	8.79603	6.77581	5.6325	8.40514	6.19863	6.02763	8.21741	7.35363	8.43749	8.69633	10.0823	7.32507
CYP2C8|B	7.63987	8.57874	10.0367	2.06537	6.76837	3.06664	9.54068	4.94208	8.13328	9.63115	2.86098	2.48971	9.60833	10.4307	8.28287	6.62854	8.1362	5.15254	3.12539	8.03544	10.4332	7.17196	7.50776	9.84986	7.57364	9.51356	6.65466	10.2728	11.7815	4.91891	8.13152	7.89035	9.61531	9.10652	2.4386	7.68311	9.09949	7.92556	5.24637	7.63025	10.0306	2.23229	3.0087	8.07222	8.37899	10.0224	11.2151	10.3824	8.0722
S100A14|B	8.54538	5.81102	7.03429	3.2929	2.2284	5.5783	1.76443	4.31645	1.81066	1.87066	1.34359	8.03353	2.99431	6.32717	3.05937	2.17247	9.19938	2.6987	4.03938	8.1075	8.90058	3.8663	5.96931	3.35714	3.93726	4.1104	8.58123	4.85237	5.73188	6.68101	1.44937	5.88097	4.94648	1.89229	2.77235	3.22142	6.2459	4.48989	5.5126	4.27389	4.36387	6.91622	5.70025	8.18076	8.28402	6.26417	2.4698	2.95039	6.24154
SERPINC1|B	11.7336	6.73036	12.1935	9.02004	11.3674	11.4362	13.5848	11.4527	9.65842	13.0467	12.1022	10.2019	14.1881	12.0209	13.0044	12.1564	12.2317	11.7947	12.6055	10.2541	12.5813	13.4886	12.7086	13.2371	14.0768	12.4198	11.612	12.8091	12.5543	10.3559	14.421	10.96	12.3149	12.8078	12.9652	11.0045	13.2777	6.68616	12.3044	11.1674	13.3242	10.0214	11.5337	10.5362	8.75114	12.3728	13.5311	11.4958	13.4833
PLG|B	7.33416	7.14372	10.0229	7.13909	10.7401	5.61532	9.17457	8.75938	9.39897	10.6974	10.128	6.74422	11.1503	8.83061	11.4663	9.56759	9.54264	8.78133	8.56375	9.2119	10.7105	10.7817	8.98454	11.2568	10.8289	10.2796	6.84087	10.6364	11.0589	8.1805	9.91758	9.46985	9.44987	8.70032	11.173	9.97427	8.65069	5.26072	9.68945	9.84433	9.35602	8.99752	8.92996	8.98638	8.91181	9.49044	11.476	8.87277	9.21128
APOC3|B	13.5622	9.84674	13.388	10.5813	13.223	14.1766	13.9815	14.7706	11.6587	14.6701	12.6296	12.9278	14.1375	12.6931	13.1246	11.6096	13.6128	13.7029	14.2243	11.3084	14.0544	13.3909	12.73	14.068	13.8616	14.2339	12.737	13.6327	14.0313	13.5613	12.9277	13.3284	12.8527	13.5964	13.6369	9.74944	14.5947	6.58337	13.4141	14.4866	12.961	12.2289	13.614	13.7626	10.9215	12.8323	13.8473	13.3302	14.2632
CD24|B	8.07761	10.0125	7.43628	8.95967	6.67954	7.95638	1.35199	8.46702	8.85314	1.06306	7.85534	3.08369	8.51772	7.73787	2.81037	4.84037	9.1187	7.97129	8.13194	9.56112	5.23702	8.12727	9.8216	2.48187	2.45222	4.99273	9.70611	2.748	6.8096	8.7735	2.49357	9.47169	8.50758	1.27728	3.65237	8.86095	5.37725	10.3787	7.6528	5.45626	4.07438	9.33121	4.44388	9.60208	9.81762	5.52837	1.32474	8.6025	6.88525
KRT19|B	1.53987	8.49232	3.17144	2.05986	1.82305	1.3868	1.3868	5.11243	1.93179	1.3868	1.3868	7.71466	1.9111	4.72845	1.4736	2.02004	3.54968	1.40976	1.68439	10.7794	4.40294	1.60073	4.53733	3.61166	1.43138	1.4907	7.46514	1.3868	5.19964	2.92463	1.3868	5.8261	8.44407	1.56845	1.64769	3.62608	2.48833	9.37869	7.18743	4.7919	1.5215	1.56335	5.08782	7.11842	9.46649	1.40503	1.3868	5.88034	3.37949
C4BPA|B	9.10768	9.92676	10.1331	8.88778	11.4932	9.13249	9.52436	8.68875	10.8103	11.4941	12.0461	9.63681	12.6036	9.88923	12.8122	10.7226	11.0405	11.8221	10.0012	10.7312	10.5773	12.0566	12.0705	11.6415	11.0053	10.4102	8.5175	9.38948	11.2897	9.56705	12.4768	11.5475	11.3777	11.673	11.9196	9.61456	11.9996	9.43093	10.8392	9.49598	12.615	9.96858	9.06513	10.5434	8.3756	8.72639	12.3605	10.8702	10.7524
OTC|B	8.17691	4.85917	10.0326	1.48044	8.34838	2.46507	5.87889	2.04704	7.07401	9.80933	9.51511	7.81356	9.50618	8.80288	9.91818	9.56335	8.63326	9.84035	9.7712	6.78269	9.98547	9.26684	7.32259	8.53929	9.86915	9.91414	6.53169	9.30351	9.06469	2.06046	9.28319	10.3075	8.90261	9.04676	9.41052	8.0445	7.53339	1.83266	8.40045	5.67816	6.83018	1.78358	7.43701	4.67957	5.083	9.6313	8.92803	2.3842	1.74456
RTP3|B	6.61727	1.28261	8.39573	2.49453	2.73258	3.11836	7.26357	4.36819	6.13102	8.61584	5.76549	3.11878	6.94542	3.16803	6.32791	6.97325	6.63168	4.48645	6.18147	5.25953	6.79906	4.2471	2.08644	6.77334	7.33709	8.66061	6.43596	7.48389	7.23739	3.67334	8.45078	1.87349	6.75643	8.66193	6.01242	6.87001	6.05983	2.66201	6.85358	7.16329	5.37617	3.36224	4.22933	2.60277	3.66925	8.04739	7.86691	1.34861	6.09434
SULT2A1|B	9.25819	5.01524	10.0252	3.1329	6.61515	9.92086	10.7965	6.5472	7.94729	9.13842	11.4239	9.05064	10.7497	8.89525	11.6724	10.627	9.67256	10.2701	11.3674	8.64255	9.57964	11.092	10.0994	11.5069	9.04059	10.6799	8.7592	10.3681	10.8717	8.6731	11.2458	5.28517	10.4307	10.8958	9.63432	9.6495	10.8128	3.78287	10.1686	12.5115	8.80412	5.73841	9.63767	9.16535	4.93271	9.73366	11.9019	7.91542	9.75989
ADH1C|B	9.43886	7.50955	9.04774	8.18505	9.94914	6.68414	10.2883	4.68657	9.47909	10.5443	9.58249	0.84441	2.50332	10.1879	12.1677	9.71163	8.82417	2.69617	9.81566	10.7883	10.3883	11.6008	10.4324	8.19086	7.8006	9.26928	8.64789	11.0229	11.3124	3.65668	11.5387	7.29061	10.9159	11.6338	11.5929	3.96039	11.698	9.07209	11.4303	5.40221	9.58792	1.70818	5.14633	9.1425	6.02964	4.53537	11.365	4.98163	11.2359
SLC22A1|B	5.03727	2.02924	8.00794	2.15727	8.16211	5.45022	10.6256	6.59878	6.30682	7.65172	5.46818	1.78398	6.03293	7.61741	7.73035	4.2184	5.84923	2.96687	8.00427	6.47482	6.66119	9.0459	5.51878	3.12278	7.2178	9.23861	5.90058	10.3618	9.61383	6.19444	8.64738	5.93407	8.21337	6.01168	4.12732	3.53404	3.90792	2.03667	7.28255	10.4777	5.73145	2.951	2.57102	7.4359	5.01122	8.7027	8.47885	5.05053	8.22855
SDS|B	10.524	8.89789	8.78473	11.185	11.3234	8.45841	8.43375	7.26313	10.5485	2.80973	3.52471	3.85101	10.6532	6.90172	7.87914	3.32515	7.65173	2.54938	9.31887	5.74016	9.13557	11.33	6.73287	2.94483	10.5095	8.24068	2.96031	8.74642	4.75238	2.6231	8.83545	10.915	8.07666	8.86875	4.2375	2.4753	10.8066	7.88448	5.74686	5.65053	11.4508	1.71527	2.13381	9.12132	5.0034	11.2701	2.87076	7.62798	2.85161
HSD17B13|B	3.34853	2.01865	5.06325	1.57211	1.98121	1.69849	10.0956	2.90156	3.26467	1.80813	1.94571	1.53363	7.07128	6.81587	3.59366	2.16494	4.351	1.35679	7.93757	7.17669	9.24352	5.83784	1.64815	1.73273	9.36765	7.84162	1.36218	8.96214	9.99257	1.25212	6.58143	2.00715	7.9231	3.81906	2.11471	1.57176	4.02619	1.79707	9.51329	7.21889	8.47387	1.44877	1.35047	7.25086	4.95237	8.93217	1.54274	8.34472	6.30374
CYP2A6|B	5.56755	1.45681	10.8443	1.00678	1.85222	2.78826	9.00761	3.37363	4.50885	5.59556	3.51135	1.99871	11.9909	4.26964	3.69119	6.31492	5.08327	4.37599	10.6138	3.66613	9.26676	9.77078	2.28579	8.14414	11.036	10.8098	3.56694	11.8061	10.6721	2.14213	10.4016	3.32376	9.26962	6.75754	5.42684	1.01674	6.83496	2.40784	10.5841	10.0051	8.04782	1.01073	4.23181	4.57042	5.82124	9.04359	8.02839	5.32622	6.00115
PTP4A3|B	7.44449	4.44291	4.50976	3.75801	2.9426	5.49405	3.09842	6.66539	5.46875	3.41155	3.094	4.47977	3.50733	7.28827	3.41119	4.68319	7.3944	4.6118	2.3641	6.44717	5.61704	4.5836	5.49554	4.43841	5.15406	3.8846	6.10725	3.40898	3.40701	6.38648	4.27097	5.67172	5.29065	4.49236	4.04259	6.06313	7.61024	5.26218	4.65374	4.68958	6.29786	3.86436	7.45506	6.92754	5.52351	3.39749	2.61473	6.39773	5.64318
KCTD17|B	3.84094	3.59489	3.17736	3.37661	2.56252	5.16669	1.95031	3.60744	4.49397	2.06634	2.82208	3.3581	4.15168	7.10323	2.56408	2.66694	3.60365	6.85555	3.2282	4.7928	4.38025	5.02476	4.91136	3.35336	3.07912	4.21127	4.80112	2.2406	3.60968	5.18781	1.82564	3.60759	4.53837	2.68732	2.32062	4.2288	4.01848	5.47168	3.79939	3.80684	4.08644	5.74018	4.14366	5.37724	4.77884	3.25344	2.16307	3.69173	2.78661
ADM2|B	5.10291	3.52693	4.98719	3.62223	2.78079	4.57058	2.86207	3.65765	3.28682	2.38026	2.09876	3.82008	4.72947	5.7714	2.17204	2.92936	5.27353	3.01957	3.18766	5.77966	5.62645	2.65298	4.91931	4.74588	3.96492	5.31727	5.82054	2.74277	3.49549	5.26915	4.33533	4.49	3.5454	3.32103	3.88823	4.49912	4.83388	5.88851	2.39416	3.17754	4.94355	6.9464	3.87983	5.12514	3.95847	4.84679	1.96618	5.4903	5.12967
DBN1|B	5.06304	5.82498	4.39774	3.0169	2.58363	5.00606	2.9669	5.34213	5.33846	2.56348	3.59647	4.80702	3.18712	5.794	2.78993	3.95893	5.36288	3.94327	2.88837	6.01012	5.22754	3.52611	5.9691	4.01055	4.25113	3.5661	6.14335	2.64252	4.35911	4.76411	3.11948	5.71296	5.65959	3.63916	3.21281	6.38886	5.0669	6.69231	4.14578	4.23708	3.0623	5.5252	2.85348	6.07112	7.30972	4.18249	2.78458	6.27965	4.14002
SPINT1|B	4.59878	5.72241	6.72444	2.46501	1.48817	4.13613	1.50188	2.71635	2.56451	1.62207	1.706	5.41405	1.87275	7.43329	1.67752	1.82037	6.63654	1.72066	3.59556	8.54204	7.22371	3.93352	3.93018	2.40949	1.6133	2.60372	8.20567	2.08634	5.01794	2.91901	1.79436	5.09999	6.05181	1.79725	1.76727	2.04985	5.1152	6.27854	4.1813	3.78791	3.20642	1.89279	2.95295	6.19877	8.32909	4.61139	1.49833	3.02242	3.52026
HKDC1|B	6.50175	5.09311	6.38078	4.29815	4.42365	4.93396	2.73906	3.13332	5.4929	1.0835	3.24203	2.62612	6.21569	7.75148	4.35549	2.73199	4.80243	5.43351	4.18237	5.90504	6.78115	4.75372	6.69456	1.99819	1.81371	6.64544	4.74091	6.41439	4.68228	3.9558	1.12236	5.67567	4.19799	1.69414	1.58837	6.72989	5.12495	5.25101	5.7232	4.45483	5.06926	5.50198	4.37095	7.23962	7.2275	7.28396	1.99961	4.33722	3.08674
DMKN|B	3.21328	3.2696	2.08112	1.83284	1.55629	6.20634	1.51187	2.02807	1.68462	1.544	3.5503	1.64252	1.59224	3.64017	1.53974	3.49327	3.58225	4.06933	1.81666	5.06342	2.58347	1.53896	1.53899	1.68203	1.53305	1.53709	5.1581	1.52926	2.95676	6.22813	1.51187	2.11583	3.30321	1.6381	1.53434	2.26494	3.19876	2.53962	3.4815	2.13915	2.66017	5.44501	3.96465	4.8227	3.9049	1.51762	1.5513	1.79064	2.84688
MMP11|B	3.55522	2.36288	5.36163	1.75544	1.88723	2.72561	2.17451	6.02248	5.49684	2.49161	2.0774	4.39841	2.55215	4.24833	2.84821	4.916	5.49927	2.95765	2.03101	7.18476	5.29954	1.95563	3.58608	2.8518	3.52395	2.43777	7.73977	2.84114	2.65194	4.20458	1.68006	5.08493	4.64578	2.46425	1.92108	5.53668	3.0043	3.6049	3.48126	3.76863	4.23205	7.44384	2.53756	5.77019	6.08104	5.0486	1.81317	3.7587	3.52221
RAP1GAP|B	6.68917	7.33417	6.79747	4.29497	4.68701	6.26046	4.77386	5.63743	6.86257	2.3044	3.61521	4.77518	5.76338	6.27792	3.91729	2.92164	5.26231	4.48704	2.8309	6.8812	5.13323	4.66145	7.5763	5.25908	2.61817	3.11416	5.55427	4.284	4.48338	4.47818	3.55274	7.65483	6.19763	3.92498	4.22369	4.67867	7.07629	8.13287	4.84457	4.15321	6.1162	6.35077	4.73673	5.89908	7.12686	5.37919	3.59585	6.3986	5.11022
LAPTM4B|B	7.72172	9.56573	7.17558	4.69877	5.67266	6.70326	6.76561	5.04885	6.12791	5.26903	5.94594	7.92645	7.25947	8.91674	4.76225	7.00088	8.22197	7.57328	7.66442	7.81212	9.03162	4.45123	10.4799	6.26578	5.68537	6.202	8.16055	8.55831	6.22882	8.28618	5.13009	6.33096	6.73479	5.80922	6.78477	6.31386	7.75666	10.0686	6.01373	7.48498	7.87116	9.1166	3.86014	8.43112	9.54888	7.23998	5.75366	6.71876	5.92389
MAL2|B	7.21623	7.60373	7.1102	3.67977	5.30243	5.93334	4.97544	5.84547	5.244	4.20852	4.56786	5.87082	5.43151	8.32669	5.21632	3.27551	7.77339	6.54225	6.59551	9.59143	7.9772	5.79357	7.41905	2.08696	6.08147	6.27557	7.7516	6.42257	6.25142	7.75184	5.10469	5.67497	6.40213	3.44679	5.02675	7.09506	6.87651	7.65714	7.34525	4.89139	6.69354	8.02745	7.46891	7.33032	8.7669	7.65759	4.45393	6.85933	7.35595
B3GNT3|B	6.32135	6.43675	6.26788	3.88562	2.37498	5.87873	2.4469	5.03156	5.11544	1.39924	3.25448	4.56634	6.32373	5.60267	1.42509	2.45222	6.08858	4.3036	1.50822	7.45443	6.09296	3.48892	3.70512	2.24376	1.36129	1.41705	3.89196	2.73692	3.6183	2.93969	1.44636	5.09562	5.36287	1.37082	3.63664	1.72877	6.04773	6.77791	4.24643	3.07745	4.70902	3.35991	4.92924	6.02835	6.95263	3.3889	3.39091	4.40655	4.56133
BAIAP2L2|B	6.31134	7.67411	4.70971	3.38852	4.87242	3.88445	1.57185	1.93234	2.73707	2.31541	2.91786	3.69815	4.70942	3.57375	1.85612	1.79397	4.35897	6.1412	4.34929	8.94383	4.96063	3.90229	6.42884	7.21242	2.97757	4.48603	4.00053	3.23127	2.13356	4.50243	5.17166	2.05411	5.22001	2.55686	3.1832	5.56471	5.99498	8.28923	2.65066	2.12763	3.22714	4.49869	4.84415	4.53292	7.08154	5.02787	2.15646	1.12837	3.95856
CCL20|B	6.751	4.70725	7.85177	4.59389	2.12692	9.07855	2.33803	2.54726	3.97411	1.7954	5.31114	4.04342	8.85551	9.31376	3.65468	4.51696	8.23499	9.4246	6.45286	6.70656	9.98023	7.08681	8.66262	5.47802	6.09407	4.9835	5.52596	5.6316	3.57792	7.75361	1.73833	3.95802	5.87551	4.04335	3.41258	6.02909	5.21034	4.61465	5.66844	5.69501	6.70093	8.67053	10.011	9.1561	9.43535	4.29031	3.84381	3.09649	6.894
TMED3|B	4.56934	6.17959	3.49028	3.89216	1.58311	1.90546	1.62222	4.75214	4.34017	3.15967	1.89395	6.54286	4.64564	6.04231	1.97653	2.49937	3.56738	4.93211	1.8696	6.71069	5.67721	2.04299	5.70175	2.08587	4.84108	3.47608	2.26973	3.47322	3.09336	6.85559	1.57612	4.38628	4.20995	2.04609	1.73683	4.10539	5.21394	6.09833	4.52437	4.42285	1.72688	6.00693	4.70925	6.7064	3.96533	1.86026	1.74674	2.92749	3.31813
VEGFB|B	6.5335	5.81353	6.96713	4.47349	3.59752	8.18557	8.01975	7.39571	6.33908	3.69947	6.2754	6.04841	7.81447	7.363	3.55896	5.97291	6.59114	7.15557	4.41982	7.64615	7.21079	5.5385	5.92328	4.4608	7.12228	6.90577	6.2835	4.42636	5.50915	7.71041	3.44373	7.31941	6.92823	4.506	3.2901	6.36523	7.57774	7.8561	6.82984	7.19865	7.5789	8.37118	6.29028	7.53329	7.70972	7.8023	3.42468	7.75887	7.01488
C15orf48|B	2.82173	3.55776	5.42815	1.41496	1.71723	4.27543	1.89347	2.89522	2.25192	1.86745	2.38724	3.07607	5.13413	3.10088	1.95092	1.88816	4.69337	3.89719	3.12507	7.18603	3.19272	1.8633	4.90164	1.72781	2.59044	2.57924	6.79849	2.52715	2.13652	4.49253	1.78322	4.42014	4.8739	2.26188	2.28167	3.48716	4.54847	5.00466	3.98545	5.58515	5.46551	3.96077	2.82397	5.47043	6.61192	6.00424	1.64787	1.94891	2.59949
IGF2BP2|B	3.02416	4.4588	6.35872	1.72684	1.60284	4.15144	1.67018	3.85662	2.97297	2.27668	2.13735	2.69806	5.23564	5.58239	1.72204	1.81769	5.82154	6.91134	4.25407	5.81132	5.18572	4.5908	4.86791	1.90075	2.12599	4.61147	5.68075	1.71573	2.97252	4.99573	3.50709	3.62661	5.03171	1.72237	5.14147	7.3468	4.19491	5.86931	6.29853	3.06167	4.45422	6.90454	4.2361	5.15507	6.89752	5.2353	2.77298	2.54448	4.8403
NR1I3|B	6.98753	1.96611	7.76634	2.68031	5.88891	5.59403	6.49801	2.96429	4.31856	7.69146	6.77373	7.10661	8.62844	4.61254	6.87411	5.68392	4.28408	7.33684	7.37298	4.59478	5.38258	7.08477	4.34747	2.51116	8.49039	7.24253	6.00817	6.56789	6.44445	4.77921	8.21459	4.28939	6.87469	5.78287	6.66761	3.3431	6.11578	1.83059	5.98655	5.4412	6.56529	5.86526	6.92285	4.16101	3.6615	6.8073	7.41615	3.93224	5.71651
FGFR2|B	4.23445	2.05242	4.55832	1.18279	1.17397	2.56516	1.24864	5.31457	2.01749	1.40468	1.27166	1.28758	5.27601	7.25837	1.2275	1.42199	4.44652	4.36185	4.39923	4.89589	6.45932	4.55459	3.68634	1.31335	4.01929	5.04744	6.05272	3.45111	5.85556	4.22241	1.62952	5.48495	5.92093	1.50054	1.17693	2.78199	2.88378	1.61933	1.77978	4.74411	5.15499	5.82227	1.45438	7.29489	5.60937	3.90362	1.17864	6.22629	6.14863
UPK3A|B	6.04826	1.81732	6.62401	1.43457	1.43457	1.57992	1.56412	3.47727	1.43457	1.43457	1.43457	5.60674	1.7203	2.1904	1.48262	4.50641	1.94407	6.21109	1.49923	1.81211	6.60386	2.49333	2.03217	1.64013	1.52989	2.10695	7.12349	4.95653	1.43457	4.0738	1.43457	5.74171	2.2262	1.56902	1.48604	3.56874	2.68533	2.74567	6.21962	1.77917	1.43457	4.05512	5.88197	3.76849	1.87044	9.8991	1.48904	1.67509	3.50907
PTGDS|B	6.68659	2.08242	5.10316	0.88371	0.830184	1.81575	1.71315	7.08748	8.7327	1.88152	1.26424	0.825783	0.93017	9.83258	2.65879	1.21717	5.29179	1.40922	1.39624	6.0256	8.01609	5.90112	0.739598	1.67515	3.47687	4.10969	3.69107	0.517437	4.76882	5.662	0.492568	13.2227	7.10133	1.63131	0.707553	5.46914	3.69495	3.10322	6.0605	5.03009	3.21062	3.88019	4.22903	9.74769	4.29391	10.5442	1.21315	2.23796	5.09762
ACSL4|B	2.61751	6.5841	9.13376	6.72497	9.61684	7.40542	5.57202	6.72446	4.03019	3.91952	2.61425	5.94536	7.7543	8.69811	2.52192	7.05922	8.66334	8.94943	5.88206	6.16694	8.35222	9.73204	6.90013	6.13025	5.53793	7.86458	8.12494	4.13895	3.53675	8.37039	2.39438	7.01081	5.36817	4.83404	2.1961	8.91029	5.08191	6.0172	7.58579	4.0216	4.90389	8.62059	8.03879	8.24699	8.29988	7.13119	2.76867	5.32354	8.76847
FNDC5|B	2.45192	2.25988	6.73927	1.5662	1.45928	1.58597	8.96298	4.64485	2.03306	4.79563	1.68703	1.53058	6.65871	2.28097	1.77588	4.19577	2.23272	4.03398	3.87238	3.20366	2.27685	4.28196	1.78927	1.52833	8.09484	4.60442	4.78986	6.5116	4.42279	1.41302	8.15856	5.57931	5.09854	4.36832	4.25766	2.19194	5.73246	1.48015	7.0347	4.87413	5.39236	2.00313	1.68472	5.48735	2.85678	3.5457	5.17396	4.19999	2.14602
BHMT|B	7.09024	4.05769	8.19305	3.02266	9.48215	4.78119	6.77309	6.77083	6.78296	9.65131	9.77673	7.87058	10.57	4.66985	8.15895	9.466	3.99166	8.16306	11.9126	7.1545	7.95093	8.32806	9.99404	5.33138	11.2266	10.5067	5.09923	8.26143	9.84127	2.9658	9.56832	3.92519	8.12734	7.3595	9.5758	7.92952	9.83846	3.02756	9.31935	10.1667	5.41452	6.49411	5.52983	5.97616	6.43617	9.74679	9.57912	7.0489	7.86385
BEX2|B	5.78244	3.80909	1.77098	3.5539	1.10233	4.45309	1.04974	7.07083	1.10645	1.09478	1.2185	7.60582	7.37542	3.35508	1.06052	1.0911	5.76728	7.65671	5.77519	6.25069	6.32681	1.33767	4.9233	1.20688	1.0621	3.44767	7.92972	0.970396	3.59116	8.1928	1.03617	5.3726	4.2021	1.194	6.72267	2.01789	5.0721	2.8374	3.38244	6.17984	1.27443	7.7107	7.55406	7.71005	5.05611	1.19112	4.8836	6.23348	4.87598
CRP|B	12.9722	11.7234	9.42286	13.638	13.5425	15.2228	6.34588	10.6208	14.0826	2.30838	8.17956	2.49314	8.32662	12.0676	9.03136	2.54879	11.3886	7.49217	7.77946	12.8856	7.41504	13.6736	8.86486	5.11804	10.9795	11.1634	6.23041	7.97892	6.76668	13.4498	3.76353	11.0772	7.75454	6.20765	1.49837	5.33258	6.07698	14.2312	6.69666	9.51082	13.9374	4.56871	12.9869	12.8999	13.4578	8.80767	4.43189	12.9108	8.21685
[truncated: 437 more columns]
