# Supplementary material for: The Heterogeneity of Immune Cell Infiltration Landscape and Its Immunotherapeutic Implications in Hepatocellular Carcinoma
Source: Front Immunol. 2022 Mar 10;13:861525. doi: 10.3389/fimmu.2022.861525 (PMC8959995; doi:10.3389/fimmu.2022.861525)
Supplement: Supplementary Table S4 — Unsupervised clustering for all HCC patients according to the proportion of immune cells. [file DataSheet_4.xlsx]

## Sheet: Table S8
Table S8 The gene ontology analysis of ICI signature genes A ranked according to the adjusted P-value.
ONTOLOGY	ID	Description	GeneRatio	BgRatio	p-value	p.adjust	q-value	geneID	Count
BP	GO:0046394	carboxylic acid biosynthetic process	14/75	314/18723	2.33148e-11	2.106e-08	1.76012e-08	FABP5/PDK4/CYP2C9/BAAT/PTGES/PYCR1/CYP8B1/CYP3A4/CYP2E1/CTH/ACSM5/CYP1A1/CYP1A2/GSTM1	14
BP	GO:0016053	organic acid biosynthetic process	14/75	316/18723	2.53735e-11	2.106e-08	1.76012e-08	FABP5/PDK4/CYP2C9/BAAT/PTGES/PYCR1/CYP8B1/CYP3A4/CYP2E1/CTH/ACSM5/CYP1A1/CYP1A2/GSTM1	14
BP	GO:0072330	monocarboxylic acid biosynthetic process	12/75	214/18723	5.06641e-11	2.80341e-08	2.34299e-08	FABP5/PDK4/CYP2C9/BAAT/PTGES/CYP8B1/CYP3A4/CYP2E1/ACSM5/CYP1A1/CYP1A2/GSTM1	12
BP	GO:0008202	steroid metabolic process	13/75	319/18723	3.92095e-10	1.6272e-07	1.35995e-07	G6PD/SPP1/CYP2C9/BAAT/CYP8B1/AFP/UGT1A4/CYP3A4/CYP2E1/SEC14L2/HSD11B1/CYP1A1/CYP1A2	13
BP	GO:0006805	xenobiotic metabolic process	9/75	111/18723	5.89935e-10	1.95858e-07	1.63691e-07	ALDH3A1/CYP2C9/UGT1A4/CYP3A4/CYP2E1/NAT2/CYP1A1/CYP1A2/GSTM1	9
BP	GO:0006633	fatty acid biosynthetic process	10/75	163/18723	9.65791e-10	2.67202e-07	2.23318e-07	FABP5/PDK4/CYP2C9/PTGES/CYP3A4/CYP2E1/ACSM5/CYP1A1/CYP1A2/GSTM1	10
BP	GO:0042759	long-chain fatty acid biosynthetic process	6/75	29/18723	1.48767e-09	3.5279e-07	2.94849e-07	CYP2C9/CYP3A4/CYP2E1/CYP1A1/CYP1A2/GSTM1	6
BP	GO:0034754	cellular hormone metabolic process	9/75	137/18723	3.84996e-09	7.98866e-07	6.67664e-07	IL4I1/SPP1/ADH1B/CYP2C9/ADH4/AFP/CYP3A4/CYP1A1/CYP1A2	9
BP	GO:0042178	xenobiotic catabolic process	6/75	37/18723	7.09883e-09	1.30934e-06	1.0943e-06	CYP2C9/CYP3A4/CYP2E1/CYP1A1/CYP1A2/GSTM1	6
BP	GO:0071466	cellular response to xenobiotic stimulus	9/75	177/18723	3.61542e-08	6.00159e-06	5.01592e-06	ALDH3A1/CYP2C9/UGT1A4/CYP3A4/CYP2E1/NAT2/CYP1A1/CYP1A2/GSTM1	9
BP	GO:0006631	fatty acid metabolic process	12/75	390/18723	4.5154e-08	6.81415e-06	5.69502e-06	FABP5/PDK4/CYP2C9/BAAT/PTGES/ADH4/CYP3A4/CYP2E1/ACSM5/CYP1A1/CYP1A2/GSTM1	12
BP	GO:0006721	terpenoid metabolic process	7/75	97/18723	1.19772e-07	1.65684e-05	1.38473e-05	ADH1B/CYP2C9/ADH4/CYP3A4/CYP2E1/CYP1A1/CYP1A2	7
BP	GO:0120254	olefinic compound metabolic process	8/75	153/18723	1.7567e-07	2.24316e-05	1.87476e-05	ADH1B/CYP2C9/ADH4/AFP/CYP3A4/CYP2E1/CYP1A1/CYP1A2	8
BP	GO:0042445	hormone metabolic process	9/75	218/18723	2.15207e-07	2.55174e-05	2.13265e-05	IL4I1/SPP1/ADH1B/CYP2C9/ADH4/AFP/CYP3A4/CYP1A1/CYP1A2	9
BP	GO:0009410	response to xenobiotic stimulus	12/75	462/18723	2.8234e-07	3.12457e-05	2.6114e-05	ALDH3A1/CA9/CYP2C9/MDK/UGT1A4/CYP3A4/CYP2E1/SLC1A2/NAT2/CYP1A1/CYP1A2/GSTM1	12
BP	GO:0006720	isoprenoid metabolic process	7/75	116/18723	4.09222e-07	3.99594e-05	3.33966e-05	ADH1B/CYP2C9/ADH4/CYP3A4/CYP2E1/CYP1A1/CYP1A2	7
BP	GO:0033559	unsaturated fatty acid metabolic process	7/75	116/18723	4.09222e-07	3.99594e-05	3.33966e-05	FABP5/CYP2C9/PTGES/CYP2E1/CYP1A1/CYP1A2/GSTM1	7
BP	GO:0006690	icosanoid metabolic process	7/75	123/18723	6.09619e-07	5.62204e-05	4.6987e-05	FABP5/CYP2C9/PTGES/CYP2E1/CYP1A1/CYP1A2/GSTM1	7
BP	GO:0019373	epoxygenase P450 pathway	4/75	19/18723	8.79395e-07	7.68313e-05	6.42129e-05	CYP2C9/CYP2E1/CYP1A1/CYP1A2	4
BP	GO:0042572	retinol metabolic process	5/75	50/18723	1.65845e-06	0.000137652	0.000115044	ADH1B/ADH4/CYP3A4/CYP1A1/CYP1A2	5
BP	GO:0006706	steroid catabolic process	4/75	26/18723	3.3206e-06	0.000262486	0.000219376	SPP1/CYP3A4/HSD11B1/CYP1A2	4
BP	GO:0001676	long-chain fatty acid metabolic process	6/75	112/18723	5.76371e-06	0.000434898	0.000363473	CYP2C9/CYP3A4/CYP2E1/CYP1A1/CYP1A2/GSTM1	6
BP	GO:0005996	monosaccharide metabolic process	8/75	257/18723	8.62073e-06	0.000622192	0.000520005	PFKFB4/FABP5/ALDOA/G6PD/SLC2A1/HK2/PDK4/DCXR	8
BP	GO:0006066	alcohol metabolic process	9/75	353/18723	1.14196e-05	0.000789856	0.000660133	G6PD/ADH1B/CYP2C9/ADH4/UGT1A4/CYP3A4/SEC14L2/CYP1A1/CYP1A2	9
BP	GO:0008210	estrogen metabolic process	4/75	38/18723	1.58095e-05	0.0010291	0.000860084	CYP2C9/CYP3A4/CYP1A1/CYP1A2	4
BP	GO:0061844	antimicrobial humoral immune response mediated by antimicrobial peptide	5/75	79/18723	1.61184e-05	0.0010291	0.000860084	REG3A/CXCL5/S100A9/PGC/REG1A	5
BP	GO:0001523	retinoid metabolic process	5/75	81/18723	1.82104e-05	0.00111961	0.000935726	ADH1B/ADH4/CYP3A4/CYP1A1/CYP1A2	5
BP	GO:0016101	diterpenoid metabolic process	5/75	87/18723	2.57765e-05	0.0015086	0.00126083	ADH1B/ADH4/CYP3A4/CYP1A1/CYP1A2	5
BP	GO:0006570	tyrosine metabolic process	3/75	15/18723	2.71349e-05	0.0015086	0.00126083	IL4I1/TTC36/HPD	3
BP	GO:1902652	secondary alcohol metabolic process	6/75	147/18723	2.72638e-05	0.0015086	0.00126083	G6PD/CYP2C9/UGT1A4/CYP3A4/SEC14L2/CYP1A2	6
BP	GO:0016125	sterol metabolic process	6/75	152/18723	3.29146e-05	0.00176253	0.00147306	G6PD/CYP2C9/CYP8B1/CYP3A4/SEC14L2/CYP1A2	6
BP	GO:0019318	hexose metabolic process	7/75	237/18723	4.55139e-05	0.00235548	0.00196863	PFKFB4/FABP5/ALDOA/G6PD/HK2/PDK4/DCXR	7
BP	GO:0072593	reactive oxygen species metabolic process	7/75	239/18723	4.80018e-05	0.00235548	0.00196863	PAGE4/G6PD/HK2/PDK4/DCXR/CYP1A1/CYP1A2	7
BP	GO:0009404	toxin metabolic process	3/75	18/18723	4.82448e-05	0.00235548	0.00196863	CYP3A4/CYP1A1/CYP1A2	3
BP	GO:0034308	primary alcohol metabolic process	5/75	102/18723	5.54579e-05	0.00263029	0.0021983	ADH1B/ADH4/CYP3A4/CYP1A1/CYP1A2	5
BP	GO:0070989	oxidative demethylation	3/75	19/18723	5.71258e-05	0.00263413	0.00220151	CYP2C9/CYP3A4/CYP1A2	3
BP	GO:0042359	vitamin D metabolic process	3/75	20/18723	6.70134e-05	0.00296138	0.00247501	UGT1A4/CYP3A4/CYP1A1	3
BP	GO:0006694	steroid biosynthetic process	6/75	173/18723	6.77906e-05	0.00296138	0.00247501	G6PD/BAAT/CYP8B1/CYP3A4/SEC14L2/CYP1A1	6
BP	GO:0019369	arachidonic acid metabolic process	4/75	59/18723	9.14731e-05	0.00389347	0.00325402	CYP2C9/CYP2E1/CYP1A1/CYP1A2	4
BP	GO:0031667	response to nutrient levels	9/75	474/18723	0.000113051	0.00469163	0.0039211	PAGE4/ALDH3A1/G6PD/SLC2A1/SPP1/PDK4/CYP8B1/REG1A/CYP1A1	9
BP	GO:0051156	glucose 6-phosphate metabolic process	3/75	24/18723	0.000117615	0.00476198	0.00397989	G6PD/HK2/TKT	3
BP	GO:0019730	antimicrobial humoral response	5/75	122/18723	0.000129707	0.00502789	0.00420213	REG3A/CXCL5/S100A9/PGC/REG1A	5
BP	GO:1901605	alpha-amino acid metabolic process	6/75	195/18723	0.000131017	0.00502789	0.00420213	IL4I1/BAAT/PYCR1/TTC36/CTH/HPD	6
BP	GO:0035902	response to immobilization stress	3/75	25/18723	0.000133269	0.00502789	0.00420213	REG1A/CYP1A1/CYP1A2	3
BP	GO:1901361	organic cyclic compound catabolic process	9/75	495/18723	0.00015667	0.00577937	0.00483019	IL4I1/SPP1/UGT1A4/CYP3A4/ALDH1L1/HSD11B1/CYP1A1/HPD/CYP1A2	9
BP	GO:0070988	demethylation	4/75	73/18723	0.000209692	0.00742104	0.00620224	CYP2C9/CYP3A4/CYP1A1/CYP1A2	4
BP	GO:0015849	organic acid transport	7/75	303/18723	0.000210114	0.00742104	0.00620224	SLC16A3/FABP5/SLC2A1/PTGES/AQP9/SLC1A2/SLC29A4	7
BP	GO:0008203	cholesterol metabolic process	5/75	137/18723	0.000223123	0.00771635	0.00644905	G6PD/CYP2C9/CYP3A4/SEC14L2/CYP1A2	5
BP	GO:0009072	aromatic amino acid family metabolic process	3/75	30/18723	0.000231888	0.0078558	0.00656559	IL4I1/TTC36/HPD	3
BP	GO:0042573	retinoic acid metabolic process	3/75	34/18723	0.000337868	0.0110469	0.00923258	ADH1B/CYP3A4/CYP1A1	3
BP	GO:1903825	organic acid transmembrane transport	5/75	150/18723	0.000339392	0.0110469	0.00923258	SLC16A3/SLC2A1/AQP9/SLC1A2/SLC29A4	5
BP	GO:0008643	carbohydrate transport	5/75	152/18723	0.000360711	0.0113274	0.00946705	FABP5/SLC2A1/HK2/AQP9/SLC1A2	5
BP	GO:0006739	NADP metabolic process	3/75	35/18723	0.000368482	0.0113274	0.00946705	G6PD/TKT/DCXR	3
BP	GO:0010837	regulation of keratinocyte proliferation	3/75	35/18723	0.000368482	0.0113274	0.00946705	REG3A/KLF9/MDK	3
BP	GO:0150104	transport across blood-brain barrier	4/75	87/18723	0.000411084	0.0122822	0.010265	FABP5/SLC2A1/SLC1A2/SLC29A4	4
BP	GO:0006790	sulfur compound metabolic process	7/75	339/18723	0.00041434	0.0122822	0.010265	G6PD/PDK4/BAAT/SLC1A2/CTH/ACSM5/GSTM1	7
BP	GO:0010232	vascular transport	4/75	88/18723	0.000429362	0.0125042	0.0104506	FABP5/SLC2A1/SLC1A2/SLC29A4	4
BP	GO:0033574	response to testosterone	3/75	42/18723	0.000633452	0.0181298	0.0151523	CA9/SPP1/AR	3
BP	GO:1904668	positive regulation of ubiquitin protein ligase activity	2/75	10/18723	0.00069782	0.0196336	0.016409	PLK1/CDC20	2
BP	GO:0006775	fat-soluble vitamin metabolic process	3/75	44/18723	0.000726603	0.0201027	0.0168011	UGT1A4/CYP3A4/CYP1A1	3
BP	GO:0044282	small molecule catabolic process	7/75	376/18723	0.000765544	0.0208328	0.0174113	IL4I1/HK2/ADH4/CYP3A4/ALDH1L1/CYP1A1/HPD	7
BP	GO:0043616	keratinocyte proliferation	3/75	46/18723	0.00082805	0.0221704	0.0185292	REG3A/KLF9/MDK	3
BP	GO:0006766	vitamin metabolic process	4/75	106/18723	0.000866374	0.0228283	0.0190791	SLC2A1/UGT1A4/CYP3A4/CYP1A1	4
BP	GO:0006575	cellular modified amino acid metabolic process	5/75	188/18723	0.000946024	0.0239712	0.0200343	G6PD/SLC6A8/SLC1A2/ALDH1L1/GSTM1	5
BP	GO:0006520	cellular amino acid metabolic process	6/75	284/18723	0.000968438	0.0239712	0.0200343	IL4I1/BAAT/PYCR1/TTC36/CTH/HPD	6
BP	GO:1904659	glucose transmembrane transport	4/75	110/18723	0.000994799	0.0239712	0.0200343	FABP5/SLC2A1/HK2/SLC1A2	4
BP	GO:0006692	prostanoid metabolic process	3/75	49/18723	0.000996393	0.0239712	0.0200343	FABP5/PTGES/GSTM1	3
BP	GO:0006693	prostaglandin metabolic process	3/75	49/18723	0.000996393	0.0239712	0.0200343	FABP5/PTGES/GSTM1	3
BP	GO:0006778	porphyrin-containing compound metabolic process	3/75	49/18723	0.000996393	0.0239712	0.0200343	UGT1A4/CYP1A1/CYP1A2	3
BP	GO:0015718	monocarboxylic acid transport	4/75	111/18723	0.00102889	0.024214	0.0202372	SLC16A3/SLC6A8/PTGES/AQP9	4
BP	GO:0019693	ribose phosphate metabolic process	7/75	396/18723	0.00103566	0.024214	0.0202372	ALDOA/G6PD/HK2/TKT/PDK4/BAAT/ACSM5	7
BP	GO:0046850	regulation of bone remodeling	3/75	51/18723	0.0011198	0.0255556	0.0213584	SPP1/PDK4/MDK	3
BP	GO:0008645	hexose transmembrane transport	4/75	114/18723	0.00113607	0.0255556	0.0213584	FABP5/SLC2A1/HK2/SLC1A2	4
BP	GO:0006006	glucose metabolic process	5/75	196/18723	0.00113922	0.0255556	0.0213584	FABP5/G6PD/HK2/PDK4/DCXR	5
BP	GO:2000378	negative regulation of reactive oxygen species metabolic process	3/75	52/18723	0.00118496	0.025788	0.0215527	PAGE4/G6PD/HK2	3
BP	GO:0006000	fructose metabolic process	2/75	13/18723	0.00120017	0.025788	0.0215527	PFKFB4/ALDOA	2
BP	GO:0015749	monosaccharide transmembrane transport	4/75	116/18723	0.00121173	0.025788	0.0215527	FABP5/SLC2A1/HK2/SLC1A2	4
BP	GO:1990748	cellular detoxification	4/75	116/18723	0.00121173	0.025788	0.0215527	PTGES/ADH4/S100A9/GSTM1	4
BP	GO:0034219	carbohydrate transmembrane transport	4/75	118/18723	0.00129085	0.0271242	0.0226694	FABP5/SLC2A1/HK2/SLC1A2	4
BP	GO:0010838	positive regulation of keratinocyte proliferation	2/75	14/18723	0.00139657	0.0286211	0.0239205	REG3A/MDK	2
BP	GO:0019321	pentose metabolic process	2/75	14/18723	0.00139657	0.0286211	0.0239205	G6PD/DCXR	2
BP	GO:0001666	response to hypoxia	6/75	307/18723	0.00144334	0.0290165	0.0242509	ALDH3A1/CA9/SLC2A1/HK2/REG1A/CYP1A1	6
BP	GO:0050679	positive regulation of epithelial cell proliferation	5/75	207/18723	0.00145082	0.0290165	0.0242509	REG3A/MMP12/AR/MDK/REG1A	5
BP	GO:0046456	icosanoid biosynthetic process	3/75	56/18723	0.00146935	0.0290371	0.0242682	FABP5/CYP2C9/PTGES	3
BP	GO:0097237	cellular response to toxic substance	4/75	124/18723	0.00154984	0.0302675	0.0252965	PTGES/ADH4/S100A9/GSTM1	4
BP	GO:0006098	pentose-phosphate shunt	2/75	15/18723	0.00160725	0.0307487	0.0256986	G6PD/TKT	2
BP	GO:0030258	lipid modification	5/75	212/18723	0.00161153	0.0307487	0.0256986	PDK4/ADH4/CYP3A4/CYP2E1/CYP1A1	5
BP	GO:0006959	humoral immune response	6/75	317/18723	0.00169802	0.0318655	0.026632	REG3A/CXCL5/S100A9/PGC/REG1A/CD5L	6
BP	GO:0033013	tetrapyrrole metabolic process	3/75	59/18723	0.00170845	0.0318655	0.026632	UGT1A4/CYP1A1/CYP1A2	3
BP	GO:0006081	cellular aldehyde metabolic process	3/75	60/18723	0.00179323	0.0324499	0.0271205	ALDH3A1/TKT/ADH4	3
BP	GO:0048732	gland development	7/75	436/18723	0.00179819	0.0324499	0.0271205	HK2/AR/PITX1/BAAT/MDK/REG1A/CYP1A1	7
BP	GO:0006740	NADPH regeneration	2/75	16/18723	0.0018321	0.0324499	0.0271205	G6PD/TKT	2
BP	GO:0009074	aromatic amino acid family catabolic process	2/75	16/18723	0.0018321	0.0324499	0.0271205	IL4I1/HPD	2
BP	GO:0036293	response to decreased oxygen levels	6/75	322/18723	0.00183752	0.0324499	0.0271205	ALDH3A1/CA9/SLC2A1/HK2/REG1A/CYP1A1	6
BP	GO:0019748	secondary metabolic process	3/75	61/18723	0.00188059	0.0328608	0.0274639	CYP3A4/CYP1A1/CYP1A2	3
BP	GO:0009812	flavonoid metabolic process	2/75	17/18723	0.00207101	0.0355727	0.0297304	UGT1A4/CYP1A1	2
BP	GO:0048638	regulation of developmental growth	6/75	330/18723	0.00207865	0.0355727	0.0297304	G6PD/SPP1/AR/AGR2/DUSP9/REG1A	6
BP	GO:0006749	glutathione metabolic process	3/75	64/18723	0.00215846	0.0361923	0.0302482	G6PD/SLC1A2/GSTM1	3
BP	GO:1903409	reactive oxygen species biosynthetic process	3/75	64/18723	0.00215846	0.0361923	0.0302482	PAGE4/CYP1A1/CYP1A2	3
BP	GO:0007586	digestion	4/75	137/18723	0.00223126	0.0370389	0.0309557	GCNT3/TFF2/CYP8B1/PGC	4
BP	GO:0090307	mitotic spindle assembly	3/75	65/18723	0.00225643	0.0370859	0.0309951	PLK1/MYBL2/CDC20	3
BP	GO:0002544	chronic inflammatory response	2/75	18/18723	0.00232385	0.0374524	0.0313013	PTGES/S100A9	2
BP	GO:0050665	hydrogen peroxide biosynthetic process	2/75	18/18723	0.00232385	0.0374524	0.0313013	CYP1A1/CYP1A2	2
BP	GO:0002523	leukocyte migration involved in inflammatory response	2/75	19/18723	0.00259053	0.0413488	0.0345578	MDK/S100A9	2
BP	GO:1901617	organic hydroxy compound biosynthetic process	5/75	237/18723	0.00261811	0.041391	0.0345931	G6PD/BAAT/CYP8B1/CYP3A4/SEC14L2	5
BP	GO:0070482	response to oxygen levels	6/75	347/18723	0.00266998	0.0418128	0.0349457	ALDH3A1/CA9/SLC2A1/HK2/REG1A/CYP1A1	6
BP	GO:0001889	liver development	4/75	147/18723	0.00287884	0.0446624	0.0373272	BAAT/MDK/REG1A/CYP1A1	4
BP	GO:0015711	organic anion transport	6/75	354/18723	0.00294713	0.0449258	0.0375473	SLC16A3/SLC2A1/SLC6A8/PTGES/AQP9/SLC1A2	6
BP	GO:0044272	sulfur compound biosynthetic process	4/75	148/18723	0.00294994	0.0449258	0.0375473	PDK4/SLC1A2/CTH/GSTM1	4
BP	GO:1905039	carboxylic acid transmembrane transport	4/75	149/18723	0.00302224	0.0456084	0.0381179	SLC16A3/SLC2A1/AQP9/SLC1A2	4
BP	GO:0061008	hepaticobiliary system development	4/75	150/18723	0.00309575	0.0462968	0.0386932	BAAT/MDK/REG1A/CYP1A1	4
BP	GO:0006067	ethanol metabolic process	2/75	21/18723	0.00316491	0.0464934	0.0388575	ADH1B/ADH4	2
BP	GO:0031145	anaphase-promoting complex-dependent catabolic process	2/75	21/18723	0.00316491	0.0464934	0.0388575	PLK1/CDC20	2
BP	GO:0098754	detoxification	4/75	152/18723	0.0032464	0.0471097	0.0393726	PTGES/ADH4/S100A9/GSTM1	4
BP	GO:0046323	glucose import	3/75	74/18723	0.00326362	0.0471097	0.0393726	SLC2A1/HK2/SLC1A2	3
BP	GO:0006091	generation of precursor metabolites and energy	7/75	490/18723	0.0034505	0.0493778	0.0412682	ALDOA/G6PD/HK2/TKT/ADH1B/ADH4/CYP1A2	7
BP	GO:2000377	regulation of reactive oxygen species metabolic process	4/75	157/18723	0.00364478	0.0513669	0.0429306	PAGE4/G6PD/HK2/DCXR	4
BP	GO:0010827	regulation of glucose transmembrane transport	3/75	77/18723	0.00365138	0.0513669	0.0429306	FABP5/HK2/SLC1A2	3
BP	GO:1904666	regulation of ubiquitin protein ligase activity	2/75	23/18723	0.00379328	0.0529146	0.0442241	PLK1/CDC20	2
BP	GO:0009636	response to toxic substance	5/75	262/18723	0.00401857	0.0555903	0.0464604	PTGES/ADH4/S100A9/CYP1A1/GSTM1	5
BP	GO:0050678	regulation of epithelial cell proliferation	6/75	381/18723	0.00422213	0.0579234	0.0484103	REG3A/MMP12/KLF9/AR/MDK/REG1A	6
BP	GO:0046835	carbohydrate phosphorylation	2/75	25/18723	0.00447475	0.0608859	0.0508862	PFKFB4/HK2	2
BP	GO:0032370	positive regulation of lipid transport	3/75	84/18723	0.00466215	0.0629201	0.0525864	SPP1/PTGES/CYP8B1	3
BP	GO:0046942	carboxylic acid transport	5/75	273/18723	0.00477918	0.0639793	0.0534716	SLC16A3/SLC6A8/PTGES/AQP9/SLC1A2	5
BP	GO:0042537	benzene-containing compound metabolic process	2/75	26/18723	0.00483512	0.0642104	0.0536648	CYP2E1/GSTM1	2
BP	GO:0015908	fatty acid transport	3/75	86/18723	0.00497892	0.0650788	0.0543905	FABP5/SLC2A1/PTGES	3
BP	GO:0034103	regulation of tissue remodeling	3/75	86/18723	0.00497892	0.0650788	0.0543905	SPP1/PDK4/MDK	3
BP	GO:0006869	lipid transport	6/75	398/18723	0.005211	0.0675801	0.0564811	FABP5/SLC2A1/SPP1/PTGES/AQP9/CYP8B1	6
BP	GO:0030324	lung development	4/75	177/18723	0.00557012	0.0705275	0.0589443	MMP12/AGR2/HSD11B1/CYP1A2	4
BP	GO:0045589	regulation of regulatory T cell differentiation	2/75	28/18723	0.00559463	0.0705275	0.0589443	IL4I1/MDK	2
BP	GO:0071280	cellular response to copper ion	2/75	28/18723	0.00559463	0.0705275	0.0589443	CYP1A1/CYP1A2	2
BP	GO:0015850	organic hydroxy compound transport	5/75	284/18723	0.00563721	0.0705275	0.0589443	SLC16A3/SPP1/AQP9/CYP8B1/SLC29A4	5
BP	GO:0046849	bone remodeling	3/75	90/18723	0.00565069	0.0705275	0.0589443	SPP1/PDK4/MDK	3
BP	GO:0030323	respiratory tube development	4/75	181/18723	0.00602311	0.0746147	0.0623603	MMP12/AGR2/HSD11B1/CYP1A2	4
BP	GO:1990830	cellular response to leukemia inhibitory factor	3/75	94/18723	0.00637436	0.0781797	0.0653398	HK2/MYBL2/CTH	3
BP	GO:0008209	androgen metabolic process	2/75	30/18723	0.00640509	0.0781797	0.0653398	SPP1/CYP3A4	2
BP	GO:1990823	response to leukemia inhibitory factor	3/75	95/18723	0.00656351	0.0787251	0.0657956	HK2/MYBL2/CTH	3
BP	GO:0006637	acyl-CoA metabolic process	3/75	96/18723	0.00675597	0.0787251	0.0657956	PDK4/BAAT/ACSM5	3
BP	GO:0035383	thioester metabolic process	3/75	96/18723	0.00675597	0.0787251	0.0657956	PDK4/BAAT/ACSM5	3
BP	GO:1901655	cellular response to ketone	3/75	96/18723	0.00675597	0.0787251	0.0657956	KLF9/SPP1/AR	3
BP	GO:0001516	prostaglandin biosynthetic process	2/75	31/18723	0.00682916	0.0787251	0.0657956	FABP5/PTGES	2
BP	GO:0045066	regulatory T cell differentiation	2/75	31/18723	0.00682916	0.0787251	0.0657956	IL4I1/MDK	2
BP	GO:0046457	prostanoid biosynthetic process	2/75	31/18723	0.00682916	0.0787251	0.0657956	FABP5/PTGES	2
BP	GO:0051443	positive regulation of ubiquitin-protein transferase activity	2/75	31/18723	0.00682916	0.0787251	0.0657956	PLK1/CDC20	2
BP	GO:1990868	response to chemokine	3/75	97/18723	0.00695177	0.0790407	0.0660594	CXCL5/TFF2/REG1A	3
BP	GO:1990869	cellular response to chemokine	3/75	97/18723	0.00695177	0.0790407	0.0660594	CXCL5/TFF2/REG1A	3
BP	GO:0046390	ribose phosphate biosynthetic process	4/75	190/18723	0.00713071	0.0805236	0.0672988	ALDOA/G6PD/TKT/PDK4	4
BP	GO:0010039	response to iron ion	2/75	32/18723	0.00726566	0.0814932	0.0681091	G6PD/CYP1A1	2
BP	GO:1901654	response to ketone	4/75	194/18723	0.00766345	0.085378	0.0713559	KLF9/CA9/SPP1/AR	4
BP	GO:0050673	epithelial cell proliferation	6/75	437/18723	0.00811081	0.0897596	0.0750179	REG3A/MMP12/KLF9/AR/MDK/REG1A	6
BP	GO:0030593	neutrophil chemotaxis	3/75	103/18723	0.00819738	0.0897908	0.075044	CXCL5/MDK/S100A9	3
BP	GO:0031099	regeneration	4/75	198/18723	0.00822181	0.0897908	0.075044	SPP1/BAAT/MDK/REG1A	4
BP	GO:0022600	digestive system process	3/75	104/18723	0.00841691	0.0913207	0.0763226	GCNT3/TFF2/CYP8B1	3
BP	GO:0060249	anatomical structure homeostasis	5/75	314/18723	0.00852292	0.0918704	0.076782	ALDOA/SLC2A1/SPP1/PDK4/TFF2	5
BP	GO:0098810	neurotransmitter reuptake	2/75	35/18723	0.00864867	0.0926245	0.0774122	SLC1A2/SLC29A4	2
BP	GO:0006090	pyruvate metabolic process	3/75	106/18723	0.00886628	0.0937454	0.078349	ALDOA/HK2/PDK4	3
BP	GO:0035821	modulation of process of other organism	3/75	106/18723	0.00886628	0.0937454	0.078349	REG3A/S100A9/REG1A	3
BP	GO:0060541	respiratory system development	4/75	203/18723	0.00895655	0.0941004	0.0786458	MMP12/AGR2/HSD11B1/CYP1A2	4
BP	GO:0010876	lipid localization	6/75	448/18723	0.00910549	0.0947636	0.0792	FABP5/SLC2A1/SPP1/PTGES/AQP9/CYP8B1	6
BP	GO:0006699	bile acid biosynthetic process	2/75	36/18723	0.00913384	0.0947636	0.0792	BAAT/CYP8B1	2
BP	GO:0045616	regulation of keratinocyte differentiation	2/75	37/18723	0.00963092	0.0986872	0.0824792	REG3A/ETV4	2
BP	GO:1905332	positive regulation of morphogenesis of an epithelium	2/75	37/18723	0.00963092	0.0986872	0.0824792	AR/MDK	2
BP	GO:1905954	positive regulation of lipid localization	3/75	110/18723	0.00980666	0.0998715	0.083469	SPP1/PTGES/CYP8B1	3
BP	GO:0042180	cellular ketone metabolic process	4/75	211/18723	0.0102193	0.103439	0.0864507	FABP5/PDK4/ADH4/AFP	4
BP	GO:0002526	acute inflammatory response	3/75	112/18723	0.0102978	0.103602	0.0865871	REG3A/PTGES/HPR	3
BP	GO:0006730	one-carbon metabolic process	2/75	40/18723	0.0111926	0.110594	0.0924304	CA9/ALDH1L1	2
BP	GO:0009069	serine family amino acid metabolic process	2/75	40/18723	0.0111926	0.110594	0.0924304	BAAT/CTH	2
BP	GO:0032094	response to food	2/75	40/18723	0.0111926	0.110594	0.0924304	G6PD/CYP1A1	2
BP	GO:0051225	spindle assembly	3/75	117/18723	0.0115875	0.113332	0.0947185	PLK1/MYBL2/CDC20	3
BP	GO:0048545	response to steroid hormone	5/75	339/18723	0.0116062	0.113332	0.0947185	ALDH3A1/KLF9/SPP1/AR/MDK	5
BP	GO:0050892	intestinal absorption	2/75	41/18723	0.0117364	0.113614	0.0949541	GCNT3/CYP8B1	2
BP	GO:0044706	multi-multicellular organism process	4/75	220/18723	0.011772	0.113614	0.0949541	SLC2A1/SPP1/AR/CYP1A1	4
BP	GO:0009308	amine metabolic process	3/75	118/18723	0.0118562	0.113764	0.0950801	IL4I1/SLC29A4/CYP1A1	3
BP	GO:0032496	response to lipopolysaccharide	5/75	343/18723	0.0121617	0.116026	0.0969703	CXCL5/PTGES/S100A9/CYP1A1/CYP1A2	5
BP	GO:0046688	response to copper ion	2/75	42/18723	0.0122915	0.116594	0.0974449	CYP1A1/CYP1A2	2
BP	GO:0007052	mitotic spindle organization	3/75	120/18723	0.0124041	0.116993	0.0977788	PLK1/MYBL2/CDC20	3
BP	GO:0001504	neurotransmitter uptake	2/75	43/18723	0.012858	0.119911	0.100218	SLC1A2/SLC29A4	2
BP	GO:0140353	lipid export from cell	2/75	43/18723	0.012858	0.119911	0.100218	SPP1/PTGES	2
BP	GO:1990266	neutrophil migration	3/75	122/18723	0.0129664	0.120247	0.100498	CXCL5/MDK/S100A9	3
BP	GO:0044058	regulation of digestive system process	2/75	44/18723	0.0134357	0.123222	0.102985	TFF2/CYP8B1	2
BP	GO:0045124	regulation of bone resorption	2/75	44/18723	0.0134357	0.123222	0.102985	SPP1/PDK4	2
BP	GO:0071621	granulocyte chemotaxis	3/75	125/18723	0.0138369	0.125515	0.104901	CXCL5/MDK/S100A9	3
BP	GO:1904375	regulation of protein localization to cell periphery	3/75	125/18723	0.0138369	0.125515	0.104901	PLK1/AR/AGR2	3
BP	GO:0002920	regulation of humoral immune response	2/75	45/18723	0.0140245	0.126525	0.105745	PGC/CD5L	2
BP	GO:0048565	digestive tract development	3/75	127/18723	0.0144353	0.129528	0.108255	AGR2/REG1A/CYP1A1	3
BP	GO:0033865	nucleoside bisphosphate metabolic process	3/75	128/18723	0.01474	0.130151	0.108775	PDK4/BAAT/ACSM5	3
BP	GO:0033875	ribonucleoside bisphosphate metabolic process	3/75	128/18723	0.01474	0.130151	0.108775	PDK4/BAAT/ACSM5	3
BP	GO:0034032	purine nucleoside bisphosphate metabolic process	3/75	128/18723	0.01474	0.130151	0.108775	PDK4/BAAT/ACSM5	3
BP	GO:0002237	response to molecule of bacterial origin	5/75	363/18723	0.0152122	0.13241	0.110663	CXCL5/PTGES/S100A9/CYP1A1/CYP1A2	5
BP	GO:0010799	regulation of peptidyl-threonine phosphorylation	2/75	47/18723	0.0152351	0.13241	0.110663	PLK1/TTC36	2
BP	GO:0014911	positive regulation of smooth muscle cell migration	2/75	47/18723	0.0152351	0.13241	0.110663	S100A11/MDK	2
BP	GO:0042908	xenobiotic transport	2/75	48/18723	0.0158567	0.137094	0.114578	SLC2A1/SLC29A4	2
BP	GO:0009150	purine ribonucleotide metabolic process	5/75	368/18723	0.0160482	0.138031	0.115361	ALDOA/HK2/PDK4/BAAT/ACSM5	5
BP	GO:0006953	acute-phase response	2/75	49/18723	0.016489	0.139652	0.116716	REG3A/PTGES	2
BP	GO:0008206	bile acid metabolic process	2/75	49/18723	0.016489	0.139652	0.116716	BAAT/CYP8B1	2
BP	GO:0042304	regulation of fatty acid biosynthetic process	2/75	49/18723	0.016489	0.139652	0.116716	FABP5/PDK4	2
BP	GO:0032434	regulation of proteasomal ubiquitin-dependent protein catabolic process	3/75	134/18723	0.0166444	0.140253	0.117218	PLK1/CDC20/TTC36	3
BP	GO:0010038	response to metal ion	5/75	373/18723	0.0169144	0.141808	0.118518	G6PD/PTGES/AQP9/CYP1A1/CYP1A2	5
BP	GO:0007632	visual behavior	2/75	50/18723	0.017132	0.142196	0.118842	TTC36/SLC1A2	2
BP	GO:0060688	regulation of morphogenesis of a branching structure	2/75	50/18723	0.017132	0.142196	0.118842	AR/MDK	2
BP	GO:0055123	digestive system development	3/75	137/18723	0.0176461	0.145734	0.121799	AGR2/REG1A/CYP1A1	3
BP	GO:0006636	unsaturated fatty acid biosynthetic process	2/75	51/18723	0.0177856	0.146159	0.122154	FABP5/PTGES	2
BP	GO:0007292	female gamete generation	3/75	140/18723	0.0186808	0.151694	0.12678	PLK1/MDK/AFP	3
BP	GO:0046165	alcohol biosynthetic process	3/75	140/18723	0.0186808	0.151694	0.12678	G6PD/CYP3A4/SEC14L2	3
BP	GO:0097305	response to alcohol	4/75	253/18723	0.0187333	0.151694	0.12678	G6PD/KLF9/CYP8B1/CYP2E1	4
BP	GO:0009259	ribonucleotide metabolic process	5/75	385/18723	0.0191193	0.152624	0.127558	ALDOA/HK2/PDK4/BAAT/ACSM5	5
BP	GO:0051438	regulation of ubiquitin-protein transferase activity	2/75	53/18723	0.019124	0.152624	0.127558	PLK1/CDC20	2
BP	GO:1903202	negative regulation of oxidative stress-induced cell death	2/75	53/18723	0.019124	0.152624	0.127558	PAGE4/PYCR1	2
BP	GO:1902850	microtubule cytoskeleton organization involved in mitosis	3/75	147/18723	0.0212241	0.167576	0.140054	PLK1/MYBL2/CDC20	3
BP	GO:0003018	vascular process in circulatory system	4/75	263/18723	0.0212557	0.167576	0.140054	FABP5/SLC2A1/SLC1A2/SLC29A4	4
BP	GO:0006163	purine nucleotide metabolic process	5/75	396/18723	0.0213004	0.167576	0.140054	ALDOA/HK2/PDK4/BAAT/ACSM5	5
BP	GO:0051384	response to glucocorticoid	3/75	148/18723	0.0216021	0.168172	0.140552	ALDH3A1/KLF9/MDK	3
BP	GO:0097530	granulocyte migration	3/75	148/18723	0.0216021	0.168172	0.140552	CXCL5/MDK/S100A9	3
BP	GO:0006695	cholesterol biosynthetic process	2/75	57/18723	0.0219235	0.168172	0.140552	G6PD/SEC14L2	2
BP	GO:0051289	protein homotetramerization	2/75	57/18723	0.0219235	0.168172	0.140552	ALDOA/CTH	2
BP	GO:1902653	secondary alcohol biosynthetic process	2/75	57/18723	0.0219235	0.168172	0.140552	G6PD/SEC14L2	2
BP	GO:0032368	regulation of lipid transport	3/75	149/18723	0.0219839	0.168172	0.140552	SPP1/PTGES/CYP8B1	3
BP	GO:0001894	tissue homeostasis	4/75	268/18723	0.0225916	0.170893	0.142826	SLC2A1/SPP1/PDK4/TFF2	4
BP	GO:0042743	hydrogen peroxide metabolic process	2/75	58/18723	0.0226484	0.170893	0.142826	CYP1A1/CYP1A2	2
BP	GO:0045604	regulation of epidermal cell differentiation	2/75	58/18723	0.0226484	0.170893	0.142826	REG3A/ETV4	2
BP	GO:0051092	positive regulation of NF-kappaB transcription factor activity	3/75	152/18723	0.0231514	0.173898	0.145337	AR/S100A9/CTH	3
BP	GO:0046324	regulation of glucose import	2/75	59/18723	0.0233832	0.174847	0.146131	HK2/SLC1A2	2
BP	GO:0031638	zymogen activation	2/75	60/18723	0.0241276	0.179605	0.150107	HPR/CD5L	2
BP	GO:0031349	positive regulation of defense response	4/75	278/18723	0.0254149	0.186905	0.156208	MMP12/MDK/S100A9/PGC	4
BP	GO:0007062	sister chromatid cohesion	2/75	62/18723	0.0256455	0.186905	0.156208	PLK1/CDC20	2
BP	GO:0007588	excretion	2/75	62/18723	0.0256455	0.186905	0.156208	MDK/AQP9	2
BP	GO:0060135	maternal process involved in female pregnancy	2/75	62/18723	0.0256455	0.186905	0.156208	SPP1/AR	2
BP	GO:0072521	purine-containing compound metabolic process	5/75	416/18723	0.0256713	0.186905	0.156208	ALDOA/HK2/PDK4/BAAT/ACSM5	5
BP	GO:0016126	sterol biosynthetic process	2/75	64/18723	0.0272013	0.19718	0.164796	G6PD/SEC14L2	2
BP	GO:0015909	long-chain fatty acid transport	2/75	65/18723	0.0279932	0.198873	0.166211	FABP5/SLC2A1	2
BP	GO:0045453	bone resorption	2/75	65/18723	0.0279932	0.198873	0.166211	SPP1/PDK4	2
BP	GO:0045682	regulation of epidermis development	2/75	65/18723	0.0279932	0.198873	0.166211	REG3A/ETV4	2
BP	GO:1905330	regulation of morphogenesis of an epithelium	2/75	65/18723	0.0279932	0.198873	0.166211	AR/MDK	2
BP	GO:0140014	mitotic nuclear division	4/75	287/18723	0.0281306	0.198873	0.166211	PLK1/KIF2C/MYBL2/CDC20	4
BP	GO:2000058	regulation of ubiquitin-dependent protein catabolic process	3/75	164/18723	0.0281538	0.198873	0.166211	PLK1/CDC20/TTC36	3
BP	GO:0031960	response to corticosteroid	3/75	167/18723	0.0294873	0.206535	0.172615	ALDH3A1/KLF9/MDK	3
BP	GO:1903034	regulation of response to wounding	3/75	167/18723	0.0294873	0.206535	0.172615	REG3A/SPP1/MDK	3
BP	GO:0000070	mitotic sister chromatid segregation	3/75	168/18723	0.0299391	0.208819	0.174523	PLK1/KIF2C/CDC20	3
BP	GO:0042698	ovulation cycle	2/75	68/18723	0.0304239	0.210432	0.175871	MDK/AFP	2
BP	GO:1901607	alpha-amino acid biosynthetic process	2/75	68/18723	0.0304239	0.210432	0.175871	PYCR1/CTH	2
BP	GO:0046890	regulation of lipid biosynthetic process	3/75	171/18723	0.0313167	0.215708	0.180281	FABP5/PDK4/SEC14L2	3
BP	GO:0022411	cellular component disassembly	5/75	443/18723	0.0324327	0.222473	0.185935	HMGA1/MMP12/PLK1/KIF2C/HK2	5
BP	GO:0007584	response to nutrient	3/75	174/18723	0.0327272	0.223568	0.18685	ALDH3A1/SPP1/CYP1A1	3
BP	GO:0000281	mitotic cytokinesis	2/75	71/18723	0.0329354	0.224069	0.187269	PLK1/KIF20A	2
BP	GO:0048771	tissue remodeling	3/75	175/18723	0.0332046	0.224978	0.188029	SPP1/PDK4/MDK	3
BP	GO:1903036	positive regulation of response to wounding	2/75	72/18723	0.0337901	0.228015	0.190566	REG3A/MDK	2
BP	GO:0051302	regulation of cell division	3/75	177/18723	0.0341705	0.229648	0.191931	PLK1/KIF20A/MDK	3
BP	GO:0035265	organ growth	3/75	178/18723	0.0346589	0.230567	0.1927	G6PD/AR/DUSP9	3
BP	GO:0030968	endoplasmic reticulum unfolded protein response	2/75	74/18723	0.0355254	0.230567	0.1927	AGR2/CTH	2
BP	GO:1903201	regulation of oxidative stress-induced cell death	2/75	74/18723	0.0355254	0.230567	0.1927	PAGE4/PYCR1	2
BP	GO:1905952	regulation of lipid localization	3/75	181/18723	0.0361458	0.230567	0.1927	SPP1/PTGES/CYP8B1	3
BP	GO:0051260	protein homooligomerization	3/75	182/18723	0.0366487	0.230567	0.1927	ALDOA/SLC1A2/CTH	3
BP	GO:0008652	cellular amino acid biosynthetic process	2/75	76/18723	0.0372947	0.230567	0.1927	PYCR1/CTH	2
BP	GO:0031100	animal organ regeneration	2/75	76/18723	0.0372947	0.230567	0.1927	BAAT/REG1A	2
BP	GO:0007051	spindle organization	3/75	184/18723	0.0376653	0.230567	0.1927	PLK1/MYBL2/CDC20	3
BP	GO:1901616	organic hydroxy compound catabolic process	2/75	78/18723	0.0390973	0.230567	0.1927	ADH4/CYP3A4	2
BP	GO:0061136	regulation of proteasomal protein catabolic process	3/75	187/18723	0.0392173	0.230567	0.1927	PLK1/CDC20/TTC36	3
BP	GO:0019439	aromatic compound catabolic process	5/75	467/18723	0.0393034	0.230567	0.1927	IL4I1/UGT1A4/ALDH1L1/CYP1A1/HPD	5
BP	GO:0006560	proline metabolic process	1/75	10/18723	0.0393526	0.230567	0.1927	PYCR1	1
BP	GO:0006735	NADH regeneration	1/75	10/18723	0.0393526	0.230567	0.1927	HK2	1
BP	GO:0015911	long-chain fatty acid import across plasma membrane	1/75	10/18723	0.0393526	0.230567	0.1927	SLC2A1	1
BP	GO:0017085	response to insecticide	1/75	10/18723	0.0393526	0.230567	0.1927	CYP1A1	1
BP	GO:0030300	regulation of intestinal cholesterol absorption	1/75	10/18723	0.0393526	0.230567	0.1927	CYP8B1	1
BP	GO:0030388	fructose 1,6-bisphosphate metabolic process	1/75	10/18723	0.0393526	0.230567	0.1927	ALDOA	1
BP	GO:0031915	positive regulation of synaptic plasticity	1/75	10/18723	0.0393526	0.230567	0.1927	CDC20	1
BP	GO:0042368	vitamin D biosynthetic process	1/75	10/18723	0.0393526	0.230567	0.1927	CYP3A4	1
BP	GO:0048241	epinephrine transport	1/75	10/18723	0.0393526	0.230567	0.1927	SLC29A4	1
BP	GO:0048671	negative regulation of collateral sprouting	1/75	10/18723	0.0393526	0.230567	0.1927	SPP1	1
BP	GO:0060513	prostatic bud formation	1/75	10/18723	0.0393526	0.230567	0.1927	AR	1
BP	GO:0060736	prostate gland growth	1/75	10/18723	0.0393526	0.230567	0.1927	AR	1
BP	GO:0060768	regulation of epithelial cell proliferation involved in prostate gland development	1/75	10/18723	0.0393526	0.230567	0.1927	AR	1
BP	GO:0061140	lung secretory cell differentiation	1/75	10/18723	0.0393526	0.230567	0.1927	AGR2	1
BP	GO:0061621	canonical glycolysis	1/75	10/18723	0.0393526	0.230567	0.1927	HK2	1
BP	GO:0061718	glucose catabolic process to pyruvate	1/75	10/18723	0.0393526	0.230567	0.1927	HK2	1
BP	GO:0097278	complement-dependent cytotoxicity	1/75	10/18723	0.0393526	0.230567	0.1927	CD5L	1
BP	GO:0098917	retrograde trans-synaptic signaling	1/75	10/18723	0.0393526	0.230567	0.1927	FABP5	1
BP	GO:1905651	regulation of artery morphogenesis	1/75	10/18723	0.0393526	0.230567	0.1927	MDK	1
BP	GO:0016042	lipid catabolic process	4/75	320/18723	0.039531	0.230567	0.1927	SPP1/CYP3A4/HSD11B1/CYP1A2	4
BP	GO:0060420	regulation of heart growth	2/75	79/18723	0.0400108	0.230567	0.1927	G6PD/DUSP9	2
BP	GO:0006096	glycolytic process	2/75	81/18723	0.0418621	0.230567	0.1927	ALDOA/HK2	2
BP	GO:0007565	female pregnancy	3/75	193/18723	0.0424178	0.230567	0.1927	SLC2A1/SPP1/AR	3
BP	GO:0006757	ATP generation from ADP	2/75	82/18723	0.0427998	0.230567	0.1927	ALDOA/HK2	2
BP	GO:0001660	fever generation	1/75	11/18723	0.0432027	0.230567	0.1927	PTGES	1
BP	GO:0002759	regulation of antimicrobial humoral response	1/75	11/18723	0.0432027	0.230567	0.1927	PGC	1
BP	GO:0006002	fructose 6-phosphate metabolic process	1/75	11/18723	0.0432027	0.230567	0.1927	HK2	1
BP	GO:0006086	acetyl-CoA biosynthetic process from pyruvate	1/75	11/18723	0.0432027	0.230567	0.1927	PDK4	1
BP	GO:0006568	tryptophan metabolic process	1/75	11/18723	0.0432027	0.230567	0.1927	IL4I1	1
BP	GO:0032308	positive regulation of prostaglandin secretion	1/75	11/18723	0.0432027	0.230567	0.1927	PTGES	1
BP	GO:0033148	positive regulation of intracellular estrogen receptor signaling pathway	1/75	11/18723	0.0432027	0.230567	0.1927	AR	1
BP	GO:0033327	Leydig cell differentiation	1/75	11/18723	0.0432027	0.230567	0.1927	AR	1
BP	GO:0042167	heme catabolic process	1/75	11/18723	0.0432027	0.230567	0.1927	UGT1A4	1
BP	GO:0042447	hormone catabolic process	1/75	11/18723	0.0432027	0.230567	0.1927	SPP1	1
BP	GO:0045945	positive regulation of transcription by RNA polymerase III	1/75	11/18723	0.0432027	0.230567	0.1927	AR	1
BP	GO:0046149	pigment catabolic process	1/75	11/18723	0.0432027	0.230567	0.1927	UGT1A4	1
BP	GO:0046349	amino sugar biosynthetic process	1/75	11/18723	0.0432027	0.230567	0.1927	UAP1L1	1
BP	GO:0051081	nuclear membrane disassembly	1/75	11/18723	0.0432027	0.230567	0.1927	PLK1	1
BP	GO:0051610	serotonin uptake	1/75	11/18723	0.0432027	0.230567	0.1927	SLC29A4	1
BP	GO:0052697	xenobiotic glucuronidation	1/75	11/18723	0.0432027	0.230567	0.1927	UGT1A4	1
BP	GO:0060433	bronchus development	1/75	11/18723	0.0432027	0.230567	0.1927	AGR2	1
BP	GO:0060742	epithelial cell differentiation involved in prostate gland development	1/75	11/18723	0.0432027	0.230567	0.1927	AR	1
BP	GO:0060767	epithelial cell proliferation involved in prostate gland development	1/75	11/18723	0.0432027	0.230567	0.1927	AR	1
BP	GO:0070778	L-aspartate transmembrane transport	1/75	11/18723	0.0432027	0.230567	0.1927	SLC1A2	1
BP	GO:0072697	protein localization to cell cortex	1/75	11/18723	0.0432027	0.230567	0.1927	PLK1	1
BP	GO:1900426	positive regulation of defense response to bacterium	1/75	11/18723	0.0432027	0.230567	0.1927	PGC	1
BP	GO:1902915	negative regulation of protein polyubiquitination	1/75	11/18723	0.0432027	0.230567	0.1927	TTC36	1
BP	GO:1903897	regulation of PERK-mediated unfolded protein response	1/75	11/18723	0.0432027	0.230567	0.1927	AGR2	1
BP	GO:1904729	regulation of intestinal lipid absorption	1/75	11/18723	0.0432027	0.230567	0.1927	CYP8B1	1
BP	GO:2000480	negative regulation of cAMP-dependent protein kinase activity	1/75	11/18723	0.0432027	0.230567	0.1927	PKIB	1
BP	GO:0042594	response to starvation	3/75	197/18723	0.0446225	0.230567	0.1927	PAGE4/SLC2A1/PDK4	3
BP	GO:0006970	response to osmotic stress	2/75	84/18723	0.0446985	0.230567	0.1927	SLC2A1/AQP9	2
BP	GO:0062197	cellular response to chemical stress	4/75	337/18723	0.0462987	0.230567	0.1927	PAGE4/G6PD/SLC2A1/PYCR1	4
BP	GO:0009117	nucleotide metabolic process	5/75	489/18723	0.0463315	0.230567	0.1927	ALDOA/HK2/PDK4/BAAT/ACSM5	5
BP	GO:0002424	T cell mediated immune response to tumor cell	1/75	12/18723	0.0470377	0.230567	0.1927	IL4I1	1
BP	GO:0006534	cysteine metabolic process	1/75	12/18723	0.0470377	0.230567	0.1927	CTH	1
BP	GO:0006787	porphyrin-containing compound catabolic process	1/75	12/18723	0.0470377	0.230567	0.1927	UGT1A4	1
BP	GO:0007614	short-term memory	1/75	12/18723	0.0470377	0.230567	0.1927	MDK	1
BP	GO:0019627	urea metabolic process	1/75	12/18723	0.0470377	0.230567	0.1927	CYP2C9	1
BP	GO:0030238	male sex determination	1/75	12/18723	0.0470377	0.230567	0.1927	AR	1
BP	GO:0030397	membrane disassembly	1/75	12/18723	0.0470377	0.230567	0.1927	PLK1	1
BP	GO:0032306	regulation of prostaglandin secretion	1/75	12/18723	0.0470377	0.230567	0.1927	PTGES	1
BP	GO:0033015	tetrapyrrole catabolic process	1/75	12/18723	0.0470377	0.230567	0.1927	UGT1A4	1
BP	GO:0035112	genitalia morphogenesis	1/75	12/18723	0.0470377	0.230567	0.1927	AR	1
BP	GO:0042762	regulation of sulfur metabolic process	1/75	12/18723	0.0470377	0.230567	0.1927	PDK4	1
BP	GO:0043568	positive regulation of insulin-like growth factor receptor signaling pathway	1/75	12/18723	0.0470377	0.230567	0.1927	AR	1
BP	GO:0045605	negative regulation of epidermal cell differentiation	1/75	12/18723	0.0470377	0.230567	0.1927	REG3A	1
BP	GO:0045683	negative regulation of epidermis development	1/75	12/18723	0.0470377	0.230567	0.1927	REG3A	1
BP	GO:0046185	aldehyde catabolic process	1/75	12/18723	0.0470377	0.230567	0.1927	ADH4	1
BP	GO:0060453	regulation of gastric acid secretion	1/75	12/18723	0.0470377	0.230567	0.1927	TFF2	1
BP	GO:0060601	lateral sprouting from an epithelium	1/75	12/18723	0.0470377	0.230567	0.1927	AR	1
BP	GO:0061052	negative regulation of cell growth involved in cardiac muscle cell development	1/75	12/18723	0.0470377	0.230567	0.1927	G6PD	1
BP	GO:0061620	glycolytic process through glucose-6-phosphate	1/75	12/18723	0.0470377	0.230567	0.1927	HK2	1
BP	GO:0071941	nitrogen cycle metabolic process	1/75	12/18723	0.0470377	0.230567	0.1927	CYP2C9	1
BP	GO:0072520	seminiferous tubule development	1/75	12/18723	0.0470377	0.230567	0.1927	AR	1
BP	GO:1905709	negative regulation of membrane permeability	1/75	12/18723	0.0470377	0.230567	0.1927	HK2	1
BP	GO:0007568	aging	4/75	339/18723	0.047135	0.230567	0.1927	ALDH3A1/HMGA1/SLC1A2/CYP1A1	4
BP	GO:0000819	sister chromatid segregation	3/75	202/18723	0.0474577	0.230567	0.1927	PLK1/KIF2C/CDC20	3
BP	GO:0051262	protein tetramerization	2/75	87/18723	0.0476041	0.230567	0.1927	ALDOA/CTH	2
BP	GO:1901606	alpha-amino acid catabolic process	2/75	87/18723	0.0476041	0.230567	0.1927	IL4I1/HPD	2
BP	GO:0070098	chemokine-mediated signaling pathway	2/75	88/18723	0.0485878	0.230567	0.1927	CXCL5/TFF2	2
BP	GO:0006753	nucleoside phosphate metabolic process	5/75	497/18723	0.0490625	0.230567	0.1927	ALDOA/HK2/PDK4/BAAT/ACSM5	5
BP	GO:0014910	regulation of smooth muscle cell migration	2/75	89/18723	0.0495788	0.230567	0.1927	S100A11/MDK	2
BP	GO:1900407	regulation of cellular response to oxidative stress	2/75	89/18723	0.0495788	0.230567	0.1927	PAGE4/PYCR1	2
CC	GO:0045178	basal part of cell	6/76	276/19550	0.000716895	0.102091	0.0897638	SLC16A3/CA9/SLC2A1/AQP9/REG1A/SLC29A4	6
CC	GO:0000776	kinetochore	4/76	134/19550	0.00184866	0.102091	0.0897638	PLK1/KIF2C/CENPM/BIRC5	4
CC	GO:0016323	basolateral plasma membrane	5/76	231/19550	0.00206182	0.102091	0.0897638	SLC16A3/CA9/SLC2A1/AQP9/SLC29A4	5
CC	GO:0000779	condensed chromosome, centromeric region	4/76	144/19550	0.00240213	0.102091	0.0897638	PLK1/KIF2C/CENPM/BIRC5	4
CC	GO:0009925	basal plasma membrane	5/76	257/19550	0.00326566	0.111032	0.097626	SLC16A3/CA9/SLC2A1/AQP9/SLC29A4	5
CC	GO:0030496	midbody	4/76	196/19550	0.00716765	0.180294	0.158525	PLK1/SLC2A1/BIRC5/KIF20A	4
CC	GO:0000775	chromosome, centromeric region	4/76	198/19550	0.00742388	0.180294	0.158525	PLK1/KIF2C/CENPM/BIRC5	4
CC	GO:0000793	condensed chromosome	4/76	244/19550	0.0150749	0.284985	0.250575	PLK1/KIF2C/CENPM/BIRC5	4
CC	GO:0005871	kinesin complex	2/76	50/19550	0.0161962	0.284985	0.250575	KIF2C/KIF20A	2
CC	GO:0005819	spindle	5/76	391/19550	0.0181005	0.284985	0.250575	PLK1/KIF2C/BIRC5/KIF20A/CDC20	5
CC	GO:0072562	blood microparticle	3/76	146/19550	0.0192918	0.284985	0.250575	SLC2A1/HPR/CD5L	3
CC	GO:0032589	neuron projection membrane	2/76	62/19550	0.024266	0.284985	0.250575	REG1A/SLC1A2	2
CC	GO:0005875	microtubule associated complex	3/76	161/19550	0.0248767	0.284985	0.250575	KIF2C/BIRC5/KIF20A	3
CC	GO:0005874	microtubule	5/76	429/19550	0.0257769	0.284985	0.250575	PLK1/KIF2C/BIRC5/KIF20A/DCXR	5
CC	GO:0005876	spindle microtubule	2/76	72/19550	0.031996	0.284985	0.250575	PLK1/BIRC5	2
CC	GO:0031256	leading edge membrane	3/76	180/19550	0.0330725	0.284985	0.250575	EPS8L3/REG1A/SLC1A2	3
CC	GO:0005788	endoplasmic reticulum lumen	4/76	313/19550	0.0336604	0.284985	0.250575	SPP1/SPARCL1/AFP/NOTUM	4
CC	GO:0005881	cytoplasmic microtubule	2/76	75/19550	0.0344804	0.284985	0.250575	KIF2C/DCXR	2
CC	GO:0045171	intercellular bridge	2/76	75/19550	0.0344804	0.284985	0.250575	KIF20A/GSTM1	2
CC	GO:0034774	secretory granule lumen	4/76	322/19550	0.0367635	0.284985	0.250575	FABP5/ALDOA/S100A11/S100A9	4
CC	GO:0060205	cytoplasmic vesicle lumen	4/76	325/19550	0.0378335	0.284985	0.250575	FABP5/ALDOA/S100A11/S100A9	4
CC	GO:0005641	nuclear envelope lumen	1/76	10/19550	0.0382103	0.284985	0.250575	PTGES	1
CC	GO:0031983	vesicle lumen	4/76	327/19550	0.0385568	0.284985	0.250575	FABP5/ALDOA/S100A11/S100A9	4
CC	GO:0000940	outer kinetochore	1/76	12/19550	0.0456776	0.299866	0.26366	PLK1	1
CC	GO:0031253	cell projection membrane	4/76	346/19550	0.0458247	0.299866	0.26366	CA9/EPS8L3/REG1A/SLC1A2	4
CC	GO:0098687	chromosomal region	4/76	348/19550	0.0466315	0.299866	0.26366	PLK1/KIF2C/CENPM/BIRC5	4
CC	GO:0005902	microvillus	2/76	91/19550	0.0489114	0.299866	0.26366	CA9/DCXR	2
CC	GO:0045120	pronucleus	1/76	13/19550	0.0493898	0.299866	0.26366	SLC2A1	1
MF	GO:0008395	steroid hydroxylase activity	6/75	38/18368	9.4077e-09	2.59653e-06	1.86173e-06	CYP2C9/CYP8B1/CYP3A4/CYP2E1/CYP1A1/CYP1A2	6
MF	GO:0016709	oxidoreductase activity, acting on paired donors, with incorporation or reduction of molecular oxygen, NAD(P)H as one donor, and incorporation of one atom of oxygen	6/75	43/18368	2.0443e-08	2.82113e-06	2.02278e-06	CYP2C9/CYP8B1/CYP3A4/CYP2E1/FMO3/CYP1A1	6
MF	GO:0070330	aromatase activity	5/75	25/18368	4.94139e-08	4.54608e-06	3.25958e-06	CYP2C9/CYP3A4/CYP2E1/CYP1A1/CYP1A2	5
MF	GO:0004497	monooxygenase activity	7/75	102/18368	1.9263e-07	1.32915e-05	9.53012e-06	CYP2C9/CYP8B1/CYP3A4/CYP2E1/FMO3/CYP1A1/CYP1A2	7
MF	GO:0016712	oxidoreductase activity, acting on paired donors, with incorporation or reduction of molecular oxygen, reduced flavin or flavoprotein as one donor, and incorporation of one atom of oxygen	5/75	40/18368	5.83497e-07	3.22091e-05	2.30942e-05	CYP2C9/CYP3A4/CYP2E1/CYP1A1/CYP1A2	5
MF	GO:0016705	oxidoreductase activity, acting on paired donors, with incorporation or reduction of molecular oxygen	7/75	170/18368	6.0105e-06	0.000276483	0.000198241	CYP2C9/CYP8B1/CYP3A4/CYP2E1/FMO3/CYP1A1/CYP1A2	7
MF	GO:0016616	oxidoreductase activity, acting on the CH-OH group of donors, NAD or NADP as acceptor	6/75	124/18368	1.15355e-05	0.00045483	0.000326118	ALDH3A1/G6PD/ADH1B/ADH4/DCXR/HSD11B1	6
MF	GO:0019825	oxygen binding	4/75	39/18368	1.89219e-05	0.000598982	0.000429476	CYP8B1/CYP3A4/CYP2E1/CYP1A1	4
MF	GO:0016614	oxidoreductase activity, acting on CH-OH group of donors	6/75	136/18368	1.9532e-05	0.000598982	0.000429476	ALDH3A1/G6PD/ADH1B/ADH4/DCXR/HSD11B1	6
MF	GO:0020037	heme binding	6/75	139/18368	2.21042e-05	0.000610075	0.00043743	CYP2C9/CYP8B1/CYP3A4/CYP2E1/CYP1A1/CYP1A2	6
MF	GO:0046906	tetrapyrrole binding	6/75	149/18368	3.27164e-05	0.000748645	0.000536786	CYP2C9/CYP8B1/CYP3A4/CYP2E1/CYP1A1/CYP1A2	6
MF	GO:0004030	aldehyde dehydrogenase [NAD(P)+] activity	3/75	16/18368	3.52435e-05	0.000748645	0.000536786	ALDH3A1/ADH4/ALDH1L1	3
MF	GO:0005506	iron ion binding	6/75	151/18368	3.52623e-05	0.000748645	0.000536786	CYP2C9/CYP8B1/CYP3A4/CYP2E1/CYP1A1/CYP1A2	6
MF	GO:0008391	arachidonic acid monooxygenase activity	3/75	21/18368	8.24828e-05	0.00162609	0.00116592	CYP2C9/CYP2E1/CYP1A1	3
MF	GO:0016645	oxidoreductase activity, acting on the CH-NH group of donors	3/75	29/18368	0.000221352	0.00407288	0.00292029	IL4I1/PYCR1/ALDH1L1	3
MF	GO:0016620	oxidoreductase activity, acting on the aldehyde or oxo group of donors, NAD or NADP as acceptor	3/75	37/18368	0.000459782	0.00793124	0.00568678	ALDH3A1/ADH4/ALDH1L1	3
MF	GO:0005504	fatty acid binding	3/75	39/18368	0.000537633	0.00872862	0.00625851	FABP5/S100A9/AFP	3
MF	GO:0018455	alcohol dehydrogenase [NAD(P)+] activity	2/75	10/18368	0.000724763	0.011113	0.00796816	ADH1B/ADH4	2
MF	GO:0016903	oxidoreductase activity, acting on the aldehyde or oxo group of donors	3/75	44/18368	0.000767803	0.0111533	0.00799706	ALDH3A1/ADH4/ALDH1L1	3
MF	GO:0005536	glucose binding	2/75	11/18368	0.00088348	0.0116115	0.00832553	G6PD/HK2	2
MF	GO:0043295	glutathione binding	2/75	11/18368	0.00088348	0.0116115	0.00832553	PTGES/GSTM1	2
MF	GO:1900750	oligopeptide binding	2/75	12/18368	0.00105737	0.0132652	0.00951131	PTGES/GSTM1	2
MF	GO:0016829	lyase activity	5/75	196/18368	0.00123942	0.014873	0.0106641	ALDOA/CA9/CTH/CYP1A1/CYP1A2	5
MF	GO:0050661	NADP binding	3/75	53/18368	0.00132282	0.0152124	0.0109074	G6PD/FMO3/HSD11B1	3
MF	GO:0004029	aldehyde dehydrogenase (NAD+) activity	2/75	15/18368	0.00166889	0.0184246	0.0132106	ALDH3A1/ALDH1L1	2
MF	GO:0070492	oligosaccharide binding	2/75	16/18368	0.00190227	0.0201933	0.0144788	REG3A/REG1A	2
MF	GO:0005324	long-chain fatty acid transporter activity	2/75	17/18368	0.00215022	0.021195	0.015197	FABP5/SLC2A1	2
MF	GO:0008392	arachidonic acid epoxygenase activity	2/75	17/18368	0.00215022	0.021195	0.015197	CYP2C9/CYP2E1	2
MF	GO:0016836	hydro-lyase activity	3/75	64/18368	0.00227834	0.02148	0.0154014	CA9/CYP1A1/CYP1A2	3
MF	GO:0042834	peptidoglycan binding	2/75	18/18368	0.00241261	0.02148	0.0154014	REG3A/REG1A	2
MF	GO:0045236	CXCR chemokine receptor binding	2/75	18/18368	0.00241261	0.02148	0.0154014	CXCL5/TFF2	2
MF	GO:0004745	NAD-retinol dehydrogenase activity	2/75	19/18368	0.00268934	0.0224926	0.0161274	ADH1B/ADH4	2
MF	GO:0016646	oxidoreductase activity, acting on the CH-NH group of donors, NAD or NADP as acceptor	2/75	19/18368	0.00268934	0.0224926	0.0161274	PYCR1/ALDH1L1	2
MF	GO:0048029	monosaccharide binding	3/75	71/18368	0.00306231	0.0247136	0.0177199	ALDOA/G6PD/HK2	3
MF	GO:0019842	vitamin binding	4/75	148/18368	0.0031582	0.0247136	0.0177199	TKT/ADH4/SEC14L2/CTH	4
MF	GO:0019200	carbohydrate kinase activity	2/75	21/18368	0.0032853	0.0247136	0.0177199	PFKFB4/HK2	2
MF	GO:0033293	monocarboxylic acid binding	3/75	73/18368	0.00331305	0.0247136	0.0177199	FABP5/S100A9/AFP	3
MF	GO:0008106	alcohol dehydrogenase (NADP+) activity	2/75	22/18368	0.00360431	0.0261787	0.0187704	ALDH3A1/ADH4	2
MF	GO:0016835	carbon-oxygen lyase activity	3/75	79/18368	0.00413945	0.0292945	0.0210045	CA9/CYP1A1/CYP1A2	3
MF	GO:0015631	tubulin binding	6/75	375/18368	0.0042877	0.0295851	0.0212128	ALDOA/PLK1/KIF2C/BIRC5/KIF20A/S100A9	6
MF	GO:0005342	organic acid transmembrane transporter activity	4/75	164/18368	0.00455291	0.0306488	0.0219755	SLC16A3/AQP9/SLC1A2/SLC29A4	4
MF	GO:0004364	glutathione transferase activity	2/75	26/18368	0.0050178	0.0307842	0.0220726	PTGES/GSTM1	2
MF	GO:0042974	retinoic acid receptor binding	2/75	26/18368	0.0050178	0.0307842	0.0220726	HMGA1/PRAME	2
MF	GO:0008017	microtubule binding	5/75	271/18368	0.00501917	0.0307842	0.0220726	PLK1/KIF2C/BIRC5/KIF20A/S100A9	5
MF	GO:0030246	carbohydrate binding	5/75	271/18368	0.00501917	0.0307842	0.0220726	REG3A/ALDOA/G6PD/HK2/REG1A	5
MF	GO:0004033	aldo-keto reductase (NADP) activity	2/75	29/18368	0.00621906	0.0373144	0.0267548	ALDH3A1/ADH4	2
MF	GO:0008514	organic anion transmembrane transporter activity	4/75	185/18368	0.00694427	0.0407412	0.0292118	SLC16A3/SLC2A1/SLC6A8/SLC1A2	4
MF	GO:0042910	xenobiotic transmembrane transporter activity	2/75	31/18368	0.00708542	0.0407412	0.0292118	SLC2A1/SLC29A4	2
MF	GO:0005496	steroid binding	3/75	100/18368	0.00796353	0.0448558	0.032162	AR/CYP3A4/HSD11B1	3
MF	GO:0005501	retinoid binding	2/75	38/18368	0.0105167	0.0569137	0.0408077	FABP5/ADH4	2
MF	GO:0019840	isoprenoid binding	2/75	38/18368	0.0105167	0.0569137	0.0408077	FABP5/ADH4	2
MF	GO:0032451	demethylase activity	2/75	39/18368	0.0110561	0.0586822	0.0420757	CYP1A1/CYP1A2	2
MF	GO:0015144	carbohydrate transmembrane transporter activity	2/75	40/18368	0.0116075	0.0604464	0.0433407	SLC2A1/AQP9	2
MF	GO:0030544	Hsp70 protein binding	2/75	43/18368	0.0133326	0.0681442	0.0488601	CYP2E1/CYP1A1	2
MF	GO:0051879	Hsp90 protein binding	2/75	44/18368	0.0139309	0.0699077	0.0501245	CYP2E1/CYP1A1	2
MF	GO:1901618	organic hydroxy compound transmembrane transporter activity	2/75	53/18368	0.0198202	0.0976851	0.0700412	SLC16A3/AQP9	2
MF	GO:0015293	symporter activity	3/75	144/18368	0.0211373	0.102349	0.0733854	SLC16A3/SLC6A8/SLC1A2	3
MF	GO:0050840	extracellular matrix binding	2/75	56/18368	0.0219774	0.104582	0.0749863	SPP1/SPARCL1	2
MF	GO:0016655	oxidoreductase activity, acting on NAD(P)H, quinone or similar compound as acceptor	2/75	57/18368	0.0227172	0.106179	0.0761316	ADH4/DCXR	2
MF	GO:1901681	sulfur compound binding	4/75	265/18368	0.0231685	0.106179	0.0761316	TKT/PTGES/MDK/GSTM1	4
MF	GO:0016765	transferase activity, transferring alkyl or aryl (other than methyl) groups	2/75	58/18368	0.0234672	0.106179	0.0761316	PTGES/GSTM1	2
MF	GO:0046943	carboxylic acid transmembrane transporter activity	3/75	163/18368	0.0291004	0.129544	0.0928841	SLC16A3/AQP9/SLC1A2	3
MF	GO:0003777	microtubule motor activity	2/75	69/18368	0.0323647	0.139573	0.100075	KIF2C/KIF20A	2
MF	GO:0005518	collagen binding	2/75	69/18368	0.0323647	0.139573	0.100075	MMP12/SPARCL1	2
MF	GO:0061629	RNA polymerase II-specific DNA-binding transcription factor binding	4/75	299/18368	0.0339828	0.14189	0.101737	HMGA1/AR/PITX1/PRAME	4
MF	GO:0004252	serine-type endopeptidase activity	3/75	174/18368	0.0343411	0.14189	0.101737	MMP12/HPR/CD5L	3
MF	GO:0042379	chemokine receptor binding	2/75	72/18368	0.0349878	0.14189	0.101737	CXCL5/TFF2	2
MF	GO:0031406	carboxylic acid binding	3/75	176/18368	0.0353433	0.14189	0.101737	FABP5/S100A9/AFP	3
MF	GO:0015370	solute:sodium symporter activity	2/75	73/18368	0.0358801	0.14189	0.101737	SLC6A8/SLC1A2	2
MF	GO:0008509	anion transmembrane transporter activity	4/75	314/18368	0.0395507	0.14189	0.101737	SLC16A3/SLC2A1/SLC6A8/SLC1A2	4
MF	GO:0008330	protein tyrosine/threonine phosphatase activity	1/75	10/18368	0.0400994	0.14189	0.101737	DUSP9	1
MF	GO:0008401	retinoic acid 4-hydroxylase activity	1/75	10/18368	0.0400994	0.14189	0.101737	CYP3A4	1
MF	GO:0019203	carbohydrate phosphatase activity	1/75	10/18368	0.0400994	0.14189	0.101737	PFKFB4	1
MF	GO:0035374	chondroitin sulfate binding	1/75	10/18368	0.0400994	0.14189	0.101737	MDK	1
MF	GO:0047760	butyrate-CoA ligase activity	1/75	10/18368	0.0400994	0.14189	0.101737	ACSM5	1
MF	GO:0050308	sugar-phosphatase activity	1/75	10/18368	0.0400994	0.14189	0.101737	PFKFB4	1
MF	GO:0050786	RAGE receptor binding	1/75	10/18368	0.0400994	0.14189	0.101737	S100A9	1
MF	GO:0097027	ubiquitin-protein transferase activator activity	1/75	10/18368	0.0400994	0.14189	0.101737	CDC20	1
MF	GO:0008236	serine-type peptidase activity	3/75	191/18368	0.0433366	0.148168	0.106238	MMP12/HPR/CD5L	3
MF	GO:0002162	dystroglycan binding	1/75	11/18368	0.044021	0.148168	0.106238	AGR2	1
MF	GO:0008603	cAMP-dependent protein kinase regulator activity	1/75	11/18368	0.044021	0.148168	0.106238	PKIB	1
MF	GO:0016832	aldehyde-lyase activity	1/75	11/18368	0.044021	0.148168	0.106238	ALDOA	1
MF	GO:0017171	serine hydrolase activity	3/75	195/18368	0.0456088	0.151324	0.108501	MMP12/HPR/CD5L	3
MF	GO:0004032	alditol:NADP+ 1-oxidoreductase activity	1/75	12/18368	0.0479267	0.151324	0.108501	ADH4	1
MF	GO:0015166	polyol transmembrane transporter activity	1/75	12/18368	0.0479267	0.151324	0.108501	AQP9	1
MF	GO:0035325	Toll-like receptor binding	1/75	12/18368	0.0479267	0.151324	0.108501	S100A9	1
MF	GO:0042975	peroxisome proliferator activated receptor binding	1/75	12/18368	0.0479267	0.151324	0.108501	HMGA1	1
MF	GO:0016209	antioxidant activity	2/75	86/18368	0.0482483	0.151324	0.108501	PTGES/S100A9	2

## Sheet: Table S9
Table S9 The gene ontology analysis of ICI signature genes A ranked according to the adjusted P-value.
ONTOLOGY	ID	Description	GeneRatio	BgRatio	pvalue	p.adjust	qvalue	geneID	Count
BP	GO:0016053	organic acid biosynthetic process	14/98	316/18723	1.04202e-09	2.32892e-06	1.97765e-06	ASNS/CDO1/CYP4A11/ACSM2A/SLC27A5/UPB1/APOA5/AGXT/CYP2C8/APOC3/OTC/SDS/PTGDS/BHMT	14
BP	GO:1901605	alpha-amino acid metabolic process	11/98	195/18723	6.00201e-09	6.70725e-06	5.69559e-06	HAL/ASNS/GNMT/GLYATL1/CDO1/TAT/AGXT/GLYAT/OTC/SDS/BHMT	11
BP	GO:0046394	carboxylic acid biosynthetic process	13/98	314/18723	9.70737e-09	7.23199e-06	6.14119e-06	ASNS/CYP4A11/ACSM2A/SLC27A5/UPB1/APOA5/AGXT/CYP2C8/APOC3/OTC/SDS/PTGDS/BHMT	13
BP	GO:0006520	cellular amino acid metabolic process	12/98	284/18723	2.99544e-08	1.6737e-05	1.42126e-05	HAL/ASNS/GNMT/GLYATL1/CDO1/UPB1/TAT/AGXT/GLYAT/OTC/SDS/BHMT	12
BP	GO:0046395	carboxylic acid catabolic process	11/98	236/18723	4.3215e-08	1.91136e-05	1.62307e-05	HAL/CDO1/CYP4A11/HAO1/TAT/PCK1/AGXT/PON1/OTC/SULT2A1/SDS	11
BP	GO:0016054	organic acid catabolic process	11/98	240/18723	5.13117e-08	1.91136e-05	1.62307e-05	HAL/CDO1/CYP4A11/HAO1/TAT/PCK1/AGXT/PON1/OTC/SULT2A1/SDS	11
BP	GO:0044282	small molecule catabolic process	13/98	376/18723	8.08877e-08	2.58263e-05	2.19309e-05	HAL/CDO1/CYP4A11/HAO1/HSD17B6/UPB1/TAT/PCK1/AGXT/PON1/OTC/SULT2A1/SDS	13
BP	GO:0006090	pyruvate metabolic process	7/98	106/18723	1.38357e-06	0.000386535	0.000328234	PFKFB1/PCK1/AGXT/ALDOB/FBP1/SDS/HKDC1	7
BP	GO:0008652	cellular amino acid biosynthetic process	6/98	76/18723	2.86568e-06	0.000711643	0.000604306	ASNS/UPB1/AGXT/OTC/SDS/BHMT	6
BP	GO:0009259	ribonucleotide metabolic process	11/98	385/18723	5.44628e-06	0.00121724	0.00103365	H19/TREM2/PFKFB1/ACSM2A/UPB1/ALDOB/FBP1/GLYAT/SULT2A1/HKDC1/ACSL4	11
BP	GO:0006631	fatty acid metabolic process	11/98	390/18723	6.15497e-06	0.00125058	0.00106195	CYP4A11/ACSM2A/HAO1/SLC27A5/PCK1/APOA5/CYP2C8/APOC3/CYP2A6/PTGDS/ACSL4	11
BP	GO:0019693	ribose phosphate metabolic process	11/98	396/18723	7.11072e-06	0.00132437	0.00112462	H19/TREM2/PFKFB1/ACSM2A/UPB1/ALDOB/FBP1/GLYAT/SULT2A1/HKDC1/ACSL4	11
BP	GO:0072521	purine-containing compound metabolic process	11/98	416/18723	1.12961e-05	0.00180876	0.00153594	H19/TREM2/GNMT/PFKFB1/ACSM2A/ALDOB/FBP1/GLYAT/SULT2A1/HKDC1/ACSL4	11
BP	GO:0006790	sulfur compound metabolic process	10/98	339/18723	1.133e-05	0.00180876	0.00153594	GHR/GNMT/CDO1/ACSM2A/AGXT/GLYAT/SULT2A1/B3GNT3/ACSL4/BHMT	10
BP	GO:0051384	response to glucocorticoid	7/98	148/18723	1.26899e-05	0.0018908	0.00160561	EPO/GHR/PFKFB1/CDO1/TAT/PCK1/AGXT	7
BP	GO:0072330	monocarboxylic acid biosynthetic process	8/98	214/18723	1.66521e-05	0.0023261	0.00197525	ACSM2A/SLC27A5/APOA5/AGXT/CYP2C8/APOC3/SDS/PTGDS	8
BP	GO:0010876	lipid localization	11/98	448/18723	2.246e-05	0.00280884	0.00238518	TREM2/CYP4A11/CFHR4/SLC27A5/APOA5/SLCO1B1/SLC10A1/PON1/APOC3/ACSL4/CRP	11
BP	GO:0009150	purine ribonucleotide metabolic process	10/98	368/18723	2.29736e-05	0.00280884	0.00238518	H19/TREM2/PFKFB1/ACSM2A/ALDOB/FBP1/GLYAT/SULT2A1/HKDC1/ACSL4	10
BP	GO:0009063	cellular amino acid catabolic process	6/98	110/18723	2.4335e-05	0.00280884	0.00238518	HAL/CDO1/TAT/AGXT/OTC/SDS	6
BP	GO:0001676	long-chain fatty acid metabolic process	6/98	112/18723	2.69542e-05	0.00280884	0.00238518	CYP4A11/SLC27A5/CYP2C8/CYP2A6/PTGDS/ACSL4	6
BP	GO:0031960	response to corticosteroid	7/98	167/18723	2.77209e-05	0.00280884	0.00238518	EPO/GHR/PFKFB1/CDO1/TAT/PCK1/AGXT	7
BP	GO:1901607	alpha-amino acid biosynthetic process	5/98	68/18723	2.84618e-05	0.00280884	0.00238518	ASNS/AGXT/OTC/SDS/BHMT	5
BP	GO:0000096	sulfur amino acid metabolic process	4/98	34/18723	2.90117e-05	0.00280884	0.00238518	GNMT/CDO1/AGXT/BHMT	4
BP	GO:0015849	organic acid transport	9/98	303/18723	3.0162e-05	0.00280884	0.00238518	SLC1A5/CYP4A11/SLC38A1/SLC27A5/SLC38A4/SLCO1B1/SLC6A1/SLC10A1/ACSL4	9
BP	GO:0006000	fructose metabolic process	3/98	13/18723	3.82854e-05	0.00342271	0.00290647	PFKFB1/ALDOB/FBP1	3
BP	GO:0006163	purine nucleotide metabolic process	10/98	396/18723	4.27834e-05	0.00346503	0.0029424	H19/TREM2/PFKFB1/ACSM2A/ALDOB/FBP1/GLYAT/SULT2A1/HKDC1/ACSL4	10
BP	GO:0006869	lipid transport	10/98	398/18723	4.46349e-05	0.00346503	0.0029424	TREM2/CYP4A11/CFHR4/SLC27A5/APOA5/SLCO1B1/SLC10A1/PON1/APOC3/ACSL4	10
BP	GO:0006094	gluconeogenesis	5/98	75/18723	4.57825e-05	0.00346503	0.0029424	GNMT/PFKFB1/PCK1/FBP1/SDS	5
BP	GO:0016042	lipid catabolic process	9/98	320/18723	4.61271e-05	0.00346503	0.0029424	SPHK1/PAFAH1B3/CYP4A11/HAO1/HSD17B6/PCK1/APOA5/APOC3/SULT2A1	9
BP	GO:0009071	serine family amino acid catabolic process	3/98	14/18723	4.85418e-05	0.00346503	0.0029424	CDO1/AGXT/SDS	3
BP	GO:0009117	nucleotide metabolic process	11/98	489/18723	4.98596e-05	0.00346503	0.0029424	H19/TREM2/PFKFB1/ACSM2A/UPB1/ALDOB/FBP1/GLYAT/SULT2A1/HKDC1/ACSL4	11
BP	GO:0006091	generation of precursor metabolites and energy	11/98	490/18723	5.07858e-05	0.00346503	0.0029424	CCNB1/GNMT/PFKFB1/SLC27A5/HSD17B6/GYS2/ADH1A/ALDOB/FBP1/ADH1C/HKDC1	11
BP	GO:0010951	negative regulation of endopeptidase activity	8/98	252/18723	5.34077e-05	0.00346503	0.0029424	SLPI/MMP9/PTTG1/KNG1/SPP2/HRG/SERPINC1/SPINT1	8
BP	GO:0009064	glutamine family amino acid metabolic process	5/98	78/18723	5.53107e-05	0.00346503	0.0029424	HAL/ASNS/GLYATL1/TAT/OTC	5
BP	GO:0019319	hexose biosynthetic process	5/98	78/18723	5.53107e-05	0.00346503	0.0029424	GNMT/PFKFB1/PCK1/FBP1/SDS	5
BP	GO:0009069	serine family amino acid metabolic process	4/98	40/18723	5.58126e-05	0.00346503	0.0029424	CDO1/AGXT/GLYAT/SDS	4
BP	GO:0006753	nucleoside phosphate metabolic process	11/98	497/18723	5.76942e-05	0.00348504	0.00295939	H19/TREM2/PFKFB1/ACSM2A/UPB1/ALDOB/FBP1/GLYAT/SULT2A1/HKDC1/ACSL4	11
BP	GO:0010466	negative regulation of peptidase activity	8/98	262/18723	7.0168e-05	0.00402972	0.00342192	SLPI/MMP9/PTTG1/KNG1/SPP2/HRG/SERPINC1/SPINT1	8
BP	GO:0046364	monosaccharide biosynthetic process	5/98	82/18723	7.03172e-05	0.00402972	0.00342192	GNMT/PFKFB1/PCK1/FBP1/SDS	5
BP	GO:0016051	carbohydrate biosynthetic process	7/98	202/18723	9.25634e-05	0.00508493	0.00431797	GNMT/PFKFB1/PCK1/GYS2/FBP1/SDS/B3GNT3	7
BP	GO:1901606	alpha-amino acid catabolic process	5/98	87/18723	9.32806e-05	0.00508493	0.00431797	CDO1/TAT/AGXT/OTC/SDS	5
BP	GO:0006066	alcohol metabolic process	9/98	353/18723	9.78981e-05	0.00520958	0.00442382	SPHK1/HAO1/PCK1/APOA5/ADH1A/PON1/CYP2C8/SULT2A1/ADH1C	9
BP	GO:0015850	organic hydroxy compound transport	8/98	284/18723	0.000122784	0.00629717	0.00534737	TREM2/SLC27A5/APOA5/SLCO1B1/SLC10A1/PON1/APOC3/SLC22A1	8
BP	GO:0009066	aspartate family amino acid metabolic process	4/98	49/18723	0.000124813	0.00629717	0.00534737	ASNS/GNMT/SDS/BHMT	4
BP	GO:0019373	epoxygenase P450 pathway	3/98	19/18723	0.000126789	0.00629717	0.00534737	CYP4A11/CYP2C8/CYP2A6	3
BP	GO:0120254	olefinic compound metabolic process	6/98	153/18723	0.000153031	0.00743532	0.00631385	CYP4A11/ADH1A/CYP2C8/ADH1C/CYP2A6/PTGDS	6
BP	GO:0051346	negative regulation of hydrolase activity	9/98	379/18723	0.000167201	0.00787752	0.00668935	SLPI/MMP9/PTTG1/KNG1/SPP2/HRG/SERPINC1/APOC3/SPINT1	9
BP	GO:0006067	ethanol metabolic process	3/98	21/18723	0.000172706	0.00787752	0.00668935	ADH1A/SULT2A1/ADH1C	3
BP	GO:0033762	response to glucagon	3/98	21/18723	0.000172706	0.00787752	0.00668935	PFKFB1/CDO1/PCK1	3
BP	GO:0006641	triglyceride metabolic process	5/98	100/18723	0.000180152	0.0080528	0.0068382	SLC27A5/PCK1/APOA5/APOC3/ACSL4	5
BP	GO:0031667	response to nutrient levels	10/98	474/18723	0.000188281	0.00825113	0.00700661	EPO/ASNS/GHR/PFKFB1/PCK1/SLC10A1/PON1/SERPINC1/OTC/ACSL4	10
BP	GO:0034308	primary alcohol metabolic process	5/98	102/18723	0.00019767	0.00849602	0.00721457	HAO1/ADH1A/CYP2C8/SULT2A1/ADH1C	5
BP	GO:0019318	hexose metabolic process	7/98	237/18723	0.000248081	0.0104615	0.00888362	GNMT/PFKFB1/PCK1/ALDOB/FBP1/SDS/HKDC1	7
BP	GO:0019369	arachidonic acid metabolic process	4/98	59/18723	0.000257597	0.0106616	0.00905354	CYP4A11/CYP2C8/CYP2A6/PTGDS	4
BP	GO:0071466	cellular response to xenobiotic stimulus	6/98	177/18723	0.000336287	0.0136655	0.0116043	SLC10A1/FBP1/GLYAT/CYP2C8/SULT2A1/CYP2A6	6
BP	GO:0062012	regulation of small molecule metabolic process	8/98	334/18723	0.000368497	0.014707	0.0124887	H19/TREM2/GNMT/PFKFB1/APOA5/FBP1/APOC3/BHMT	8
BP	GO:1905952	regulation of lipid localization	6/98	181/18723	0.000378879	0.014856	0.0126153	TREM2/CYP4A11/APOA5/PON1/APOC3/CRP	6
BP	GO:0030193	regulation of blood coagulation	4/98	66/18723	0.00039667	0.0152855	0.01298	KNG1/HRG/SERPINC1/PLG	4
BP	GO:0005996	monosaccharide metabolic process	7/98	257/18723	0.000404722	0.0153314	0.013019	GNMT/PFKFB1/PCK1/ALDOB/FBP1/SDS/HKDC1	7
BP	GO:1900046	regulation of hemostasis	4/98	68/18723	0.000444656	0.0165634	0.0140652	KNG1/HRG/SERPINC1/PLG	4
BP	GO:0072329	monocarboxylic acid catabolic process	5/98	122/18723	0.000453089	0.0166009	0.014097	CYP4A11/HAO1/PCK1/AGXT/SULT2A1	5
BP	GO:0003018	vascular process in circulatory system	7/98	263/18723	0.000464633	0.0166787	0.0141631	SLC1A5/SLC38A1/KNG1/SLC6A1/SLC22A1/PTP4A3/CRP	7
BP	GO:0033344	cholesterol efflux	4/98	69/18723	0.000470139	0.0166787	0.0141631	TREM2/APOA5/PON1/APOC3	4
BP	GO:0015721	bile acid and bile salt transport	3/98	30/18723	0.000509504	0.0176034	0.0149482	SLC27A5/SLCO1B1/SLC10A1	3
BP	GO:0045861	negative regulation of proteolysis	8/98	351/18723	0.000511955	0.0176034	0.0149482	SLPI/MMP9/PTTG1/KNG1/SPP2/HRG/SERPINC1/SPINT1	8
BP	GO:0050818	regulation of coagulation	4/98	71/18723	0.0005242	0.0177513	0.0150739	KNG1/HRG/SERPINC1/PLG	4
BP	GO:0015711	organic anion transport	8/98	354/18723	0.000541433	0.0180612	0.0153371	SLC1A5/CYP4A11/SLC38A1/SLC27A5/SLCO1B1/SLC6A1/SLC2A2/SLC10A1	8
BP	GO:0006639	acylglycerol metabolic process	5/98	128/18723	0.000564205	0.0184009	0.0156255	SLC27A5/PCK1/APOA5/APOC3/ACSL4	5
BP	GO:0046942	carboxylic acid transport	7/98	273/18723	0.000580063	0.0184009	0.0156255	SLC1A5/CYP4A11/SLC38A1/SLC27A5/SLCO1B1/SLC6A1/SLC10A1	7
BP	GO:0035924	cellular response to vascular endothelial growth factor stimulus	4/98	73/18723	0.000582544	0.0184009	0.0156255	SPHK1/HRG/PTP4A3/VEGFB	4
BP	GO:0006638	neutral lipid metabolic process	5/98	129/18723	0.000584549	0.0184009	0.0156255	SLC27A5/PCK1/APOA5/APOC3/ACSL4	5
BP	GO:1901568	fatty acid derivative metabolic process	4/98	74/18723	0.00061338	0.0190404	0.0161685	CYP4A11/ACSM2A/SLC27A5/ACSL4	4
BP	GO:0046034	ATP metabolic process	7/98	277/18723	0.000632175	0.0193549	0.0164356	H19/CCNB1/TREM2/PFKFB1/ALDOB/FBP1/HKDC1	7
BP	GO:0009410	response to xenobiotic stimulus	9/98	462/18723	0.000708527	0.0209076	0.0177541	CCNB1/SLC10A1/FBP1/GLYAT/CYP2C8/OTC/SULT2A1/CYP2A6/VEGFB	9
BP	GO:0044262	cellular carbohydrate metabolic process	7/98	283/18723	0.000717254	0.0209076	0.0177541	GNMT/PFKFB1/PCK1/GYS2/FBP1/HKDC1/B3GNT3	7
BP	GO:0042573	retinoic acid metabolic process	3/98	34/18723	0.000739656	0.0209076	0.0177541	ADH1A/CYP2C8/ADH1C	3
BP	GO:0032371	regulation of sterol transport	4/98	78/18723	0.000748371	0.0209076	0.0177541	TREM2/APOA5/PON1/APOC3	4
BP	GO:0032374	regulation of cholesterol transport	4/98	78/18723	0.000748371	0.0209076	0.0177541	TREM2/APOA5/PON1/APOC3	4
BP	GO:0034637	cellular carbohydrate biosynthetic process	4/98	78/18723	0.000748371	0.0209076	0.0177541	PCK1/GYS2/FBP1/B3GNT3	4
BP	GO:1901616	organic hydroxy compound catabolic process	4/98	78/18723	0.000748371	0.0209076	0.0177541	CYP4A11/HAO1/HSD17B6/SULT2A1	4
BP	GO:0006096	glycolytic process	4/98	81/18723	0.000862502	0.0237987	0.0202091	PFKFB1/ALDOB/FBP1/HKDC1	4
BP	GO:0006757	ATP generation from ADP	4/98	82/18723	0.000903127	0.0246157	0.0209029	PFKFB1/ALDOB/FBP1/HKDC1	4
BP	GO:0070555	response to interleukin-1	5/98	143/18723	0.000931033	0.0250706	0.0212892	EPO/GHR/MAPK13/PCK1/CCL20	5
BP	GO:0042445	hormone metabolic process	6/98	218/18723	0.0010051	0.0267428	0.0227092	GHR/HSD17B6/ADH1A/CYP2C8/SULT2A1/ADH1C	6
BP	GO:0014074	response to purine-containing compound	5/98	148/18723	0.00108576	0.0285492	0.0242431	PFKFB1/CDO1/PCK1/AGXT/SLC6A1	5
BP	GO:0032368	regulation of lipid transport	5/98	149/18723	0.00111887	0.0289439	0.0245783	TREM2/CYP4A11/APOA5/PON1/APOC3	5
BP	GO:0150104	transport across blood-brain barrier	4/98	87/18723	0.00112668	0.0289439	0.0245783	SLC1A5/SLC38A1/SLC6A1/SLC22A1	4
BP	GO:0010232	vascular transport	4/98	88/18723	0.00117564	0.0290015	0.0246272	SLC1A5/SLC38A1/SLC6A1/SLC22A1	4
BP	GO:0000098	sulfur amino acid catabolic process	2/98	10/18723	0.00118741	0.0290015	0.0246272	CDO1/AGXT	2
BP	GO:0030388	fructose 1,6-bisphosphate metabolic process	2/98	10/18723	0.00118741	0.0290015	0.0246272	ALDOB/FBP1	2
BP	GO:0051918	negative regulation of fibrinolysis	2/98	10/18723	0.00118741	0.0290015	0.0246272	HRG/PLG	2
BP	GO:0150077	regulation of neuroinflammatory response	3/98	40/18723	0.0011938	0.0290015	0.0246272	MMP9/SPHK1/TREM2	3
BP	GO:0098657	import into cell	6/98	227/18723	0.0012374	0.0297376	0.0252523	TREM2/SLC1A5/SLC38A1/SLC27A5/SLC6A1/SLC22A1	6
BP	GO:0046031	ADP metabolic process	4/98	90/18723	0.001278	0.0303865	0.0258033	PFKFB1/ALDOB/FBP1/HKDC1	4
BP	GO:0055090	acylglycerol homeostasis	3/98	42/18723	0.00137667	0.0320506	0.0272164	ACSM2A/APOA5/APOC3	3
BP	GO:0070328	triglyceride homeostasis	3/98	42/18723	0.00137667	0.0320506	0.0272164	ACSM2A/APOA5/APOC3	3
BP	GO:0008202	steroid metabolic process	7/98	319/18723	0.00143659	0.0326521	0.0277272	SLC27A5/HSD17B6/APOA5/PON1/CYP2C8/SULT2A1/CYP2A6	7
BP	GO:0051591	response to cAMP	4/98	93/18723	0.001443	0.0326521	0.0277272	PFKFB1/CDO1/PCK1/AGXT	4
BP	GO:0060174	limb bud formation	2/98	11/18723	0.00144633	0.0326521	0.0277272	SOX4/FGFR2	2
BP	GO:0001504	neurotransmitter uptake	3/98	43/18723	0.00147434	0.0329514	0.0279814	SLC38A1/SLC6A1/SLC22A1	3
BP	GO:0150076	neuroinflammatory response	3/98	44/18723	0.00157625	0.0348803	0.0296193	MMP9/SPHK1/TREM2	3
BP	GO:0006633	fatty acid biosynthetic process	5/98	163/18723	0.00166504	0.0361295	0.0306801	ACSM2A/APOA5/CYP2C8/APOC3/PTGDS	5
BP	GO:0006534	cysteine metabolic process	2/98	12/18723	0.00172969	0.0361295	0.0306801	CDO1/AGXT	2
BP	GO:0008228	opsonization	2/98	12/18723	0.00172969	0.0361295	0.0306801	C4BPA/CRP	2
BP	GO:0034370	triglyceride-rich lipoprotein particle remodeling	2/98	12/18723	0.00172969	0.0361295	0.0306801	APOA5/APOC3	2
BP	GO:0034372	very-low-density lipoprotein particle remodeling	2/98	12/18723	0.00172969	0.0361295	0.0306801	APOA5/APOC3	2
BP	GO:0071635	negative regulation of transforming growth factor beta production	2/98	12/18723	0.00172969	0.0361295	0.0306801	CD24/LAPTM4B	2
BP	GO:0006165	nucleoside diphosphate phosphorylation	4/98	99/18723	0.00181658	0.0375931	0.0319229	PFKFB1/ALDOB/FBP1/HKDC1	4
BP	GO:0055088	lipid homeostasis	5/98	167/18723	0.00185186	0.0379717	0.0322444	TREM2/ACSM2A/APOA5/APOC3/CD24	5
BP	GO:0052548	regulation of endopeptidase activity	8/98	432/18723	0.00193838	0.0393582	0.0334218	SLPI/MMP9/PTTG1/KNG1/SPP2/HRG/SERPINC1/SPINT1	8
BP	GO:0046939	nucleotide phosphorylation	4/98	101/18723	0.0019547	0.0393582	0.0334218	PFKFB1/ALDOB/FBP1/HKDC1	4
BP	GO:0048146	positive regulation of fibroblast proliferation	3/98	48/18723	0.00202762	0.0395673	0.0335994	SPHK1/CCNB1/S100A6	3
BP	GO:0048545	response to steroid hormone	7/98	339/18723	0.00202885	0.0395673	0.0335994	EPO/GHR/PFKFB1/CDO1/TAT/PCK1/AGXT	7
BP	GO:0033700	phospholipid efflux	2/98	13/18723	0.00203722	0.0395673	0.0335994	APOA5/APOC3	2
BP	GO:0060670	branching involved in labyrinthine layer morphogenesis	2/98	13/18723	0.00203722	0.0395673	0.0335994	SPINT1/FGFR2	2
BP	GO:0046890	regulation of lipid biosynthetic process	5/98	171/18723	0.00205361	0.0395673	0.0335994	SPHK1/PCK1/APOA5/APOC3/HSD17B13	5
BP	GO:0009135	purine nucleoside diphosphate metabolic process	4/98	103/18723	0.00209993	0.0397446	0.0337499	PFKFB1/ALDOB/FBP1/HKDC1	4
BP	GO:0009179	purine ribonucleoside diphosphate metabolic process	4/98	103/18723	0.00209993	0.0397446	0.0337499	PFKFB1/ALDOB/FBP1/HKDC1	4
BP	GO:0009743	response to carbohydrate	6/98	253/18723	0.00214281	0.0397446	0.0337499	TREM2/SOX4/MAPK13/PCK1/GYS2/SLC6A1	6
BP	GO:0030195	negative regulation of blood coagulation	3/98	49/18723	0.00215172	0.0397446	0.0337499	KNG1/HRG/PLG	3
BP	GO:0038084	vascular endothelial growth factor signaling pathway	3/98	49/18723	0.00215172	0.0397446	0.0337499	HRG/PTP4A3/VEGFB	3
BP	GO:0042572	retinol metabolic process	3/98	50/18723	0.00228044	0.0414372	0.0351873	ADH1A/CYP2C8/ADH1C	3
BP	GO:1900047	negative regulation of hemostasis	3/98	50/18723	0.00228044	0.0414372	0.0351873	KNG1/HRG/PLG	3
BP	GO:0009185	ribonucleoside diphosphate metabolic process	4/98	106/18723	0.00233151	0.0420156	0.0356783	PFKFB1/ALDOB/FBP1/HKDC1	4
BP	GO:0010896	regulation of triglyceride catabolic process	2/98	14/18723	0.00236866	0.0420156	0.0356783	APOA5/APOC3	2
BP	GO:0051917	regulation of fibrinolysis	2/98	14/18723	0.00236866	0.0420156	0.0356783	HRG/PLG	2
BP	GO:0006958	complement activation, classical pathway	4/98	108/18723	0.00249532	0.0439136	0.0372901	TREM2/C6/C4BPA/CRP	4
BP	GO:0009636	response to toxic substance	6/98	262/18723	0.00255085	0.0445402	0.0378222	H19/CCNB1/ASNS/SLC6A1/PON1/GLYAT	6
BP	GO:0050819	negative regulation of coagulation	3/98	53/18723	0.00269491	0.0464705	0.0394613	KNG1/HRG/PLG	3
BP	GO:0034310	primary alcohol catabolic process	2/98	15/18723	0.00272377	0.0464705	0.0394613	HAO1/SULT2A1	2
BP	GO:0034384	high-density lipoprotein particle clearance	2/98	15/18723	0.00272377	0.0464705	0.0394613	TREM2/APOC3	2
BP	GO:0006805	xenobiotic metabolic process	4/98	111/18723	0.00275561	0.0466575	0.0396201	GLYAT/CYP2C8/SULT2A1/CYP2A6	4
BP	GO:0002526	acute inflammatory response	4/98	112/18723	0.00284635	0.0478316	0.0406171	DNASE1L3/EPO/SERPINC1/CRP	4
BP	GO:0052547	regulation of peptidase activity	8/98	461/18723	0.00289352	0.0482614	0.0409821	SLPI/MMP9/PTTG1/KNG1/SPP2/HRG/SERPINC1/SPINT1	8
BP	GO:0002237	response to molecule of bacterial origin	7/98	363/18723	0.00297206	0.0492041	0.0417827	SLPI/TREM2/EPO/PCK1/S100A14/CD24/FGFR2	7
BP	GO:0006544	glycine metabolic process	2/98	16/18723	0.00310229	0.0506104	0.0429769	AGXT/GLYAT	2
BP	GO:0006555	methionine metabolic process	2/98	16/18723	0.00310229	0.0506104	0.0429769	GNMT/BHMT	2
BP	GO:0046456	icosanoid biosynthetic process	3/98	56/18723	0.00315302	0.0510652	0.043363	CYP4A11/CYP2C8/PTGDS	3
BP	GO:0033559	unsaturated fatty acid metabolic process	4/98	116/18723	0.00322981	0.0519326	0.0440996	CYP4A11/CYP2C8/CYP2A6/PTGDS	4
BP	GO:0030301	cholesterol transport	4/98	117/18723	0.00333091	0.0531756	0.0451551	TREM2/APOA5/PON1/APOC3	4
BP	GO:0000097	sulfur amino acid biosynthetic process	2/98	17/18723	0.00350398	0.0551507	0.0468323	CDO1/BHMT	2
BP	GO:2000696	regulation of epithelial cell differentiation involved in kidney development	2/98	17/18723	0.00350398	0.0551507	0.0468323	MMP9/CD24	2
BP	GO:0006006	glucose metabolic process	5/98	196/18723	0.00369609	0.0577676	0.0490545	GNMT/PFKFB1/PCK1/FBP1/SDS	5
BP	GO:0002455	humoral immune response mediated by circulating immunoglobulin	4/98	121/18723	0.00375687	0.0579077	0.0491735	TREM2/C6/C4BPA/CRP	4
BP	GO:0045931	positive regulation of mitotic cell cycle	4/98	121/18723	0.00375687	0.0579077	0.0491735	SPHK1/CCNB1/ASNS/UBE2C	4
BP	GO:0002923	regulation of humoral immune response mediated by circulating immunoglobulin	2/98	18/18723	0.00392858	0.0601396	0.0510687	TREM2/C4BPA	2
BP	GO:0006690	icosanoid metabolic process	4/98	123/18723	0.0039831	0.0605594	0.0514252	CYP4A11/CYP2C8/CYP2A6/PTGDS	4
BP	GO:0009132	nucleoside diphosphate metabolic process	4/98	124/18723	0.0040996	0.0619095	0.0525717	PFKFB1/ALDOB/FBP1/HKDC1	4
BP	GO:1903978	regulation of microglial cell activation	2/98	19/18723	0.00437585	0.0653198	0.0554676	SPHK1/TREM2	2
BP	GO:0022617	extracellular matrix disassembly	3/98	63/18723	0.00439941	0.0653198	0.0554676	MMP9/PLG/MMP11	3
BP	GO:0001822	kidney development	6/98	293/18723	0.00441311	0.0653198	0.0554676	MMP9/CYP4A11/SOX4/CD24/FGFR2/UPK3A	6
BP	GO:0033865	nucleoside bisphosphate metabolic process	4/98	128/18723	0.00458866	0.0665952	0.0565506	ACSM2A/GLYAT/SULT2A1/ACSL4	4
BP	GO:0033875	ribonucleoside bisphosphate metabolic process	4/98	128/18723	0.00458866	0.0665952	0.0565506	ACSM2A/GLYAT/SULT2A1/ACSL4	4
BP	GO:0034032	purine nucleoside bisphosphate metabolic process	4/98	128/18723	0.00458866	0.0665952	0.0565506	ACSM2A/GLYAT/SULT2A1/ACSL4	4
BP	GO:0010965	regulation of mitotic sister chromatid separation	3/98	65/18723	0.00480284	0.068568	0.0582259	CCNB1/PTTG1/UBE2C	3
BP	GO:0051004	regulation of lipoprotein lipase activity	2/98	20/18723	0.00484555	0.068568	0.0582259	APOA5/APOC3	2
BP	GO:0006956	complement activation	4/98	130/18723	0.00484731	0.068568	0.0582259	TREM2/C6/C4BPA/CRP	4
BP	GO:0015918	sterol transport	4/98	130/18723	0.00484731	0.068568	0.0582259	TREM2/APOA5/PON1/APOC3	4
BP	GO:0046683	response to organophosphorus	4/98	131/18723	0.00498024	0.0700052	0.0594463	PFKFB1/CDO1/PCK1/AGXT	4
BP	GO:1905953	negative regulation of lipid localization	3/98	66/18723	0.00501265	0.0700205	0.0594593	TREM2/APOC3/CRP	3
BP	GO:0072001	renal system development	6/98	302/18723	0.00510522	0.0708706	0.0601812	MMP9/CYP4A11/SOX4/CD24/FGFR2/UPK3A	6
BP	GO:0051306	mitotic sister chromatid separation	3/98	67/18723	0.00522793	0.0720636	0.0611943	CCNB1/PTTG1/UBE2C	3
BP	GO:0009067	aspartate family amino acid biosynthetic process	2/98	21/18723	0.00533742	0.0720636	0.0611943	ASNS/BHMT	2
BP	GO:0010988	regulation of low-density lipoprotein particle clearance	2/98	21/18723	0.00533742	0.0720636	0.0611943	TREM2/APOC3	2
BP	GO:0030449	regulation of complement activation	2/98	21/18723	0.00533742	0.0720636	0.0611943	TREM2/C4BPA	2
BP	GO:0044242	cellular lipid catabolic process	5/98	214/18723	0.00535238	0.0720636	0.0611943	SPHK1/HAO1/PCK1/APOA5/APOC3	5
BP	GO:0061041	regulation of wound healing	4/98	134/18723	0.00539366	0.0721847	0.061297	KNG1/HRG/SERPINC1/PLG	4
BP	GO:0001666	response to hypoxia	6/98	307/18723	0.0055226	0.0732183	0.0621748	CCNB1/TREM2/EPO/PCK1/CD24/VEGFB	6
BP	GO:0002687	positive regulation of leukocyte migration	4/98	135/18723	0.00553642	0.0732183	0.0621748	TREM2/S100A14/CCL20/VEGFB	4
BP	GO:1901224	positive regulation of NIK/NF-kappaB signaling	3/98	69/18723	0.00567499	0.0746094	0.0633561	SPHK1/TREM2/PTP4A3	3
BP	GO:0034754	cellular hormone metabolic process	4/98	137/18723	0.00582947	0.0755927	0.064191	HSD17B6/ADH1A/CYP2C8/ADH1C	4
BP	GO:0060713	labyrinthine layer morphogenesis	2/98	22/18723	0.00585124	0.0755927	0.064191	SPINT1/FGFR2	2
BP	GO:1900543	negative regulation of purine nucleotide metabolic process	2/98	22/18723	0.00585124	0.0755927	0.064191	H19/FBP1	2
BP	GO:0006541	glutamine metabolic process	2/98	23/18723	0.00638677	0.0788725	0.0669761	ASNS/GLYATL1	2
BP	GO:0010888	negative regulation of lipid storage	2/98	23/18723	0.00638677	0.0788725	0.0669761	TREM2/CRP	2
BP	GO:0030194	positive regulation of blood coagulation	2/98	23/18723	0.00638677	0.0788725	0.0669761	HRG/PLG	2
BP	GO:0045980	negative regulation of nucleotide metabolic process	2/98	23/18723	0.00638677	0.0788725	0.0669761	H19/FBP1	2
BP	GO:1900048	positive regulation of hemostasis	2/98	23/18723	0.00638677	0.0788725	0.0669761	HRG/PLG	2
BP	GO:2001169	regulation of ATP biosynthetic process	2/98	23/18723	0.00638677	0.0788725	0.0669761	H19/TREM2	2
BP	GO:0033045	regulation of sister chromatid segregation	3/98	72/18723	0.00638743	0.0788725	0.0669761	CCNB1/PTTG1/UBE2C	3
BP	GO:1905818	regulation of chromosome separation	3/98	72/18723	0.00638743	0.0788725	0.0669761	CCNB1/PTTG1/UBE2C	3
BP	GO:0006959	humoral immune response	6/98	317/18723	0.00643168	0.0789824	0.0670695	SLPI/TREM2/HRG/C6/C4BPA/CRP	6
BP	GO:0006865	amino acid transport	4/98	143/18723	0.00677029	0.0826863	0.0702147	SLC1A5/SLC38A1/SLC38A4/SLC6A1	4
BP	GO:0036293	response to decreased oxygen levels	6/98	322/18723	0.00692502	0.0838881	0.0712353	CCNB1/TREM2/EPO/PCK1/CD24/VEGFB	6
BP	GO:0050820	positive regulation of coagulation	2/98	24/18723	0.00694376	0.0838881	0.0712353	HRG/PLG	2
BP	GO:0061351	neural precursor cell proliferation	4/98	145/18723	0.00710494	0.0853739	0.072497	TRNP1/DBN1/SPINT1/FGFR2	4
BP	GO:0043627	response to estrogen	3/98	75/18723	0.00715092	0.0854669	0.0725759	EPO/CD24/KRT19	3
BP	GO:0042730	fibrinolysis	2/98	25/18723	0.00752199	0.0889505	0.0755341	HRG/PLG	2
BP	GO:0046835	carbohydrate phosphorylation	2/98	25/18723	0.00752199	0.0889505	0.0755341	PFKFB1/HKDC1	2
BP	GO:0044272	sulfur compound biosynthetic process	4/98	148/18723	0.00762716	0.0897195	0.0761871	CDO1/B3GNT3/ACSL4/BHMT	4
BP	GO:1905039	carboxylic acid transmembrane transport	4/98	149/18723	0.0078067	0.0913507	0.0775722	SLC1A5/SLC38A1/SLC27A5/SLC38A4	4
BP	GO:0019216	regulation of lipid metabolic process	6/98	331/18723	0.00788149	0.0915663	0.0777553	SPHK1/TREM2/PCK1/APOA5/APOC3/HSD17B13	6
BP	GO:0048732	gland development	7/98	436/18723	0.00796216	0.0915663	0.0777553	ASNS/CDO1/PCK1/SERPINC1/OTC/RAP1GAP/FGFR2	7
BP	GO:0061045	negative regulation of wound healing	3/98	78/18723	0.00796632	0.0915663	0.0777553	KNG1/HRG/PLG	3
BP	GO:1903825	organic acid transmembrane transport	4/98	150/18723	0.007989	0.0915663	0.0777553	SLC1A5/SLC38A1/SLC27A5/SLC38A4	4
BP	GO:0010875	positive regulation of cholesterol efflux	2/98	26/18723	0.00812121	0.0921366	0.0782396	TREM2/PON1	2
BP	GO:0060669	embryonic placenta morphogenesis	2/98	26/18723	0.00812121	0.0921366	0.0782396	SPINT1/FGFR2	2
BP	GO:0048145	regulation of fibroblast proliferation	3/98	80/18723	0.00853913	0.0953545	0.0809722	SPHK1/CCNB1/S100A6	3
BP	GO:0062197	cellular response to chemical stress	6/98	337/18723	0.00856996	0.0953545	0.0809722	H19/MMP9/SPHK1/TREM2/EPO/MAPK13	6
BP	GO:0001655	urogenital system development	6/98	338/18723	0.00868878	0.0953545	0.0809722	MMP9/CYP4A11/SOX4/CD24/FGFR2/UPK3A	6
BP	GO:0034377	plasma lipoprotein particle assembly	2/98	27/18723	0.00874121	0.0953545	0.0809722	APOA5/APOC3	2
BP	GO:0042104	positive regulation of activated T cell proliferation	2/98	27/18723	0.00874121	0.0953545	0.0809722	EPO/CD24	2
BP	GO:1900746	regulation of vascular endothelial growth factor signaling pathway	2/98	27/18723	0.00874121	0.0953545	0.0809722	HRG/PTP4A3	2
BP	GO:1903319	positive regulation of protein maturation	2/98	27/18723	0.00874121	0.0953545	0.0809722	CLEC3B/SOX4	2
BP	GO:0016052	carbohydrate catabolic process	4/98	154/18723	0.00874617	0.0953545	0.0809722	PFKFB1/ALDOB/FBP1/HKDC1	4
BP	GO:0001523	retinoid metabolic process	3/98	81/18723	0.00883439	0.0953858	0.0809987	ADH1A/CYP2C8/ADH1C	3
BP	GO:0048144	fibroblast proliferation	3/98	81/18723	0.00883439	0.0953858	0.0809987	SPHK1/CCNB1/S100A6	3
BP	GO:0034614	cellular response to reactive oxygen species	4/98	155/18723	0.00894253	0.0957962	0.0813473	H19/MMP9/SPHK1/MAPK13	4
BP	GO:0006979	response to oxidative stress	7/98	446/18723	0.00895813	0.0957962	0.0813473	H19/MMP9/SPHK1/TREM2/MAPK13/HAO1/TAT	7
BP	GO:0001892	embryonic placenta development	3/98	82/18723	0.00913557	0.0972286	0.0825636	KRT19/SPINT1/FGFR2	3
BP	GO:0032496	response to lipopolysaccharide	6/98	343/18723	0.00930071	0.0984223	0.0835773	SLPI/TREM2/EPO/PCK1/S100A14/FGFR2	6
BP	GO:0006814	sodium ion transport	5/98	245/18723	0.00933581	0.0984223	0.0835773	FXYD3/SLC38A1/SLC38A4/SLC6A1/SLC10A1	5
BP	GO:0032370	positive regulation of lipid transport	3/98	84/18723	0.00975584	0.101889	0.0865213	TREM2/CYP4A11/PON1	3
BP	GO:1900542	regulation of purine nucleotide metabolic process	3/98	84/18723	0.00975584	0.101889	0.0865213	H19/TREM2/FBP1	3
BP	GO:0070482	response to oxygen levels	6/98	347/18723	0.00981202	0.101999	0.0866148	CCNB1/TREM2/EPO/PCK1/CD24/VEGFB	6
BP	GO:0019433	triglyceride catabolic process	2/98	29/18723	0.0100426	0.103291	0.087712	APOA5/APOC3	2
BP	GO:1902547	regulation of cellular response to vascular endothelial growth factor stimulus	2/98	29/18723	0.0100426	0.103291	0.087712	HRG/PTP4A3	2
BP	GO:0097006	regulation of plasma lipoprotein particle levels	3/98	85/18723	0.010075	0.103291	0.087712	TREM2/APOA5/APOC3	3
BP	GO:0006140	regulation of nucleotide metabolic process	3/98	86/18723	0.0104001	0.105656	0.0897196	H19/TREM2/FBP1	3
BP	GO:0015908	fatty acid transport	3/98	86/18723	0.0104001	0.105656	0.0897196	CYP4A11/SLC27A5/ACSL4	3
BP	GO:0071322	cellular response to carbohydrate stimulus	4/98	163/18723	0.0106178	0.105658	0.089722	TREM2/SOX4/MAPK13/PCK1	4
BP	GO:0034368	protein-lipid complex remodeling	2/98	30/18723	0.0107235	0.105658	0.089722	APOA5/APOC3	2
BP	GO:0034369	plasma lipoprotein particle remodeling	2/98	30/18723	0.0107235	0.105658	0.089722	APOA5/APOC3	2
BP	GO:1903579	negative regulation of ATP metabolic process	2/98	30/18723	0.0107235	0.105658	0.089722	H19/FBP1	2
BP	GO:0016101	diterpenoid metabolic process	3/98	87/18723	0.0107313	0.105658	0.089722	ADH1A/CYP2C8/ADH1C	3
BP	GO:0044070	regulation of anion transport	3/98	87/18723	0.0107313	0.105658	0.089722	CYP4A11/SLC6A1/SLC10A1	3
BP	GO:1903578	regulation of ATP metabolic process	3/98	87/18723	0.0107313	0.105658	0.089722	H19/TREM2/FBP1	3
BP	GO:0033674	positive regulation of kinase activity	7/98	467/18723	0.0113443	0.111015	0.0942703	CCNB1/TREM2/EPO/GHR/PFKFB1/CD24/FGFR2	7
BP	GO:0060045	positive regulation of cardiac muscle cell proliferation	2/98	31/18723	0.0114243	0.111015	0.0942703	CCNB1/FGFR2	2
BP	GO:0065005	protein-lipid complex assembly	2/98	31/18723	0.0114243	0.111015	0.0942703	APOA5/APOC3	2
BP	GO:0042593	glucose homeostasis	5/98	258/18723	0.0114925	0.111043	0.0942942	TREM2/SOX4/ACSM2A/PCK1/HKDC1	5
BP	GO:1903034	regulation of response to wounding	4/98	167/18723	0.0115266	0.111043	0.0942942	KNG1/HRG/SERPINC1/PLG	4
BP	GO:0033500	carbohydrate homeostasis	5/98	259/18723	0.0116713	0.111476	0.0946622	TREM2/SOX4/ACSM2A/PCK1/HKDC1	5
BP	GO:0045927	positive regulation of growth	5/98	259/18723	0.0116713	0.111476	0.0946622	SPHK1/CCNB1/GHR/DBN1/FGFR2	5
BP	GO:0002275	myeloid cell activation involved in immune response	3/98	91/18723	0.0121169	0.113571	0.0964413	DNASE1L3/TREM2/PTGDS	3
BP	GO:0051983	regulation of chromosome segregation	3/98	91/18723	0.0121169	0.113571	0.0964413	CCNB1/PTTG1/UBE2C	3
BP	GO:0060191	regulation of lipase activity	3/98	91/18723	0.0121169	0.113571	0.0964413	APOA5/APOC3/FGFR2	3
BP	GO:0019835	cytolysis	2/98	32/18723	0.0121448	0.113571	0.0964413	HRG/C6	2
BP	GO:0034367	protein-containing complex remodeling	2/98	32/18723	0.0121448	0.113571	0.0964413	APOA5/APOC3	2
BP	GO:0050730	regulation of peptidyl-tyrosine phosphorylation	5/98	264/18723	0.0125939	0.117281	0.0995914	TREM2/EPO/GHR/HRG/CD24	5
BP	GO:0001701	in utero embryonic development	6/98	367/18723	0.0126734	0.117531	0.0998039	CCNB1/C6/KRT19/DBN1/SPINT1/FGFR2	6
BP	GO:0001678	cellular glucose homeostasis	4/98	172/18723	0.0127312	0.117539	0.0998108	TREM2/SOX4/PCK1/HKDC1	4
BP	GO:0006536	glutamate metabolic process	2/98	33/18723	0.0128846	0.117539	0.0998108	HAL/TAT	2
BP	GO:0010984	regulation of lipoprotein particle clearance	2/98	33/18723	0.0128846	0.117539	0.0998108	TREM2/APOC3	2
BP	GO:0120033	negative regulation of plasma membrane bounded cell projection assembly	2/98	33/18723	0.0128846	0.117539	0.0998108	HRG/RAP1GAP	2
BP	GO:0043410	positive regulation of MAPK cascade	7/98	480/18723	0.0130357	0.118318	0.100472	SPHK1/TREM2/EPO/GHR/CD24/CCL20/FGFR2	7
BP	GO:0051702	biological process involved in interaction with symbiont	3/98	94/18723	0.0132205	0.118318	0.100472	HRG/PLG/CRP	3
BP	GO:1903035	negative regulation of response to wounding	3/98	94/18723	0.0132205	0.118318	0.100472	KNG1/HRG/PLG	3
BP	GO:0007584	response to nutrient	4/98	174/18723	0.0132347	0.118318	0.100472	EPO/SERPINC1/OTC/ACSL4	4
BP	GO:0048639	positive regulation of developmental growth	4/98	174/18723	0.0132347	0.118318	0.100472	CCNB1/GHR/DBN1/FGFR2	4
BP	GO:0010038	response to metal ion	6/98	373/18723	0.0136356	0.120699	0.102494	MMP9/CCNB1/TAT/SLC6A1/FBP1/OTC	6
BP	GO:0034383	low-density lipoprotein particle clearance	2/98	34/18723	0.0136437	0.120699	0.102494	TREM2/APOC3	2
BP	GO:0018108	peptidyl-tyrosine phosphorylation	6/98	375/18723	0.0139674	0.120699	0.102494	TREM2/EPO/GHR/HRG/CD24/FGFR2	6
BP	GO:0006637	acyl-CoA metabolic process	3/98	96/18723	0.0139871	0.120699	0.102494	ACSM2A/GLYAT/ACSL4	3
BP	GO:0035383	thioester metabolic process	3/98	96/18723	0.0139871	0.120699	0.102494	ACSM2A/GLYAT/ACSL4	3
BP	GO:0042632	cholesterol homeostasis	3/98	96/18723	0.0139871	0.120699	0.102494	APOA5/APOC3/CD24	3
BP	GO:0043648	dicarboxylic acid metabolic process	3/98	96/18723	0.0139871	0.120699	0.102494	HAL/TAT/PCK1	3
BP	GO:0044264	cellular polysaccharide metabolic process	3/98	96/18723	0.0139871	0.120699	0.102494	GNMT/GYS2/B3GNT3	3
BP	GO:0051304	chromosome separation	3/98	96/18723	0.0139871	0.120699	0.102494	CCNB1/PTTG1/UBE2C	3
BP	GO:0006721	terpenoid metabolic process	3/98	97/18723	0.0143797	0.122549	0.104065	ADH1A/CYP2C8/ADH1C	3
BP	GO:0055092	sterol homeostasis	3/98	97/18723	0.0143797	0.122549	0.104065	APOA5/APOC3/CD24	3
BP	GO:0044273	sulfur compound catabolic process	2/98	35/18723	0.0144217	0.122549	0.104065	CDO1/AGXT	2
BP	GO:0098810	neurotransmitter reuptake	2/98	35/18723	0.0144217	0.122549	0.104065	SLC6A1/SLC22A1	2
BP	GO:0018212	peptidyl-tyrosine modification	6/98	378/18723	0.0144756	0.122549	0.104065	TREM2/EPO/GHR/HRG/CD24/FGFR2	6
BP	GO:0050878	regulation of body fluid levels	6/98	379/18723	0.0146479	0.12354	0.104906	CDO1/CYP4A11/KNG1/HRG/SERPINC1/PLG	6
BP	GO:0003333	amino acid transmembrane transport	3/98	98/18723	0.0147785	0.124173	0.105444	SLC1A5/SLC38A1/SLC38A4	3
BP	GO:0090322	regulation of superoxide metabolic process	2/98	36/18723	0.0152185	0.127391	0.108177	H19/CRP	2
BP	GO:0051260	protein homooligomerization	4/98	182/18723	0.0153753	0.128223	0.108883	SLC1A5/GNMT/UPB1/KCTD17	4
BP	GO:0006910	phagocytosis, recognition	3/98	100/18723	0.0155949	0.129571	0.110028	TREM2/C4BPA/CRP	3
BP	GO:0042178	xenobiotic catabolic process	2/98	37/18723	0.0160339	0.132235	0.11229	CYP2C8/CYP2A6	2
BP	GO:0045730	respiratory burst	2/98	37/18723	0.0160339	0.132235	0.11229	TREM2/CD24	2
BP	GO:0062014	negative regulation of small molecule metabolic process	3/98	102/18723	0.0164363	0.135055	0.114685	H19/FBP1/APOC3	3
BP	GO:0032373	positive regulation of sterol transport	2/98	38/18723	0.0168676	0.137088	0.116411	TREM2/PON1	2
BP	GO:0032376	positive regulation of cholesterol transport	2/98	38/18723	0.0168676	0.137088	0.116411	TREM2/PON1	2
BP	GO:0035337	fatty-acyl-CoA metabolic process	2/98	38/18723	0.0168676	0.137088	0.116411	ACSM2A/ACSL4	2
BP	GO:0046486	glycerolipid metabolic process	6/98	392/18723	0.0170192	0.137818	0.117031	SLC27A5/PCK1/APOA5/PON1/APOC3/ACSL4	6
BP	GO:0034599	cellular response to oxidative stress	5/98	288/18723	0.0177138	0.140936	0.119679	H19/MMP9/SPHK1/TREM2/MAPK13	5
BP	GO:0046461	neutral lipid catabolic process	2/98	39/18723	0.0177195	0.140936	0.119679	APOA5/APOC3	2
BP	GO:0046464	acylglycerol catabolic process	2/98	39/18723	0.0177195	0.140936	0.119679	APOA5/APOC3	2
BP	GO:0071548	response to dexamethasone	2/98	39/18723	0.0177195	0.140936	0.119679	EPO/PCK1	2
BP	GO:0090207	regulation of triglyceride metabolic process	2/98	39/18723	0.0177195	0.140936	0.119679	APOA5/APOC3	2
BP	GO:0044403	biological process involved in symbiotic interaction	5/98	290/18723	0.0181943	0.144199	0.12245	SLC1A5/SLC10A1/HRG/PLG/CRP	5
BP	GO:0032892	positive regulation of organic acid transport	2/98	40/18723	0.0185892	0.145296	0.123381	CYP4A11/SLC6A1	2
BP	GO:0060412	ventricular septum morphogenesis	2/98	40/18723	0.0185892	0.145296	0.123381	SOX4/FGFR2	2
BP	GO:0005976	polysaccharide metabolic process	3/98	107/18723	0.0186496	0.145296	0.123381	GNMT/GYS2/B3GNT3	3
BP	GO:0007565	female pregnancy	4/98	193/18723	0.0186578	0.145296	0.123381	MMP9/EPO/SLC38A1/ACSL4	4
BP	GO:0050731	positive regulation of peptidyl-tyrosine phosphorylation	4/98	193/18723	0.0186578	0.145296	0.123381	TREM2/EPO/GHR/CD24	4
BP	GO:0055023	positive regulation of cardiac muscle tissue growth	2/98	41/18723	0.0194767	0.150105	0.127465	CCNB1/FGFR2	2
BP	GO:0071634	regulation of transforming growth factor beta production	2/98	41/18723	0.0194767	0.150105	0.127465	CD24/LAPTM4B	2
BP	GO:1900371	regulation of purine nucleotide biosynthetic process	2/98	41/18723	0.0194767	0.150105	0.127465	H19/TREM2	2
BP	GO:1905954	positive regulation of lipid localization	3/98	110/18723	0.0200532	0.154017	0.130786	TREM2/CYP4A11/PON1	3
BP	GO:0019432	triglyceride biosynthetic process	2/98	42/18723	0.0203817	0.154943	0.131573	PCK1/ACSL4	2
BP	GO:0030574	collagen catabolic process	2/98	42/18723	0.0203817	0.154943	0.131573	MMP9/MMP11	2
BP	GO:0030808	regulation of nucleotide biosynthetic process	2/98	42/18723	0.0203817	0.154943	0.131573	H19/TREM2	2
BP	GO:0015718	monocarboxylic acid transport	3/98	111/18723	0.0205337	0.155569	0.132104	SLC27A5/SLCO1B1/SLC10A1	3
BP	GO:1901222	regulation of NIK/NF-kappaB signaling	3/98	112/18723	0.0210205	0.157144	0.133442	SPHK1/TREM2/PTP4A3	3
BP	GO:0033046	negative regulation of sister chromatid segregation	2/98	43/18723	0.0213041	0.157144	0.133442	CCNB1/PTTG1	2
BP	GO:0033048	negative regulation of mitotic sister chromatid segregation	2/98	43/18723	0.0213041	0.157144	0.133442	CCNB1/PTTG1	2
BP	GO:0034142	toll-like receptor 4 signaling pathway	2/98	43/18723	0.0213041	0.157144	0.133442	TREM2/S100A14	2
BP	GO:0046717	acid secretion	2/98	43/18723	0.0213041	0.157144	0.133442	SLC6A1/SLC10A1	2
BP	GO:0071604	transforming growth factor beta production	2/98	43/18723	0.0213041	0.157144	0.133442	CD24/LAPTM4B	2
BP	GO:1903793	positive regulation of anion transport	2/98	43/18723	0.0213041	0.157144	0.133442	CYP4A11/SLC6A1	2
BP	GO:2000816	negative regulation of mitotic sister chromatid separation	2/98	43/18723	0.0213041	0.157144	0.133442	CCNB1/PTTG1	2
BP	GO:0071347	cellular response to interleukin-1	3/98	113/18723	0.0215136	0.158167	0.134311	MAPK13/PCK1/CCL20	3
BP	GO:0046006	regulation of activated T cell proliferation	2/98	44/18723	0.0222435	0.162465	0.13796	EPO/CD24	2
BP	GO:0060711	labyrinthine layer development	2/98	44/18723	0.0222435	0.162465	0.13796	SPINT1/FGFR2	2
BP	GO:0006720	isoprenoid metabolic process	3/98	116/18723	0.0230309	0.16566	0.140673	ADH1A/CYP2C8/ADH1C	3
BP	GO:0043200	response to amino acid	3/98	116/18723	0.0230309	0.16566	0.140673	ASNS/CDO1/PCK1	3
BP	GO:0002920	regulation of humoral immune response	2/98	45/18723	0.0231998	0.16566	0.140673	TREM2/C4BPA	2
BP	GO:0051180	vitamin transport	2/98	45/18723	0.0231998	0.16566	0.140673	AFM/SLC2A2	2
BP	GO:0051985	negative regulation of chromosome segregation	2/98	45/18723	0.0231998	0.16566	0.140673	CCNB1/PTTG1	2
BP	GO:0060421	positive regulation of heart growth	2/98	45/18723	0.0231998	0.16566	0.140673	CCNB1/FGFR2	2
BP	GO:1905819	negative regulation of chromosome separation	2/98	45/18723	0.0231998	0.16566	0.140673	CCNB1/PTTG1	2
BP	GO:0016064	immunoglobulin mediated immune response	4/98	207/18723	0.0234229	0.166061	0.141014	TREM2/C6/C4BPA/CRP	4
BP	GO:0032409	regulation of transporter activity	5/98	310/18723	0.0234789	0.166061	0.141014	MMP9/TREM2/EPO/FXYD3/PON1	5
BP	GO:0051047	positive regulation of secretion	5/98	310/18723	0.0234789	0.166061	0.141014	TREM2/CYP4A11/SOX4/SLC6A1/ACSL4	5
BP	GO:0033047	regulation of mitotic sister chromatid segregation	2/98	46/18723	0.0241728	0.169894	0.144269	CCNB1/PTTG1	2
BP	GO:0071827	plasma lipoprotein particle organization	2/98	46/18723	0.0241728	0.169894	0.144269	APOA5/APOC3	2
BP	GO:0045787	positive regulation of cell cycle	5/98	313/18723	0.0243487	0.170239	0.144562	SPHK1/CCNB1/ASNS/UBE2C/FGFR2	5
BP	GO:0002685	regulation of leukocyte migration	4/98	210/18723	0.0245317	0.170239	0.144562	TREM2/S100A14/CCL20/VEGFB	4
BP	GO:0019724	B cell mediated immunity	4/98	210/18723	0.0245317	0.170239	0.144562	TREM2/C6/C4BPA/CRP	4
BP	GO:0010906	regulation of glucose metabolic process	3/98	119/18723	0.0246051	0.170239	0.144562	GNMT/PFKFB1/FBP1	3
BP	GO:0032103	positive regulation of response to external stimulus	6/98	427/18723	0.0246932	0.170239	0.144562	TREM2/MAPK13/HRG/S100A14/PLG/VEGFB	6
BP	GO:0030100	regulation of endocytosis	4/98	211/18723	0.0249082	0.170239	0.144562	SPHK1/TREM2/APOA5/APOC3	4
BP	GO:0042180	cellular ketone metabolic process	4/98	211/18723	0.0249082	0.170239	0.144562	HSD17B6/APOA5/APOC3/BHMT	4
BP	GO:0001774	microglial cell activation	2/98	47/18723	0.0251624	0.170239	0.144562	SPHK1/TREM2	2
BP	GO:0007595	lactation	2/98	47/18723	0.0251624	0.170239	0.144562	CDO1/SERPINC1	2
BP	GO:0035850	epithelial cell differentiation involved in kidney development	2/98	47/18723	0.0251624	0.170239	0.144562	MMP9/CD24	2
BP	GO:0050798	activated T cell proliferation	2/98	47/18723	0.0251624	0.170239	0.144562	EPO/CD24	2
BP	GO:1900744	regulation of p38MAPK cascade	2/98	47/18723	0.0251624	0.170239	0.144562	SPHK1/TREM2	2
BP	GO:0009749	response to glucose	4/98	212/18723	0.0252882	0.170239	0.144562	TREM2/SOX4/PCK1/GYS2	4
BP	GO:0030258	lipid modification	4/98	212/18723	0.0252882	0.170239	0.144562	SPHK1/HAO1/APOA5/CYP2C8	4
BP	GO:0006111	regulation of gluconeogenesis	2/98	48/18723	0.0261682	0.175108	0.148696	GNMT/FBP1	2
BP	GO:0015804	neutral amino acid transport	2/98	48/18723	0.0261682	0.175108	0.148696	SLC1A5/SLC38A1	2
BP	GO:0050870	positive regulation of T cell activation	4/98	216/18723	0.0268434	0.17907	0.15206	EPO/SOX4/PCK1/CD24	4
BP	GO:0006953	acute-phase response	2/98	49/18723	0.0271902	0.17907	0.15206	EPO/CRP	2
BP	GO:0008206	bile acid metabolic process	2/98	49/18723	0.0271902	0.17907	0.15206	SLC27A5/SULT2A1	2
BP	GO:0042304	regulation of fatty acid biosynthetic process	2/98	49/18723	0.0271902	0.17907	0.15206	APOA5/APOC3	2
BP	GO:0007596	blood coagulation	4/98	217/18723	0.027241	0.17907	0.15206	KNG1/HRG/SERPINC1/PLG	4
BP	GO:0070374	positive regulation of ERK1 and ERK2 cascade	4/98	217/18723	0.027241	0.17907	0.15206	TREM2/EPO/CCL20/FGFR2	4
BP	GO:0009746	response to hexose	4/98	219/18723	0.0280467	0.182341	0.154838	TREM2/SOX4/PCK1/GYS2	4
BP	GO:0002443	leukocyte mediated immunity	6/98	440/18723	0.0280532	0.182341	0.154838	DNASE1L3/TREM2/C6/C4BPA/PTGDS/CRP	6
BP	GO:0046460	neutral lipid biosynthetic process	2/98	50/18723	0.0282281	0.182341	0.154838	PCK1/ACSL4	2
BP	GO:0046463	acylglycerol biosynthetic process	2/98	50/18723	0.0282281	0.182341	0.154838	PCK1/ACSL4	2
BP	GO:0071825	protein-lipid complex subunit organization	2/98	50/18723	0.0282281	0.182341	0.154838	APOA5/APOC3	2
BP	GO:1901570	fatty acid derivative biosynthetic process	2/98	50/18723	0.0282281	0.182341	0.154838	SLC27A5/ACSL4	2
BP	GO:0044706	multi-multicellular organism process	4/98	220/18723	0.0284549	0.182749	0.155185	MMP9/EPO/SLC38A1/ACSL4	4
BP	GO:0097529	myeloid leukocyte migration	4/98	220/18723	0.0284549	0.182749	0.155185	TREM2/S100A14/CCL20/VEGFB	4
BP	GO:0022411	cellular component disassembly	6/98	443/18723	0.0288696	0.183834	0.156107	MMP9/DNASE1L3/TREM2/CAPG/PLG/MMP11	6
BP	GO:0048565	digestive tract development	3/98	127/18723	0.0290809	0.183834	0.156107	CCNB1/OTC/FGFR2	3
BP	GO:0010874	regulation of cholesterol efflux	2/98	51/18723	0.0292818	0.183834	0.156107	TREM2/PON1	2
BP	GO:0014009	glial cell proliferation	2/98	51/18723	0.0292818	0.183834	0.156107	TREM2/SOX4	2
BP	GO:0060043	regulation of cardiac muscle cell proliferation	2/98	51/18723	0.0292818	0.183834	0.156107	CCNB1/FGFR2	2
BP	GO:0000302	response to reactive oxygen species	4/98	222/18723	0.0292819	0.183834	0.156107	H19/MMP9/SPHK1/MAPK13	4
BP	GO:0007599	hemostasis	4/98	222/18723	0.0292819	0.183834	0.156107	KNG1/HRG/SERPINC1/PLG	4
BP	GO:0050817	coagulation	4/98	222/18723	0.0292819	0.183834	0.156107	KNG1/HRG/SERPINC1/PLG	4
BP	GO:0002274	myeloid leukocyte activation	4/98	223/18723	0.0297007	0.185422	0.157455	SPHK1/DNASE1L3/TREM2/PTGDS	4
BP	GO:0050920	regulation of chemotaxis	4/98	223/18723	0.0297007	0.185422	0.157455	TREM2/HRG/S100A14/VEGFB	4
BP	GO:0043090	amino acid import	2/98	52/18723	0.030351	0.188954	0.160454	SLC1A5/SLC6A1	2
BP	GO:0034284	response to monosaccharide	4/98	225/18723	0.030549	0.189658	0.161052	TREM2/SOX4/PCK1/GYS2	4
BP	GO:0007566	embryo implantation	2/98	53/18723	0.0314355	0.194084	0.16481	MMP9/EPO	2
BP	GO:0034381	plasma lipoprotein particle clearance	2/98	53/18723	0.0314355	0.194084	0.16481	TREM2/APOC3	2
BP	GO:0072175	epithelial tube formation	3/98	132/18723	0.0320827	0.197534	0.16774	SOX4/SPINT1/FGFR2	3
BP	GO:0010565	regulation of cellular ketone metabolic process	3/98	133/18723	0.0327019	0.200793	0.170507	APOA5/APOC3/BHMT	3
BP	GO:0038066	p38MAPK cascade	2/98	55/18723	0.0336499	0.205485	0.174492	SPHK1/TREM2	2
BP	GO:0046164	alcohol catabolic process	2/98	55/18723	0.0336499	0.205485	0.174492	HAO1/SULT2A1	2
BP	GO:0001101	response to acid chemical	3/98	135/18723	0.0339588	0.206807	0.175614	ASNS/CDO1/PCK1	3
BP	GO:0046622	positive regulation of organ growth	2/98	56/18723	0.0347795	0.210035	0.178355	CCNB1/FGFR2	2
BP	GO:0055078	sodium ion homeostasis	2/98	56/18723	0.0347795	0.210035	0.178355	CYP4A11/UPK3A	2
BP	GO:1904645	response to amyloid-beta	2/98	56/18723	0.0347795	0.210035	0.178355	MMP9/TREM2	2
BP	GO:0008203	cholesterol metabolic process	3/98	137/18723	0.0352407	0.210035	0.178355	APOA5/PON1/SULT2A1	3
BP	GO:0030879	mammary gland development	3/98	137/18723	0.0352407	0.210035	0.178355	CDO1/SERPINC1/FGFR2	3
BP	GO:0045471	response to ethanol	3/98	137/18723	0.0352407	0.210035	0.178355	CDO1/SLC10A1/FGFR2	3
BP	GO:0050714	positive regulation of protein secretion	3/98	137/18723	0.0352407	0.210035	0.178355	TREM2/SOX4/ACSL4	3
BP	GO:0055123	digestive system development	3/98	137/18723	0.0352407	0.210035	0.178355	CCNB1/OTC/FGFR2	3
BP	GO:0006754	ATP biosynthetic process	2/98	57/18723	0.0359236	0.211004	0.179179	H19/TREM2	2
BP	GO:0010883	regulation of lipid storage	2/98	57/18723	0.0359236	0.211004	0.179179	TREM2/CRP	2
BP	GO:0051289	protein homotetramerization	2/98	57/18723	0.0359236	0.211004	0.179179	GNMT/UPB1	2
BP	GO:0061005	cell differentiation involved in kidney development	2/98	57/18723	0.0359236	0.211004	0.179179	MMP9/CD24	2
BP	GO:1901617	organic hydroxy compound biosynthetic process	4/98	237/18723	0.0359388	0.211004	0.179179	SPHK1/SLC27A5/PCK1/APOA5	4
BP	GO:0019439	aromatic compound catabolic process	6/98	467/18723	0.0359699	0.211004	0.179179	DNASE1L3/UPB1/TAT/SLCO1B1/PON1/CYP2A6	6
BP	GO:0051259	protein complex oligomerization	4/98	238/18723	0.0364113	0.213035	0.180903	SLC1A5/GNMT/UPB1/KCTD17	4
BP	GO:0042742	defense response to bacterium	5/98	350/18723	0.0368109	0.214696	0.182314	SLPI/TREM2/S100A14/CCL20/CRP	5
BP	GO:1903039	positive regulation of leukocyte cell-cell adhesion	4/98	239/18723	0.0368874	0.214696	0.182314	EPO/SOX4/PCK1/CD24	4
BP	GO:0046165	alcohol biosynthetic process	3/98	140/18723	0.03721	0.216011	0.18343	SPHK1/PCK1/APOA5	3
BP	GO:0019221	cytokine-mediated signaling pathway	6/98	472/18723	0.0375791	0.217589	0.18477	SPHK1/TREM2/EPO/GHR/CD24/CCL20	6
BP	GO:0050921	positive regulation of chemotaxis	3/98	141/18723	0.0378788	0.218757	0.185762	TREM2/S100A14/VEGFB	3
BP	GO:0051055	negative regulation of lipid biosynthetic process	2/98	59/18723	0.038255	0.219231	0.186164	SPHK1/APOC3	2
BP	GO:0090303	positive regulation of wound healing	2/98	59/18723	0.038255	0.219231	0.186164	HRG/PLG	2
BP	GO:2001258	negative regulation of cation channel activity	2/98	59/18723	0.038255	0.219231	0.186164	MMP9/EPO	2
BP	GO:0038061	NIK/NF-kappaB signaling	3/98	143/18723	0.0392348	0.223171	0.189511	SPHK1/TREM2/PTP4A3	3
BP	GO:0002712	regulation of B cell mediated immunity	2/98	60/18723	0.0394419	0.223171	0.189511	TREM2/C4BPA	2
BP	GO:0002889	regulation of immunoglobulin mediated immune response	2/98	60/18723	0.0394419	0.223171	0.189511	TREM2/C4BPA	2
BP	GO:0030071	regulation of mitotic metaphase/anaphase transition	2/98	60/18723	0.0394419	0.223171	0.189511	CCNB1/UBE2C	2
BP	GO:0060038	cardiac muscle cell proliferation	2/98	60/18723	0.0394419	0.223171	0.189511	CCNB1/FGFR2	2
BP	GO:0001890	placenta development	3/98	144/18723	0.039922	0.225317	0.191333	KRT19/SPINT1/FGFR2	3
BP	GO:0043030	regulation of macrophage activation	2/98	61/18723	0.0406428	0.228233	0.193808	SPHK1/TREM2	2
BP	GO:0050994	regulation of lipid catabolic process	2/98	61/18723	0.0406428	0.228233	0.193808	APOA5/APOC3	2
BP	GO:0010675	regulation of cellular carbohydrate metabolic process	3/98	146/18723	0.0413147	0.231425	0.196519	GNMT/PFKFB1/FBP1	3
BP	GO:0007091	metaphase/anaphase transition of mitotic cell cycle	2/98	62/18723	0.0418573	0.231889	0.196913	CCNB1/UBE2C	2
BP	GO:0009116	nucleoside metabolic process	2/98	62/18723	0.0418573	0.231889	0.196913	GNMT/UPB1	2
BP	GO:0046173	polyol biosynthetic process	2/98	62/18723	0.0418573	0.231889	0.196913	SPHK1/PCK1	2
BP	GO:0001889	liver development	3/98	147/18723	0.0420202	0.231889	0.196913	ASNS/PCK1/OTC	3
BP	GO:0016331	morphogenesis of embryonic epithelium	3/98	147/18723	0.0420202	0.231889	0.196913	SOX4/SPINT1/FGFR2	3
BP	GO:1902652	secondary alcohol metabolic process	3/98	147/18723	0.0420202	0.231889	0.196913	APOA5/PON1/SULT2A1	3
BP	GO:0035148	tube formation	3/98	148/18723	0.0427318	0.235235	0.199755	SOX4/SPINT1/FGFR2	3
BP	GO:1902099	regulation of metaphase/anaphase transition of cell cycle	2/98	63/18723	0.0430855	0.2366	0.200913	CCNB1/UBE2C	2
BP	GO:0001959	regulation of cytokine-mediated signaling pathway	3/98	150/18723	0.0441731	0.241386	0.204978	SPHK1/TREM2/CD24	3
BP	GO:0061008	hepaticobiliary system development	3/98	150/18723	0.0441731	0.241386	0.204978	ASNS/PCK1/OTC	3
BP	GO:0070542	response to fatty acid	2/98	64/18723	0.044327	0.241619	0.205175	CCNB1/PON1	2
BP	GO:0050900	leukocyte migration	5/98	369/18723	0.0444996	0.241619	0.205175	MMP9/TREM2/S100A14/CCL20/VEGFB	5
BP	GO:0055067	monovalent inorganic cation homeostasis	3/98	151/18723	0.0449028	0.241619	0.205175	CYP4A11/OTC/UPK3A	3
BP	GO:0071333	cellular response to glucose stimulus	3/98	151/18723	0.0449028	0.241619	0.205175	TREM2/SOX4/PCK1	3
BP	GO:0071456	cellular response to hypoxia	3/98	151/18723	0.0449028	0.241619	0.205175	CCNB1/TREM2/PCK1	3
BP	GO:1901361	organic cyclic compound catabolic process	6/98	495/18723	0.0455743	0.241619	0.205175	DNASE1L3/HSD17B6/UPB1/TAT/SLCO1B1/CYP2A6	6
BP	GO:0033692	cellular polysaccharide biosynthetic process	2/98	65/18723	0.0455817	0.241619	0.205175	GYS2/B3GNT3	2
BP	GO:0044784	metaphase/anaphase transition of cell cycle	2/98	65/18723	0.0455817	0.241619	0.205175	CCNB1/UBE2C	2
BP	GO:0046503	glycerolipid catabolic process	2/98	65/18723	0.0455817	0.241619	0.205175	APOA5/APOC3	2
BP	GO:0071677	positive regulation of mononuclear cell migration	2/98	65/18723	0.0455817	0.241619	0.205175	S100A14/CCL20	2
BP	GO:1902475	L-alpha-amino acid transmembrane transport	2/98	65/18723	0.0455817	0.241619	0.205175	SLC1A5/SLC38A1	2
BP	GO:0016125	sterol metabolic process	3/98	152/18723	0.0456386	0.241619	0.205175	APOA5/PON1/SULT2A1	3
BP	GO:0071331	cellular response to hexose stimulus	3/98	153/18723	0.0463803	0.241619	0.205175	TREM2/SOX4/PCK1	3
BP	GO:0071300	cellular response to retinoic acid	2/98	66/18723	0.0468495	0.241619	0.205175	PCK1/FGFR2	2
BP	GO:0071326	cellular response to monosaccharide stimulus	3/98	154/18723	0.047128	0.241619	0.205175	TREM2/SOX4/PCK1	3
BP	GO:0032890	regulation of organic acid transport	2/98	67/18723	0.0481302	0.241619	0.205175	CYP4A11/SLC6A1	2
BP	GO:1903317	regulation of protein maturation	2/98	67/18723	0.0481302	0.241619	0.205175	CLEC3B/SOX4	2
BP	GO:1902107	positive regulation of leukocyte differentiation	3/98	157/18723	0.0494068	0.241619	0.205175	TREM2/SOX4/PCK1	3
BP	GO:1903708	positive regulation of hemopoiesis	3/98	157/18723	0.0494068	0.241619	0.205175	TREM2/SOX4/PCK1	3
BP	GO:0009206	purine ribonucleoside triphosphate biosynthetic process	2/98	68/18723	0.0494236	0.241619	0.205175	H19/TREM2	2
BP	GO:0042531	positive regulation of tyrosine phosphorylation of STAT protein	2/98	68/18723	0.0494236	0.241619	0.205175	EPO/GHR	2
BP	GO:0060411	cardiac septum morphogenesis	2/98	68/18723	0.0494236	0.241619	0.205175	SOX4/FGFR2	2
BP	GO:0032868	response to insulin	4/98	264/18723	0.0499608	0.241619	0.205175	GHR/PFKFB1/PCK1/OTC	4
CC	GO:0072562	blood microparticle	7/98	146/19550	8.79781e-06	0.000827312	0.000724902	KNG1/AFM/PON1/HRG/SERPINC1/PLG/C4BPA	7
CC	GO:0062023	collagen-containing extracellular matrix	11/98	425/19550	9.24371e-06	0.000827312	0.000724902	SLPI/MMP9/CLEC3B/S100A6/KNG1/SPP2/HRG/SERPINC1/PLG/APOC3/FGFR2	11
CC	GO:0034364	high-density lipoprotein particle	3/98	27/19550	0.000327378	0.0159869	0.0140079	APOA5/PON1/APOC3	3
CC	GO:0031093	platelet alpha granule lumen	4/98	67/19550	0.000357248	0.0159869	0.0140079	KNG1/HRG/PLG/VEGFB	4
CC	GO:0034358	plasma lipoprotein particle	3/98	36/19550	0.000773447	0.0210666	0.0184588	APOA5/PON1/APOC3	3
CC	GO:1990777	lipoprotein particle	3/98	36/19550	0.000773447	0.0210666	0.0184588	APOA5/PON1/APOC3	3
CC	GO:0032994	protein-lipid complex	3/98	39/19550	0.00097928	0.0210666	0.0184588	APOA5/PON1/APOC3	3
CC	GO:0031091	platelet alpha granule	4/98	91/19550	0.00113661	0.0210666	0.0184588	KNG1/HRG/PLG/VEGFB	4
CC	GO:0034774	secretory granule lumen	7/98	322/19550	0.00118477	0.0210666	0.0184588	SLPI/CLEC3B/KNG1/SPP2/HRG/PLG/VEGFB	7
CC	GO:0060205	cytoplasmic vesicle lumen	7/98	325/19550	0.00124975	0.0210666	0.0184588	SLPI/CLEC3B/KNG1/SPP2/HRG/PLG/VEGFB	7
CC	GO:0031983	vesicle lumen	7/98	327/19550	0.0012946	0.0210666	0.0184588	SLPI/CLEC3B/KNG1/SPP2/HRG/PLG/VEGFB	7
CC	GO:0009925	basal plasma membrane	6/98	257/19550	0.00186916	0.0257688	0.0225789	SLC1A5/SLC38A1/SLC27A5/SLCO1B1/SLC10A1/SLC22A1	6
CC	GO:0042627	chylomicron	2/98	13/19550	0.00187148	0.0257688	0.0225789	APOA5/APOC3	2
CC	GO:0031089	platelet dense granule lumen	2/98	14/19550	0.00217627	0.0278252	0.0243808	CLEC3B/SPP2	2
CC	GO:0045178	basal part of cell	6/98	276/19550	0.00266902	0.0318503	0.0279077	SLC1A5/SLC38A1/SLC27A5/SLCO1B1/SLC10A1/SLC22A1	6
CC	GO:0005769	early endosome	7/98	394/19550	0.00368193	0.0411915	0.0360926	SPHK1/HSD17B6/APOA5/APOC3/PTP4A3/RAP1GAP/LAPTM4B	7
CC	GO:0034361	very-low-density lipoprotein particle	2/98	20/19550	0.0044558	0.0443105	0.0388254	APOA5/APOC3	2
CC	GO:0034385	triglyceride-rich plasma lipoprotein particle	2/98	20/19550	0.0044558	0.0443105	0.0388254	APOA5/APOC3	2
CC	GO:0042827	platelet dense granule	2/98	21/19550	0.00490882	0.0462463	0.0405216	CLEC3B/SPP2	2
CC	GO:0005777	peroxisome	4/98	142/19550	0.00568787	0.0484823	0.0424808	HAO1/AGXT/ACSL4/FNDC5	4
CC	GO:0042579	microbody	4/98	142/19550	0.00568787	0.0484823	0.0424808	HAO1/AGXT/ACSL4/FNDC5	4
CC	GO:0030864	cortical actin cytoskeleton	3/98	79/19550	0.00733455	0.0596765	0.0522893	GYS2/KRT19/DBN1	3
CC	GO:0016324	apical plasma membrane	6/98	367/19550	0.0104168	0.0810698	0.0710344	CYP4A11/SLC38A1/SLC2A2/SLC22A1/MAL2/UPK3A	6
CC	GO:0030863	cortical cytoskeleton	3/98	108/19550	0.0170675	0.127295	0.111538	GYS2/KRT19/DBN1	3
CC	GO:0045177	apical part of cell	6/98	435/19550	0.0222221	0.15911	0.139415	CYP4A11/SLC38A1/SLC2A2/SLC22A1/MAL2/UPK3A	6
CC	GO:0005782	peroxisomal matrix	2/98	51/19550	0.0270448	0.179297	0.157102	HAO1/AGXT	2
CC	GO:0031907	microbody lumen	2/98	51/19550	0.0270448	0.179297	0.157102	HAO1/AGXT	2
CC	GO:0016323	basolateral plasma membrane	4/98	231/19550	0.0289775	0.185249	0.162318	SLC38A1/SLCO1B1/SLC10A1/SLC22A1	4
CC	GO:0005778	peroxisomal membrane	2/98	65/19550	0.0421814	0.251682	0.220527	ACSL4/FNDC5	2
CC	GO:0031903	microbody membrane	2/98	65/19550	0.0421814	0.251682	0.220527	ACSL4/FNDC5	2
MF	GO:1901681	sulfur compound binding	9/97	265/18368	1.11719e-05	0.00185234	0.00139363	CLEC3B/GNMT/KNG1/APOA5/HRG/SERPINC1/SULT2A1/VEGFB/FGFR2	9
MF	GO:0046943	carboxylic acid transmembrane transporter activity	7/97	163/18368	2.50477e-05	0.00185234	0.00139363	SLC1A5/SLC38A1/SLC27A5/SLC38A4/SLCO1B1/SLC6A1/SLC10A1	7
MF	GO:0005342	organic acid transmembrane transporter activity	7/97	164/18368	2.60527e-05	0.00185234	0.00139363	SLC1A5/SLC38A1/SLC27A5/SLC38A4/SLCO1B1/SLC6A1/SLC10A1	7
MF	GO:0008201	heparin binding	7/97	166/18368	2.81625e-05	0.00185234	0.00139363	CLEC3B/KNG1/APOA5/HRG/SERPINC1/VEGFB/FGFR2	7
MF	GO:0005539	glycosaminoglycan binding	8/97	230/18368	2.96849e-05	0.00185234	0.00139363	CLEC3B/TREM2/KNG1/APOA5/HRG/SERPINC1/VEGFB/FGFR2	8
MF	GO:0004866	endopeptidase inhibitor activity	7/97	180/18368	4.72262e-05	0.00245576	0.00184762	SLPI/PTTG1/KNG1/SPP2/HRG/SERPINC1/SPINT1	7
MF	GO:0030414	peptidase inhibitor activity	7/97	187/18368	6.01316e-05	0.00268015	0.00201644	SLPI/PTTG1/KNG1/SPP2/HRG/SERPINC1/SPINT1	7
MF	GO:0061135	endopeptidase regulator activity	7/97	194/18368	7.57915e-05	0.00295587	0.00222388	SLPI/PTTG1/KNG1/SPP2/HRG/SERPINC1/SPINT1	7
MF	GO:0008392	arachidonic acid epoxygenase activity	3/97	17/18368	9.20043e-05	0.00318948	0.00239964	CYP4A11/CYP2C8/CYP2A6	3
MF	GO:0015293	symporter activity	6/97	144/18368	0.000115035	0.00358909	0.00270029	SLC1A5/SLC38A1/SLC38A4/SLC6A1/SLC10A1/SLC22A1	6
MF	GO:0004745	NAD-retinol dehydrogenase activity	3/97	19/18368	0.000130105	0.00369024	0.00277639	HSD17B6/ADH1A/ADH1C	3
MF	GO:0016597	amino acid binding	4/97	52/18368	0.000162908	0.00423561	0.00318671	GNMT/TAT/AGXT/OTC	4
MF	GO:0008391	arachidonic acid monooxygenase activity	3/97	21/18368	0.000177211	0.00425307	0.00319985	CYP4A11/CYP2C8/CYP2A6	3
MF	GO:0015645	fatty acid ligase activity	3/97	22/18368	0.000204407	0.00452742	0.00340625	ACSM2A/SLC27A5/ACSL4	3
MF	GO:0061134	peptidase regulator activity	7/97	230/18368	0.000217664	0.00452742	0.00340625	SLPI/PTTG1/KNG1/SPP2/HRG/SERPINC1/SPINT1	7
MF	GO:0008028	monocarboxylic acid transmembrane transporter activity	4/97	58/18368	0.000249199	0.00485939	0.00365602	SLC27A5/SLCO1B1/SLC6A1/SLC10A1	4
MF	GO:0015291	secondary active transmembrane transporter activity	7/97	240/18368	0.000282037	0.0051762	0.00389438	SLC1A5/SLC38A1/SLC38A4/SLCO1B1/SLC6A1/SLC10A1/SLC22A1	7
MF	GO:0016405	CoA-ligase activity	3/97	27/18368	0.00038088	0.00660192	0.00496703	ACSM2A/SLC27A5/ACSL4	3
MF	GO:0070325	lipoprotein particle receptor binding	3/97	28/18368	0.000424956	0.00697823	0.00525015	APOA5/APOC3/CRP	3
MF	GO:0005343	organic acid:sodium symporter activity	3/97	30/18368	0.000522642	0.00815321	0.00613416	SLC38A1/SLC6A1/SLC10A1	3
MF	GO:0016878	acid-thiol ligase activity	3/97	31/18368	0.000576431	0.00853494	0.00642136	ACSM2A/SLC27A5/ACSL4	3
MF	GO:0015370	solute:sodium symporter activity	4/97	73/18368	0.000601823	0.00853494	0.00642136	SLC38A1/SLC6A1/SLC10A1/SLC22A1	4
MF	GO:0016614	oxidoreductase activity, acting on CH-OH group of donors	5/97	136/18368	0.000772181	0.0104	0.00782457	HAO1/HSD17B6/ADH1A/ADH1C/HSD17B13	5
MF	GO:0005543	phospholipid binding	9/97	466/18368	0.000800001	0.0104	0.00782457	TREM2/CAPG/ANXA10/APOA5/PON1/APOC3/OTC/LAPTM4B/BAIAP2L2	9
MF	GO:0015171	amino acid transmembrane transporter activity	4/97	84/18368	0.00102072	0.0123208	0.00926969	SLC1A5/SLC38A1/SLC38A4/SLC6A1	4
MF	GO:0019842	vitamin binding	5/97	148/18368	0.00112829	0.0123208	0.00926969	GNMT/TAT/AFM/AGXT/SDS	5
MF	GO:0018455	alcohol dehydrogenase [NAD(P)+] activity	2/97	10/18368	0.00120829	0.0123208	0.00926969	ADH1A/ADH1C	2
MF	GO:0019203	carbohydrate phosphatase activity	2/97	10/18368	0.00120829	0.0123208	0.00926969	PFKFB1/FBP1	2
MF	GO:0031957	very long-chain fatty acid-CoA ligase activity	2/97	10/18368	0.00120829	0.0123208	0.00926969	SLC27A5/ACSL4	2
MF	GO:0050308	sugar-phosphatase activity	2/97	10/18368	0.00120829	0.0123208	0.00926969	PFKFB1/FBP1	2
MF	GO:0016712	oxidoreductase activity, acting on paired donors, with incorporation or reduction of molecular oxygen, reduced flavin or flavoprotein as one donor, and incorporation of one atom of oxygen	3/97	40/18368	0.00122418	0.0123208	0.00926969	CYP4A11/CYP2C8/CYP2A6	3
MF	GO:0016877	ligase activity, forming carbon-sulfur bonds	3/97	41/18368	0.0013158	0.012829	0.00965207	ACSM2A/SLC27A5/ACSL4	3
MF	GO:0008509	anion transmembrane transporter activity	7/97	314/18368	0.00137848	0.0130329	0.00980543	SLC1A5/FXYD3/SLC38A1/SLCO1B1/SLC6A1/SLC2A2/SLC22A1	7
MF	GO:0015378	sodium:chloride symporter activity	2/97	11/18368	0.00147172	0.0131193	0.00987048	SLC6A1/SLC22A1	2
MF	GO:0140161	monocarboxylate:sodium symporter activity	2/97	11/18368	0.00147172	0.0131193	0.00987048	SLC6A1/SLC10A1	2
MF	GO:0004867	serine-type endopeptidase inhibitor activity	4/97	98/18368	0.00180652	0.0156565	0.0117794	SLPI/HRG/SERPINC1/SPINT1	4
MF	GO:0015355	secondary active monocarboxylate transmembrane transporter activity	2/97	13/18368	0.00207285	0.0170192	0.0128046	SLC6A1/SLC10A1	2
MF	GO:0016840	carbon-nitrogen lyase activity	2/97	13/18368	0.00207285	0.0170192	0.0128046	HAL/SDS	2
MF	GO:0015294	solute:cation symporter activity	4/97	104/18368	0.00224492	0.0179594	0.0135119	SLC38A1/SLC6A1/SLC10A1/SLC22A1	4
MF	GO:0015373	anion:sodium symporter activity	2/97	14/18368	0.00241002	0.0187982	0.014143	SLC6A1/SLC22A1	2
MF	GO:0019209	kinase activator activity	4/97	107/18368	0.00248945	0.0189441	0.0142528	CCNB1/TREM2/EPO/CD24	4
MF	GO:1901618	organic hydroxy compound transmembrane transporter activity	3/97	53/18368	0.00276234	0.0201077	0.0151282	SLCO1B1/SLC10A1/SLC22A1	3
MF	GO:0004467	long-chain fatty acid-CoA ligase activity	2/97	15/18368	0.00277125	0.0201077	0.0151282	SLC27A5/ACSL4	2
MF	GO:0008514	organic anion transmembrane transporter activity	5/97	185/18368	0.00299658	0.0210054	0.0158037	SLC1A5/SLC38A1/SLCO1B1/SLC6A1/SLC2A2	5
MF	GO:0030170	pyridoxal phosphate binding	3/97	55/18368	0.00307013	0.0210054	0.0158037	TAT/AGXT/SDS	3
MF	GO:0005283	amino acid:sodium symporter activity	2/97	16/18368	0.00315628	0.0210054	0.0158037	SLC38A1/SLC6A1	2
MF	GO:0004869	cysteine-type endopeptidase inhibitor activity	3/97	56/18368	0.0032316	0.0210054	0.0158037	PTTG1/KNG1/HRG	3
MF	GO:0070279	vitamin B6 binding	3/97	56/18368	0.0032316	0.0210054	0.0158037	TAT/AGXT/SDS	3
MF	GO:0015377	cation:chloride symporter activity	2/97	17/18368	0.00356485	0.0218085	0.0164079	SLC6A1/SLC22A1	2
MF	GO:0030169	low-density lipoprotein particle binding	2/97	17/18368	0.00356485	0.0218085	0.0164079	TREM2/CRP	2
MF	GO:0034185	apolipoprotein binding	2/97	17/18368	0.00356485	0.0218085	0.0164079	TREM2/PLG	2
MF	GO:0016616	oxidoreductase activity, acting on the CH-OH group of donors, NAD or NADP as acceptor	4/97	124/18368	0.00422804	0.0253683	0.0190861	HSD17B6/ADH1A/ADH1C/HSD17B13	4
MF	GO:0015125	bile acid transmembrane transporter activity	2/97	21/18368	0.00542949	0.0313704	0.0236019	SLCO1B1/SLC10A1	2
MF	GO:0019200	carbohydrate kinase activity	2/97	21/18368	0.00542949	0.0313704	0.0236019	PFKFB1/HKDC1	2
MF	GO:0043177	organic acid binding	4/97	135/18368	0.00570779	0.0318753	0.0239818	GNMT/TAT/AGXT/OTC	4
MF	GO:0022804	active transmembrane transporter activity	7/97	406/18368	0.00572121	0.0318753	0.0239818	SLC1A5/SLC38A1/SLC38A4/SLCO1B1/SLC6A1/SLC10A1/SLC22A1	7
MF	GO:0005416	amino acid:cation symporter activity	2/97	22/18368	0.005952	0.0320177	0.0240889	SLC38A1/SLC6A1	2
MF	GO:0015296	anion:cation symporter activity	2/97	22/18368	0.005952	0.0320177	0.0240889	SLC6A1/SLC22A1	2
MF	GO:0048029	monosaccharide binding	3/97	71/18368	0.00629443	0.0321734	0.0242061	ALDOB/FBP1/HKDC1	3
MF	GO:0020037	heme binding	4/97	139/18368	0.00632168	0.0321734	0.0242061	CYP4A11/HRG/CYP2C8/CYP2A6	4
MF	GO:0016747	acyltransferase activity, transferring groups other than amino-acyl groups	5/97	222/18368	0.00646289	0.0321734	0.0242061	SPHK1/GLYATL1/PAFAH1B3/ACSM2A/GLYAT	5
MF	GO:0008483	transaminase activity	2/97	23/18368	0.00649656	0.0321734	0.0242061	TAT/AGXT	2
MF	GO:0050750	low-density lipoprotein particle receptor binding	2/97	23/18368	0.00649656	0.0321734	0.0242061	APOA5/CRP	2
MF	GO:0016769	transferase activity, transferring nitrogenous groups	2/97	24/18368	0.00706292	0.0344317	0.0259051	TAT/AGXT	2
MF	GO:0070330	aromatase activity	2/97	25/18368	0.00765084	0.036724	0.0276298	CYP4A11/CYP2C8	2
MF	GO:0046906	tetrapyrrole binding	4/97	149/18368	0.00804461	0.0380291	0.0286116	CYP4A11/HRG/CYP2C8/CYP2A6	4
MF	GO:0005506	iron ion binding	4/97	151/18368	0.00842263	0.0392218	0.029509	CDO1/CYP4A11/CYP2C8/CYP2A6	4
MF	GO:0015081	sodium ion transmembrane transporter activity	4/97	152/18368	0.00861593	0.0395319	0.0297423	SLC38A1/SLC6A1/SLC10A1/SLC22A1	4
MF	GO:0005319	lipid transporter activity	4/97	154/18368	0.00901121	0.0407463	0.030656	CFHR4/SLC27A5/SLCO1B1/SLC10A1	4
MF	GO:0016746	acyltransferase activity	5/97	250/18368	0.0104893	0.0467523	0.0351746	SPHK1/GLYATL1/PAFAH1B3/ACSM2A/GLYAT	5
MF	GO:0016874	ligase activity	4/97	165/18368	0.0113974	0.049655	0.0373585	ASNS/ACSM2A/SLC27A5/ACSL4	4
MF	GO:0071813	lipoprotein particle binding	2/97	31/18368	0.011618	0.049655	0.0373585	TREM2/CRP	2
MF	GO:0071814	protein-lipid complex binding	2/97	31/18368	0.011618	0.049655	0.0373585	TREM2/CRP	2
MF	GO:0022853	active ion transmembrane transporter activity	5/97	267/18368	0.0136314	0.0574728	0.0432403	SLC38A1/SLCO1B1/SLC6A1/SLC10A1/SLC22A1	5
MF	GO:0016229	steroid dehydrogenase activity	2/97	34/18368	0.0138737	0.0577148	0.0434224	HSD17B6/HSD17B13	2
MF	GO:0031406	carboxylic acid binding	4/97	176/18368	0.0141572	0.0581191	0.0437266	GNMT/AFM/PCK1/PTGDS	4
MF	GO:0030295	protein kinase activator activity	3/97	101/18368	0.016388	0.0664034	0.0499594	CCNB1/EPO/CD24	3
MF	GO:0004497	monooxygenase activity	3/97	102/18368	0.0168212	0.0668852	0.0503219	CYP4A11/CYP2C8/CYP2A6	3
MF	GO:0008395	steroid hydroxylase activity	2/97	38/18368	0.0171501	0.0668852	0.0503219	CYP2C8/CYP2A6	2
MF	GO:0015175	neutral amino acid transmembrane transporter activity	2/97	38/18368	0.0171501	0.0668852	0.0503219	SLC1A5/SLC38A1	2
MF	GO:0005504	fatty acid binding	2/97	39/18368	0.0180156	0.0693936	0.0522091	AFM/PTGDS	2
MF	GO:0016829	lyase activity	4/97	196/18368	0.0201896	0.0768189	0.0577956	HAL/PCK1/ALDOB/SDS	4
MF	GO:0005179	hormone activity	3/97	122/18368	0.0268339	0.10087	0.0758905	EPO/ADM2/FNDC5	3
MF	GO:0015485	cholesterol binding	2/97	50/18368	0.0286908	0.106566	0.0801761	APOA5/APOC3	2
MF	GO:0016830	carbon-carbon lyase activity	2/97	52/18368	0.0308467	0.113225	0.0851864	PCK1/ALDOB	2
MF	GO:0019207	kinase regulator activity	4/97	233/18368	0.0350275	0.127076	0.0956074	CCNB1/TREM2/EPO/CD24	4
MF	GO:0032934	sterol binding	2/97	60/18368	0.0400769	0.143724	0.108133	APOA5/APOC3	2
MF	GO:0015179	L-amino acid transmembrane transporter activity	2/97	61/18368	0.0412959	0.146413	0.110155	SLC1A5/SLC38A1	2
MF	GO:0015103	inorganic anion transmembrane transporter activity	3/97	152/18368	0.0466349	0.163484	0.122999	FXYD3/SLC6A1/SLC22A1	3

## Sheet: Table S10
Table S10 KEGG pathway enrichment analysis of high ICI Score group.
NAME	GS<br> follow link to MSigDB	GS DETAILS	SIZE	ES	NES	NOM p-val	FDR q-val	FWER p-val	RANK AT MAX	LEADING EDGE
KEGG_WNT_SIGNALING_PATHWAY	KEGG_WNT_SIGNALING_PATHWAY	Details ...	149	0.473844	1.58001	0	1	0.665	3272	tags=40%, list=19%, signal=49%
KEGG_CHRONIC_MYELOID_LEUKEMIA	KEGG_CHRONIC_MYELOID_LEUKEMIA	Details ...	72	0.47161	1.44643	0.0527383	1	0.884	7036	tags=65%, list=41%, signal=110%
KEGG_DILATED_CARDIOMYOPATHY	KEGG_DILATED_CARDIOMYOPATHY	Details ...	90	0.479772	1.44323	0.0649351	1	0.889	4772	tags=49%, list=28%, signal=67%
KEGG_GLYCOSAMINOGLYCAN_BIOSYNTHESIS_CHONDROITIN_SULFATE	KEGG_GLYCOSAMINOGLYCAN_BIOSYNTHESIS_CHONDROITIN_SULFATE	Details ...	22	0.55565	1.43259	0.0767591	1	0.897	3538	tags=59%, list=21%, signal=74%
KEGG_VASOPRESSIN_REGULATED_WATER_REABSORPTION	KEGG_VASOPRESSIN_REGULATED_WATER_REABSORPTION	Details ...	44	0.417139	1.4324	0.0655391	1	0.897	6104	tags=59%, list=35%, signal=91%
KEGG_HYPERTROPHIC_CARDIOMYOPATHY_HCM	KEGG_HYPERTROPHIC_CARDIOMYOPATHY_HCM	Details ...	83	0.464863	1.41106	0.0689655	1	0.914	4707	tags=48%, list=27%, signal=66%
KEGG_ARRHYTHMOGENIC_RIGHT_VENTRICULAR_CARDIOMYOPATHY_ARVC	KEGG_ARRHYTHMOGENIC_RIGHT_VENTRICULAR_CARDIOMYOPATHY_ARVC	Details ...	74	0.469628	1.41011	0.0704846	1	0.915	6027	tags=62%, list=35%, signal=95%
KEGG_HEDGEHOG_SIGNALING_PATHWAY	KEGG_HEDGEHOG_SIGNALING_PATHWAY	Details ...	56	0.479712	1.40871	0.0564706	1	0.915	6235	tags=59%, list=36%, signal=92%
KEGG_BASAL_CELL_CARCINOMA	KEGG_BASAL_CELL_CARCINOMA	Details ...	55	0.486106	1.3987	0.0457666	1	0.921	3417	tags=42%, list=20%, signal=52%
KEGG_SMALL_CELL_LUNG_CANCER	KEGG_SMALL_CELL_LUNG_CANCER	Details ...	84	0.469614	1.37644	0.0856531	1	0.938	3935	tags=43%, list=23%, signal=55%
KEGG_NOTCH_SIGNALING_PATHWAY	KEGG_NOTCH_SIGNALING_PATHWAY	Details ...	47	0.475673	1.3519	0.117647	1	0.95	4148	tags=47%, list=24%, signal=62%
KEGG_ECM_RECEPTOR_INTERACTION	KEGG_ECM_RECEPTOR_INTERACTION	Details ...	83	0.501023	1.34758	0.133038	1	0.95	4183	tags=54%, list=24%, signal=71%
KEGG_AXON_GUIDANCE	KEGG_AXON_GUIDANCE	Details ...	127	0.437713	1.34713	0.0860927	1	0.95	5183	tags=57%, list=30%, signal=81%
KEGG_FOCAL_ADHESION	KEGG_FOCAL_ADHESION	Details ...	194	0.432852	1.34127	0.122056	1	0.953	2972	tags=36%, list=17%, signal=43%
KEGG_SNARE_INTERACTIONS_IN_VESICULAR_TRANSPORT	KEGG_SNARE_INTERACTIONS_IN_VESICULAR_TRANSPORT	Details ...	38	0.406673	1.33687	0.128151	0.960149	0.954	7078	tags=53%, list=41%, signal=89%
KEGG_COLORECTAL_CANCER	KEGG_COLORECTAL_CANCER	Details ...	62	0.437187	1.33052	0.117284	0.925846	0.956	7091	tags=63%, list=41%, signal=107%
KEGG_PATHWAYS_IN_CANCER	KEGG_PATHWAYS_IN_CANCER	Details ...	319	0.392126	1.32294	0.115632	0.901123	0.958	6494	tags=53%, list=38%, signal=83%
KEGG_CARDIAC_MUSCLE_CONTRACTION	KEGG_CARDIAC_MUSCLE_CONTRACTION	Details ...	71	0.377285	1.31921	0.114416	0.866423	0.958	7025	tags=48%, list=41%, signal=81%
KEGG_ERBB_SIGNALING_PATHWAY	KEGG_ERBB_SIGNALING_PATHWAY	Details ...	85	0.399734	1.30852	0.123667	0.860377	0.962	7036	tags=60%, list=41%, signal=101%
KEGG_ADHERENS_JUNCTION	KEGG_ADHERENS_JUNCTION	Details ...	68	0.410014	1.29923	0.156504	0.853168	0.965	5911	tags=50%, list=34%, signal=76%
KEGG_GLIOMA	KEGG_GLIOMA	Details ...	64	0.406996	1.29692	0.116998	0.822643	0.968	7036	tags=61%, list=41%, signal=103%
KEGG_ENDOCYTOSIS	KEGG_ENDOCYTOSIS	Details ...	174	0.371007	1.28983	0.146809	0.809697	0.968	6223	tags=48%, list=36%, signal=74%
KEGG_GAP_JUNCTION	KEGG_GAP_JUNCTION	Details ...	84	0.398264	1.28021	0.132911	0.810205	0.969	6925	tags=55%, list=40%, signal=91%
KEGG_SPLICEOSOME	KEGG_SPLICEOSOME	Details ...	110	0.3978	1.27275	0.262397	0.803525	0.97	9566	tags=83%, list=56%, signal=185%
KEGG_FC_GAMMA_R_MEDIATED_PHAGOCYTOSIS	KEGG_FC_GAMMA_R_MEDIATED_PHAGOCYTOSIS	Details ...	93	0.439153	1.26964	0.19958	0.781513	0.971	6526	tags=61%, list=38%, signal=98%
KEGG_VIBRIO_CHOLERAE_INFECTION	KEGG_VIBRIO_CHOLERAE_INFECTION	Details ...	53	0.352028	1.26798	0.149474	0.757478	0.972	7782	tags=57%, list=45%, signal=103%
KEGG_EPITHELIAL_CELL_SIGNALING_IN_HELICOBACTER_PYLORI_INFECTION	KEGG_EPITHELIAL_CELL_SIGNALING_IN_HELICOBACTER_PYLORI_INFECTION	Details ...	66	0.379796	1.26119	0.1875	0.750283	0.973	6937	tags=56%, list=40%, signal=94%
KEGG_NEUROTROPHIN_SIGNALING_PATHWAY	KEGG_NEUROTROPHIN_SIGNALING_PATHWAY	Details ...	125	0.365787	1.25683	0.195652	0.73619	0.975	7036	tags=58%, list=41%, signal=98%
KEGG_PATHOGENIC_ESCHERICHIA_COLI_INFECTION	KEGG_PATHOGENIC_ESCHERICHIA_COLI_INFECTION	Details ...	53	0.406085	1.25552	0.178947	0.715065	0.976	7217	tags=64%, list=42%, signal=110%
KEGG_BLADDER_CANCER	KEGG_BLADDER_CANCER	Details ...	40	0.449489	1.2402	0.201232	0.733793	0.979	6925	tags=65%, list=40%, signal=109%
KEGG_TASTE_TRANSDUCTION	KEGG_TASTE_TRANSDUCTION	Details ...	49	0.323205	1.23541	0.193684	0.72316	0.98	8553	tags=47%, list=50%, signal=93%
KEGG_MAPK_SIGNALING_PATHWAY	KEGG_MAPK_SIGNALING_PATHWAY	Details ...	260	0.341809	1.23429	0.169892	0.704252	0.98	6937	tags=53%, list=40%, signal=88%
KEGG_PANCREATIC_CANCER	KEGG_PANCREATIC_CANCER	Details ...	69	0.416886	1.22623	0.220126	0.703993	0.981	7036	tags=61%, list=41%, signal=103%
KEGG_RIG_I_LIKE_RECEPTOR_SIGNALING_PATHWAY	KEGG_RIG_I_LIKE_RECEPTOR_SIGNALING_PATHWAY	Details ...	65	0.35796	1.2243	0.220907	0.688798	0.982	7501	tags=45%, list=44%, signal=79%
KEGG_REGULATION_OF_ACTIN_CYTOSKELETON	KEGG_REGULATION_OF_ACTIN_CYTOSKELETON	Details ...	207	0.36022	1.21791	0.214912	0.685654	0.982	7186	tags=60%, list=42%, signal=102%
KEGG_APOPTOSIS	KEGG_APOPTOSIS	Details ...	86	0.378231	1.19684	0.26875	0.719882	0.983	7036	tags=52%, list=41%, signal=88%
KEGG_TGF_BETA_SIGNALING_PATHWAY	KEGG_TGF_BETA_SIGNALING_PATHWAY	Details ...	85	0.393514	1.19395	0.247401	0.707178	0.983	4795	tags=45%, list=28%, signal=62%
KEGG_THYROID_CANCER	KEGG_THYROID_CANCER	Details ...	29	0.400123	1.18998	0.24375	0.697893	0.983	7166	tags=62%, list=42%, signal=106%
KEGG_NOD_LIKE_RECEPTOR_SIGNALING_PATHWAY	KEGG_NOD_LIKE_RECEPTOR_SIGNALING_PATHWAY	Details ...	57	0.425694	1.16552	0.291755	0.742229	0.984	6937	tags=60%, list=40%, signal=100%
KEGG_P53_SIGNALING_PATHWAY	KEGG_P53_SIGNALING_PATHWAY	Details ...	64	0.388266	1.16452	0.268041	0.725632	0.984	3833	tags=33%, list=22%, signal=42%
KEGG_BASAL_TRANSCRIPTION_FACTORS	KEGG_BASAL_TRANSCRIPTION_FACTORS	Details ...	35	0.398217	1.15663	0.316872	0.72633	0.984	7039	tags=51%, list=41%, signal=87%
KEGG_MELANOGENESIS	KEGG_MELANOGENESIS	Details ...	101	0.345974	1.15491	0.242991	0.713349	0.984	6486	tags=49%, list=38%, signal=77%
KEGG_MELANOMA	KEGG_MELANOMA	Details ...	71	0.361637	1.15136	0.232301	0.705708	0.984	7036	tags=55%, list=41%, signal=93%
KEGG_LEISHMANIA_INFECTION	KEGG_LEISHMANIA_INFECTION	Details ...	68	0.460049	1.13597	0.356846	0.728198	0.986	6672	tags=66%, list=39%, signal=108%
KEGG_DORSO_VENTRAL_AXIS_FORMATION	KEGG_DORSO_VENTRAL_AXIS_FORMATION	Details ...	24	0.418038	1.12988	0.315678	0.727993	0.988	7282	tags=67%, list=42%, signal=115%
KEGG_RENAL_CELL_CARCINOMA	KEGG_RENAL_CELL_CARCINOMA	Details ...	66	0.37569	1.12002	0.358491	0.736216	0.989	7150	tags=59%, list=42%, signal=101%
KEGG_MTOR_SIGNALING_PATHWAY	KEGG_MTOR_SIGNALING_PATHWAY	Details ...	50	0.36094	1.11729	0.323771	0.726803	0.989	8291	tags=68%, list=48%, signal=131%
KEGG_GLYCOSAMINOGLYCAN_BIOSYNTHESIS_HEPARAN_SULFATE	KEGG_GLYCOSAMINOGLYCAN_BIOSYNTHESIS_HEPARAN_SULFATE	Details ...	26	0.373051	1.1146	0.331081	0.718456	0.989	7383	tags=62%, list=43%, signal=108%
KEGG_AMYOTROPHIC_LATERAL_SCLEROSIS_ALS	KEGG_AMYOTROPHIC_LATERAL_SCLEROSIS_ALS	Details ...	52	0.30474	1.11435	0.314031	0.704324	0.989	6333	tags=40%, list=37%, signal=64%
KEGG_GLYCOSPHINGOLIPID_BIOSYNTHESIS_LACTO_AND_NEOLACTO_SERIES	KEGG_GLYCOSPHINGOLIPID_BIOSYNTHESIS_LACTO_AND_NEOLACTO_SERIES	Details ...	25	0.400693	1.0927	0.364238	0.740024	0.992	2513	tags=28%, list=15%, signal=33%
KEGG_GNRH_SIGNALING_PATHWAY	KEGG_GNRH_SIGNALING_PATHWAY		100	0.320771	1.09229	0.358242	0.726192	0.992	6930	tags=49%, list=40%, signal=82%
KEGG_T_CELL_RECEPTOR_SIGNALING_PATHWAY	KEGG_T_CELL_RECEPTOR_SIGNALING_PATHWAY		106	0.380152	1.08918	0.416838	0.718247	0.992	7036	tags=55%, list=41%, signal=92%
KEGG_PHOSPHATIDYLINOSITOL_SIGNALING_SYSTEM	KEGG_PHOSPHATIDYLINOSITOL_SIGNALING_SYSTEM		76	0.363711	1.08087	0.368201	0.722541	0.992	7036	tags=62%, list=41%, signal=104%
KEGG_O_GLYCAN_BIOSYNTHESIS	KEGG_O_GLYCAN_BIOSYNTHESIS		27	0.39837	1.07846	0.380952	0.714386	0.992	2472	tags=26%, list=14%, signal=30%
KEGG_LONG_TERM_POTENTIATION	KEGG_LONG_TERM_POTENTIATION		69	0.307437	1.07077	0.381696	0.717832	0.992	7375	tags=52%, list=43%, signal=91%
KEGG_RNA_POLYMERASE	KEGG_RNA_POLYMERASE		28	0.348222	1.06432	0.423554	0.71825	0.993	8009	tags=61%, list=47%, signal=113%
KEGG_UBIQUITIN_MEDIATED_PROTEOLYSIS	KEGG_UBIQUITIN_MEDIATED_PROTEOLYSIS		129	0.322291	1.06422	0.453061	0.705973	0.993	9054	tags=67%, list=53%, signal=140%
KEGG_CELL_CYCLE	KEGG_CELL_CYCLE		116	0.389901	1.06337	0.412134	0.695886	0.993	8328	tags=66%, list=48%, signal=126%
KEGG_RIBOSOME	KEGG_RIBOSOME		87	0.424367	1.05994	0.430556	0.690947	0.993	8275	tags=80%, list=48%, signal=154%
KEGG_PROSTATE_CANCER	KEGG_PROSTATE_CANCER		88	0.326586	1.05543	0.384298	0.687851	0.993	7150	tags=53%, list=42%, signal=91%
KEGG_CALCIUM_SIGNALING_PATHWAY	KEGG_CALCIUM_SIGNALING_PATHWAY		176	0.291981	1.04184	0.387991	0.704463	0.995	4474	tags=30%, list=26%, signal=40%
KEGG_RNA_DEGRADATION	KEGG_RNA_DEGRADATION		54	0.328697	1.03638	0.463768	0.703355	0.995	7792	tags=59%, list=45%, signal=108%
KEGG_B_CELL_RECEPTOR_SIGNALING_PATHWAY	KEGG_B_CELL_RECEPTOR_SIGNALING_PATHWAY		74	0.367368	1.03505	0.428571	0.694844	0.995	7036	tags=58%, list=41%, signal=98%
KEGG_GLYCOSAMINOGLYCAN_DEGRADATION	KEGG_GLYCOSAMINOGLYCAN_DEGRADATION		21	0.358698	1.03369	0.418605	0.686596	0.995	3423	tags=33%, list=20%, signal=42%
KEGG_INOSITOL_PHOSPHATE_METABOLISM	KEGG_INOSITOL_PHOSPHATE_METABOLISM		54	0.352891	1.01957	0.437628	0.70306	0.995	3872	tags=37%, list=23%, signal=48%
KEGG_ACUTE_MYELOID_LEUKEMIA	KEGG_ACUTE_MYELOID_LEUKEMIA		56	0.329143	1.01921	0.437126	0.69302	0.995	7036	tags=57%, list=41%, signal=96%
KEGG_NON_SMALL_CELL_LUNG_CANCER	KEGG_NON_SMALL_CELL_LUNG_CANCER		54	0.333853	1.0128	0.452632	0.695045	0.995	7036	tags=56%, list=41%, signal=94%
KEGG_SPHINGOLIPID_METABOLISM	KEGG_SPHINGOLIPID_METABOLISM		36	0.342607	0.999871	0.474836	0.708434	0.996	3435	tags=36%, list=20%, signal=45%
KEGG_ENDOMETRIAL_CANCER	KEGG_ENDOMETRIAL_CANCER		52	0.326283	0.999284	0.464968	0.699042	0.996	7091	tags=54%, list=41%, signal=91%
KEGG_CYTOSOLIC_DNA_SENSING_PATHWAY	KEGG_CYTOSOLIC_DNA_SENSING_PATHWAY		51	0.334767	0.993902	0.462656	0.69864	0.996	7501	tags=45%, list=44%, signal=80%
KEGG_ALZHEIMERS_DISEASE	KEGG_ALZHEIMERS_DISEASE		142	0.219068	0.992353	0.463736	0.691695	0.997	8577	tags=45%, list=50%, signal=89%
KEGG_VEGF_SIGNALING_PATHWAY	KEGG_VEGF_SIGNALING_PATHWAY		74	0.297894	0.986573	0.483333	0.693387	0.997	7036	tags=54%, list=41%, signal=91%
KEGG_HUNTINGTONS_DISEASE	KEGG_HUNTINGTONS_DISEASE		158	0.209205	0.97047	0.486141	0.712365	0.999	8009	tags=41%, list=47%, signal=75%
KEGG_GLYCOSPHINGOLIPID_BIOSYNTHESIS_GANGLIO_SERIES	KEGG_GLYCOSPHINGOLIPID_BIOSYNTHESIS_GANGLIO_SERIES		15	0.364721	0.967898	0.47551	0.707229	0.999	1366	tags=20%, list=8%, signal=22%
KEGG_REGULATION_OF_AUTOPHAGY	KEGG_REGULATION_OF_AUTOPHAGY		33	0.281257	0.960969	0.529284	0.709785	0.999	7779	tags=36%, list=45%, signal=66%
KEGG_OOCYTE_MEIOSIS	KEGG_OOCYTE_MEIOSIS		109	0.273655	0.946749	0.575107	0.726335	0.999	7005	tags=50%, list=41%, signal=83%
KEGG_JAK_STAT_SIGNALING_PATHWAY	KEGG_JAK_STAT_SIGNALING_PATHWAY		150	0.285561	0.935948	0.560417	0.73571	0.999	5327	tags=33%, list=31%, signal=48%
KEGG_TOLL_LIKE_RECEPTOR_SIGNALING_PATHWAY	KEGG_TOLL_LIKE_RECEPTOR_SIGNALING_PATHWAY		98	0.304642	0.931133	0.553015	0.734487	0.999	7973	tags=51%, list=46%, signal=95%
KEGG_LEUKOCYTE_TRANSENDOTHELIAL_MIGRATION	KEGG_LEUKOCYTE_TRANSENDOTHELIAL_MIGRATION		111	0.295407	0.928614	0.552743	0.729453	0.999	6509	tags=47%, list=38%, signal=75%
KEGG_TIGHT_JUNCTION	KEGG_TIGHT_JUNCTION		125	0.255477	0.92681	0.560086	0.723813	0.999	6842	tags=46%, list=40%, signal=75%
KEGG_GLYCEROPHOSPHOLIPID_METABOLISM	KEGG_GLYCEROPHOSPHOLIPID_METABOLISM		70	0.268442	0.920136	0.59499	0.726726	0.999	4465	tags=37%, list=26%, signal=50%
KEGG_HOMOLOGOUS_RECOMBINATION	KEGG_HOMOLOGOUS_RECOMBINATION		24	0.387908	0.907723	0.617769	0.739737	0.999	7712	tags=63%, list=45%, signal=113%
KEGG_PROGESTERONE_MEDIATED_OOCYTE_MATURATION	KEGG_PROGESTERONE_MEDIATED_OOCYTE_MATURATION		84	0.285351	0.905482	0.62203	0.735053	0.999	7973	tags=58%, list=46%, signal=108%
KEGG_FC_EPSILON_RI_SIGNALING_PATHWAY	KEGG_FC_EPSILON_RI_SIGNALING_PATHWAY		78	0.282492	0.900103	0.602083	0.735474	1	7036	tags=50%, list=41%, signal=84%
KEGG_LYSOSOME	KEGG_LYSOSOME		119	0.252818	0.895285	0.602564	0.734789	1	6386	tags=36%, list=37%, signal=57%
KEGG_NATURAL_KILLER_CELL_MEDIATED_CYTOTOXICITY	KEGG_NATURAL_KILLER_CELL_MEDIATED_CYTOTOXICITY		130	0.290432	0.87555	0.586134	0.760706	1	8584	tags=57%, list=50%, signal=113%
KEGG_PURINE_METABOLISM	KEGG_PURINE_METABOLISM		147	0.234806	0.86662	0.671674	0.766066	1	5882	tags=39%, list=34%, signal=59%
KEGG_CHEMOKINE_SIGNALING_PATHWAY	KEGG_CHEMOKINE_SIGNALING_PATHWAY		183	0.280949	0.851164	0.61588	0.784079	1	7093	tags=47%, list=41%, signal=79%
KEGG_TYPE_I_DIABETES_MELLITUS	KEGG_TYPE_I_DIABETES_MELLITUS		41	0.373811	0.841062	0.617587	0.792482	1	7982	tags=56%, list=46%, signal=104%
KEGG_GLYCOSYLPHOSPHATIDYLINOSITOL_GPI_ANCHOR_BIOSYNTHESIS	KEGG_GLYCOSYLPHOSPHATIDYLINOSITOL_GPI_ANCHOR_BIOSYNTHESIS		24	0.301838	0.840682	0.655936	0.784337	1	5442	tags=46%, list=32%, signal=67%
KEGG_ETHER_LIPID_METABOLISM	KEGG_ETHER_LIPID_METABOLISM		29	0.288874	0.837006	0.694323	0.781737	1	3558	tags=28%, list=21%, signal=35%
KEGG_MISMATCH_REPAIR	KEGG_MISMATCH_REPAIR		23	0.349901	0.831957	0.667351	0.7811	1	7709	tags=52%, list=45%, signal=94%
KEGG_ANTIGEN_PROCESSING_AND_PRESENTATION	KEGG_ANTIGEN_PROCESSING_AND_PRESENTATION		79	0.298929	0.8203	0.629779	0.791865	1	9564	tags=54%, list=56%, signal=122%
KEGG_NUCLEOTIDE_EXCISION_REPAIR	KEGG_NUCLEOTIDE_EXCISION_REPAIR		44	0.278428	0.811939	0.653768	0.796984	1	9849	tags=64%, list=57%, signal=148%
KEGG_GRAFT_VERSUS_HOST_DISEASE	KEGG_GRAFT_VERSUS_HOST_DISEASE		37	0.376532	0.80142	0.653307	0.804984	1	9564	tags=76%, list=56%, signal=170%
KEGG_NEUROACTIVE_LIGAND_RECEPTOR_INTERACTION	KEGG_NEUROACTIVE_LIGAND_RECEPTOR_INTERACTION		269	0.204495	0.795804	0.874396	0.805521	1	6037	tags=30%, list=35%, signal=45%
KEGG_VIRAL_MYOCARDITIS	KEGG_VIRAL_MYOCARDITIS		68	0.267303	0.748654	0.721881	0.87308	1	7548	tags=50%, list=44%, signal=89%
KEGG_DNA_REPLICATION	KEGG_DNA_REPLICATION		36	0.32686	0.741208	0.719512	0.876667	1	8503	tags=64%, list=49%, signal=126%
KEGG_LONG_TERM_DEPRESSION	KEGG_LONG_TERM_DEPRESSION		66	0.203637	0.733277	0.877895	0.880127	1	6925	tags=44%, list=40%, signal=73%
KEGG_CYTOKINE_CYTOKINE_RECEPTOR_INTERACTION	KEGG_CYTOKINE_CYTOKINE_RECEPTOR_INTERACTION		254	0.24655	0.728615	0.836559	0.87785	1	6349	tags=38%, list=37%, signal=59%
KEGG_CELL_ADHESION_MOLECULES_CAMS	KEGG_CELL_ADHESION_MOLECULES_CAMS		127	0.259835	0.710373	0.798687	0.896519	1	6344	tags=38%, list=37%, signal=59%
KEGG_VASCULAR_SMOOTH_MUSCLE_CONTRACTION	KEGG_VASCULAR_SMOOTH_MUSCLE_CONTRACTION		111	0.203213	0.681193	0.927505	0.926825	1	7005	tags=47%, list=41%, signal=79%
KEGG_ALDOSTERONE_REGULATED_SODIUM_REABSORPTION	KEGG_ALDOSTERONE_REGULATED_SODIUM_REABSORPTION		42	0.211305	0.67835	0.949896	0.921672	1	7036	tags=45%, list=41%, signal=76%
KEGG_ALLOGRAFT_REJECTION	KEGG_ALLOGRAFT_REJECTION		35	0.310781	0.656397	0.772727	0.94094	1	9564	tags=66%, list=56%, signal=148%
KEGG_N_GLYCAN_BIOSYNTHESIS	KEGG_N_GLYCAN_BIOSYNTHESIS		46	0.192579	0.652194	0.873181	0.936898	1	945	tags=7%, list=5%, signal=7%
KEGG_OXIDATIVE_PHOSPHORYLATION	KEGG_OXIDATIVE_PHOSPHORYLATION		99	0.153052	0.620637	0.812109	0.960595	1	9541	tags=48%, list=55%, signal=108%
KEGG_AUTOIMMUNE_THYROID_DISEASE	KEGG_AUTOIMMUNE_THYROID_DISEASE		49	0.247742	0.585219	0.824	0.984783	1	9564	tags=45%, list=56%, signal=101%
KEGG_INTESTINAL_IMMUNE_NETWORK_FOR_IGA_PRODUCTION	KEGG_INTESTINAL_IMMUNE_NETWORK_FOR_IGA_PRODUCTION		46	0.246849	0.562574	0.882353	0.992553	1	6307	tags=39%, list=37%, signal=62%
KEGG_HEMATOPOIETIC_CELL_LINEAGE	KEGG_HEMATOPOIETIC_CELL_LINEAGE		84	0.20175	0.535412	0.957627	0.999896	1	4079	tags=23%, list=24%, signal=30%
KEGG_ASTHMA	KEGG_ASTHMA		28	0.230293	0.516211	0.918864	1	1	9564	tags=61%, list=56%, signal=136%
KEGG_OTHER_GLYCAN_DEGRADATION	KEGG_OTHER_GLYCAN_DEGRADATION		15	0.186468	0.495202	0.971015	0.999836	1	998	tags=7%, list=6%, signal=7%
KEGG_BASE_EXCISION_REPAIR	KEGG_BASE_EXCISION_REPAIR		33	0.175717	0.487721	0.957055	0.993429	1	10402	tags=61%, list=60%, signal=153%
KEGG_PARKINSONS_DISEASE	KEGG_PARKINSONS_DISEASE		97	0.110221	0.455236	0.974138	0.994173	1	9309	tags=41%, list=54%, signal=89%
KEGG_PRIMARY_IMMUNODEFICIENCY	KEGG_PRIMARY_IMMUNODEFICIENCY		35	0.174067	0.3726	0.989712	0.997166	1	4855	tags=23%, list=28%, signal=32%

## Sheet: Table S11
Table S11 KEGG pathway enrichment analysis of low ICI Score group.
NAME	GS<br> follow link to MSigDB	GS DETAILS	SIZE	ES	NES	NOM p-val	FDR q-val	FWER p-val	RANK AT MAX	LEADING EDGE
KEGG_PEROXISOME	KEGG_PEROXISOME	Details ...	76	-0.742705	-2.0866	0	0.032199	0.02	1681	tags=53%, list=10%, signal=58%
KEGG_TRYPTOPHAN_METABOLISM	KEGG_TRYPTOPHAN_METABOLISM	Details ...	38	-0.783922	-2.08132	0	0.0160995	0.02	1285	tags=66%, list=7%, signal=71%
KEGG_VALINE_LEUCINE_AND_ISOLEUCINE_DEGRADATION	KEGG_VALINE_LEUCINE_AND_ISOLEUCINE_DEGRADATION	Details ...	43	-0.788532	-2.06323	0.00191571	0.0113744	0.023	1727	tags=70%, list=10%, signal=77%
KEGG_PROPANOATE_METABOLISM	KEGG_PROPANOATE_METABOLISM	Details ...	31	-0.765079	-2.0019	0	0.0142821	0.035	1684	tags=68%, list=10%, signal=75%
KEGG_FATTY_ACID_METABOLISM	KEGG_FATTY_ACID_METABOLISM	Details ...	40	-0.846286	-1.99512	0	0.0118817	0.036	1519	tags=73%, list=9%, signal=79%
KEGG_PPAR_SIGNALING_PATHWAY	KEGG_PPAR_SIGNALING_PATHWAY	Details ...	68	-0.704146	-1.9604	0	0.0114865	0.046	1769	tags=56%, list=10%, signal=62%
KEGG_RETINOL_METABOLISM	KEGG_RETINOL_METABOLISM	Details ...	63	-0.84775	-1.95679	0	0.010373	0.049	1489	tags=71%, list=9%, signal=78%
KEGG_GLYCINE_SERINE_AND_THREONINE_METABOLISM	KEGG_GLYCINE_SERINE_AND_THREONINE_METABOLISM	Details ...	31	-0.876166	-1.9371	0	0.0102623	0.057	1103	tags=74%, list=6%, signal=79%
KEGG_COMPLEMENT_AND_COAGULATION_CASCADES	KEGG_COMPLEMENT_AND_COAGULATION_CASCADES	Details ...	69	-0.780275	-1.93455	0	0.00921769	0.057	1086	tags=68%, list=6%, signal=72%
KEGG_BUTANOATE_METABOLISM	KEGG_BUTANOATE_METABOLISM	Details ...	34	-0.737403	-1.92555	0.00404858	0.0089482	0.063	1258	tags=62%, list=7%, signal=67%
KEGG_BIOSYNTHESIS_OF_UNSATURATED_FATTY_ACIDS	KEGG_BIOSYNTHESIS_OF_UNSATURATED_FATTY_ACIDS	Details ...	20	-0.768974	-1.91628	0	0.00919367	0.07	971	tags=60%, list=6%, signal=64%
KEGG_LINOLEIC_ACID_METABOLISM	KEGG_LINOLEIC_ACID_METABOLISM	Details ...	28	-0.754147	-1.91495	0	0.00842753	0.07	1390	tags=50%, list=8%, signal=54%
KEGG_PYRUVATE_METABOLISM	KEGG_PYRUVATE_METABOLISM	Details ...	39	-0.617966	-1.90777	0.003861	0.00845765	0.076	1204	tags=41%, list=7%, signal=44%
KEGG_DRUG_METABOLISM_OTHER_ENZYMES	KEGG_DRUG_METABOLISM_OTHER_ENZYMES	Details ...	50	-0.737064	-1.86671	0.00201613	0.0123135	0.114	1410	tags=58%, list=8%, signal=63%
KEGG_ARGININE_AND_PROLINE_METABOLISM	KEGG_ARGININE_AND_PROLINE_METABOLISM	Details ...	51	-0.631301	-1.86412	0.00557621	0.0116994	0.115	1681	tags=53%, list=10%, signal=58%
KEGG_STEROID_HORMONE_BIOSYNTHESIS	KEGG_STEROID_HORMONE_BIOSYNTHESIS	Details ...	55	-0.771753	-1.8638	0.00197628	0.0110077	0.116	1410	tags=64%, list=8%, signal=69%
KEGG_DRUG_METABOLISM_CYTOCHROME_P450	KEGG_DRUG_METABOLISM_CYTOCHROME_P450	Details ...	71	-0.774808	-1.84171	0	0.0121122	0.135	1512	tags=70%, list=9%, signal=77%
KEGG_BETA_ALANINE_METABOLISM	KEGG_BETA_ALANINE_METABOLISM	Details ...	22	-0.722984	-1.80751	0.0039604	0.01494	0.171	1519	tags=64%, list=9%, signal=70%
KEGG_GLYCOLYSIS_GLUCONEOGENESIS	KEGG_GLYCOLYSIS_GLUCONEOGENESIS	Details ...	60	-0.542483	-1.80317	0.0037594	0.0146674	0.179	1204	tags=37%, list=7%, signal=39%
KEGG_HISTIDINE_METABOLISM	KEGG_HISTIDINE_METABOLISM	Details ...	27	-0.663111	-1.79229	0.00188679	0.0152843	0.196	1571	tags=59%, list=9%, signal=65%
KEGG_METABOLISM_OF_XENOBIOTICS_BY_CYTOCHROME_P450	KEGG_METABOLISM_OF_XENOBIOTICS_BY_CYTOCHROME_P450	Details ...	69	-0.74119	-1.78831	0.00613497	0.014859	0.202	1512	tags=62%, list=9%, signal=68%
KEGG_TYROSINE_METABOLISM	KEGG_TYROSINE_METABOLISM	Details ...	40	-0.627447	-1.76815	0.00582524	0.0171067	0.23	1216	tags=45%, list=7%, signal=48%
KEGG_PANTOTHENATE_AND_COA_BIOSYNTHESIS	KEGG_PANTOTHENATE_AND_COA_BIOSYNTHESIS	Details ...	16	-0.703267	-1.76355	0.00198413	0.0170651	0.239	992	tags=44%, list=6%, signal=46%
KEGG_GLYOXYLATE_AND_DICARBOXYLATE_METABOLISM	KEGG_GLYOXYLATE_AND_DICARBOXYLATE_METABOLISM	Details ...	16	-0.633702	-1.75354	0.00785855	0.017934	0.255	1180	tags=44%, list=7%, signal=47%
KEGG_ALPHA_LINOLENIC_ACID_METABOLISM	KEGG_ALPHA_LINOLENIC_ACID_METABOLISM	Details ...	18	-0.625654	-1.75111	0.00198413	0.0175661	0.259	823	tags=28%, list=5%, signal=29%
KEGG_ALANINE_ASPARTATE_AND_GLUTAMATE_METABOLISM	KEGG_ALANINE_ASPARTATE_AND_GLUTAMATE_METABOLISM	Details ...	30	-0.615199	-1.74604	0.0037594	0.017418	0.263	1571	tags=57%, list=9%, signal=62%
KEGG_CYSTEINE_AND_METHIONINE_METABOLISM	KEGG_CYSTEINE_AND_METHIONINE_METABOLISM	Details ...	34	-0.571041	-1.74113	0.00816326	0.0173589	0.269	1216	tags=38%, list=7%, signal=41%
KEGG_ASCORBATE_AND_ALDARATE_METABOLISM	KEGG_ASCORBATE_AND_ALDARATE_METABOLISM	Details ...	25	-0.830425	-1.73558	0.0039604	0.0174389	0.282	1519	tags=72%, list=9%, signal=79%
KEGG_PRIMARY_BILE_ACID_BIOSYNTHESIS	KEGG_PRIMARY_BILE_ACID_BIOSYNTHESIS	Details ...	16	-0.892599	-1.73081	0	0.0175978	0.289	885	tags=69%, list=5%, signal=72%
KEGG_PORPHYRIN_AND_CHLOROPHYLL_METABOLISM	KEGG_PORPHYRIN_AND_CHLOROPHYLL_METABOLISM	Details ...	40	-0.667665	-1.71765	0.0158416	0.0188867	0.319	1828	tags=50%, list=11%, signal=56%
KEGG_LYSINE_DEGRADATION	KEGG_LYSINE_DEGRADATION	Details ...	39	-0.605795	-1.71135	0.0179641	0.0192207	0.333	1208	tags=36%, list=7%, signal=39%
KEGG_TERPENOID_BACKBONE_BIOSYNTHESIS	KEGG_TERPENOID_BACKBONE_BIOSYNTHESIS	Details ...	15	-0.700522	-1.68268	0.0446247	0.0238855	0.393	2386	tags=73%, list=14%, signal=85%
KEGG_STARCH_AND_SUCROSE_METABOLISM	KEGG_STARCH_AND_SUCROSE_METABOLISM	Details ...	52	-0.621283	-1.67663	0.0131579	0.0246706	0.411	1799	tags=52%, list=10%, signal=58%
KEGG_PENTOSE_AND_GLUCURONATE_INTERCONVERSIONS	KEGG_PENTOSE_AND_GLUCURONATE_INTERCONVERSIONS	Details ...	27	-0.780836	-1.67035	0.012024	0.025311	0.429	1640	tags=70%, list=10%, signal=78%
KEGG_ONE_CARBON_POOL_BY_FOLATE	KEGG_ONE_CARBON_POOL_BY_FOLATE	Details ...	17	-0.608901	-1.6359	0.00970874	0.0322981	0.523	528	tags=35%, list=3%, signal=36%
KEGG_CITRATE_CYCLE_TCA_CYCLE	KEGG_CITRATE_CYCLE_TCA_CYCLE	Details ...	30	-0.544404	-1.62381	0.0626223	0.035171	0.549	2523	tags=43%, list=15%, signal=51%
KEGG_ARACHIDONIC_ACID_METABOLISM	KEGG_ARACHIDONIC_ACID_METABOLISM	Details ...	57	-0.528343	-1.60851	0.0175097	0.0385179	0.584	1399	tags=28%, list=8%, signal=30%
KEGG_MATURITY_ONSET_DIABETES_OF_THE_YOUNG	KEGG_MATURITY_ONSET_DIABETES_OF_THE_YOUNG	Details ...	25	-0.600831	-1.58872	0.0176125	0.0434339	0.632	1702	tags=48%, list=10%, signal=53%
KEGG_STEROID_BIOSYNTHESIS	KEGG_STEROID_BIOSYNTHESIS	Details ...	15	-0.693548	-1.56742	0.0411765	0.0492876	0.679	1267	tags=60%, list=7%, signal=65%
KEGG_PHENYLALANINE_METABOLISM	KEGG_PHENYLALANINE_METABOLISM	Details ...	17	-0.604918	-1.55227	0.0375235	0.0530598	0.714	1216	tags=47%, list=7%, signal=51%
KEGG_ABC_TRANSPORTERS	KEGG_ABC_TRANSPORTERS	Details ...	44	-0.543773	-1.54908	0.0155945	0.0530374	0.719	978	tags=34%, list=6%, signal=36%
KEGG_GLUTATHIONE_METABOLISM	KEGG_GLUTATHIONE_METABOLISM	Details ...	49	-0.432437	-1.38494	0.0793358	0.143757	0.93	1878	tags=37%, list=11%, signal=41%
KEGG_ADIPOCYTOKINE_SIGNALING_PATHWAY	KEGG_ADIPOCYTOKINE_SIGNALING_PATHWAY	Details ...	66	-0.403124	-1.35702	0.0848708	0.162881	0.95	2080	tags=32%, list=12%, signal=36%
KEGG_GLYCEROLIPID_METABOLISM	KEGG_GLYCEROLIPID_METABOLISM	Details ...	43	-0.401344	-1.33305	0.0798479	0.179824	0.96	1519	tags=28%, list=9%, signal=31%
KEGG_NITROGEN_METABOLISM	KEGG_NITROGEN_METABOLISM	Details ...	23	-0.50836	-1.27867	0.132463	0.227347	0.975	1349	tags=39%, list=8%, signal=42%
KEGG_SELENOAMINO_ACID_METABOLISM	KEGG_SELENOAMINO_ACID_METABOLISM	Details ...	24	-0.429585	-1.23055	0.202729	0.272758	0.989	397	tags=17%, list=2%, signal=17%
KEGG_PROTEIN_EXPORT	KEGG_PROTEIN_EXPORT	Details ...	22	-0.37073	-1.18501	0.253012	0.317067	0.993	10837	tags=100%, list=63%, signal=270%
KEGG_PROXIMAL_TUBULE_BICARBONATE_RECLAMATION	KEGG_PROXIMAL_TUBULE_BICARBONATE_RECLAMATION	Details ...	23	-0.443823	-1.17495	0.25603	0.322885	0.993	1349	tags=30%, list=8%, signal=33%
KEGG_RENIN_ANGIOTENSIN_SYSTEM	KEGG_RENIN_ANGIOTENSIN_SYSTEM	Details ...	17	-0.481851	-1.14481	0.326821	0.351704	0.995	2332	tags=47%, list=14%, signal=54%
KEGG_FRUCTOSE_AND_MANNOSE_METABOLISM	KEGG_FRUCTOSE_AND_MANNOSE_METABOLISM	Details ...	32	-0.383696	-1.12699	0.296367	0.365831	0.995	579	tags=19%, list=3%, signal=19%
KEGG_NICOTINATE_AND_NICOTINAMIDE_METABOLISM	KEGG_NICOTINATE_AND_NICOTINAMIDE_METABOLISM		21	-0.397782	-1.11402	0.306839	0.374956	0.997	2084	tags=38%, list=12%, signal=43%
KEGG_SYSTEMIC_LUPUS_ERYTHEMATOSUS	KEGG_SYSTEMIC_LUPUS_ERYTHEMATOSUS		55	-0.453246	-1.10011	0.396	0.384124	0.997	977	tags=24%, list=6%, signal=25%
KEGG_PRION_DISEASES	KEGG_PRION_DISEASES		35	-0.378501	-1.09939	0.337838	0.377562	0.997	575	tags=17%, list=3%, signal=18%
KEGG_PENTOSE_PHOSPHATE_PATHWAY	KEGG_PENTOSE_PHOSPHATE_PATHWAY		26	-0.370619	-1.09454	0.337786	0.376217	0.998	959	tags=23%, list=6%, signal=24%
KEGG_GALACTOSE_METABOLISM	KEGG_GALACTOSE_METABOLISM		26	-0.36584	-1.08087	0.346516	0.384541	0.998	1612	tags=31%, list=9%, signal=34%
KEGG_AMINO_SUGAR_AND_NUCLEOTIDE_SUGAR_METABOLISM	KEGG_AMINO_SUGAR_AND_NUCLEOTIDE_SUGAR_METABOLISM		42	-0.286359	-0.908072	0.588785	0.595252	1	1613	tags=26%, list=9%, signal=29%
KEGG_INSULIN_SIGNALING_PATHWAY	KEGG_INSULIN_SIGNALING_PATHWAY		136	-0.236008	-0.868982	0.651206	0.63932	1	940	tags=12%, list=5%, signal=12%
KEGG_PROTEASOME	KEGG_PROTEASOME		43	-0.264373	-0.85707	0.595092	0.644446	1	9261	tags=93%, list=54%, signal=201%
KEGG_OLFACTORY_TRANSDUCTION	KEGG_OLFACTORY_TRANSDUCTION		353	-0.11904	-0.841892	0.578616	0.654543	1	6944	tags=91%, list=40%, signal=150%
KEGG_PYRIMIDINE_METABOLISM	KEGG_PYRIMIDINE_METABOLISM		94	-0.199319	-0.694552	0.867327	0.845755	1	1160	tags=12%, list=7%, signal=12%
KEGG_TYPE_II_DIABETES_MELLITUS	KEGG_TYPE_II_DIABETES_MELLITUS		45	-0.202562	-0.611123	0.985075	0.924515	1	1485	tags=16%, list=9%, signal=17%
KEGG_AMINOACYL_TRNA_BIOSYNTHESIS	KEGG_AMINOACYL_TRNA_BIOSYNTHESIS		22	-0.186747	-0.51965	0.939638	0.967618	1	1501	tags=14%, list=9%, signal=15%

## Sheet: Table S12
Table S12 ICI score of HCC patients from TCGA-LIHC and GSE76427.
Id	Futime	Fustat	ICI score	sampleType	Group
TCGA-DD-A39X	4.6411	1	-0.0821731	TCGA	Low
TCGA-RC-A6M3	0	0	0.731424	TCGA	Low
TCGA-DD-AACU	4.29315	0	-1.19478	TCGA	Low
TCGA-WX-AA47	1.52329	1	4.28889	TCGA	High
TCGA-DD-A3A4	1.67671	1	1.63779	TCGA	Low
TCGA-DD-A3A7	1.14795	1	1.40879	TCGA	Low
TCGA-DD-AACE	5.98356	0	-1.46234	TCGA	Low
TCGA-2Y-A9H3	4.15342	0	0.290338	TCGA	Low
TCGA-DD-A4NB	2.70959	0	1.87456	TCGA	Low
TCGA-EP-A26S	1.66575	0	0.322507	TCGA	Low
TCGA-DD-AAVX	4.70685	0	0.859066	TCGA	Low
TCGA-ED-A7PZ	0.0164384	0	-1.09465	TCGA	Low
TCGA-LG-A6GG	1.06027	0	-1.77811	TCGA	Low
TCGA-DD-AAD1	1.54521	0	1.65563	TCGA	Low
TCGA-G3-A3CK	1.60274	0	0.732726	TCGA	Low
TCGA-DD-AACA	6.30411	0	0.920234	TCGA	Low
TCGA-5C-A9VH	0.882192	0	1.36141	TCGA	Low
TCGA-FV-A23B	5.07397	1	-0.915616	TCGA	Low
TCGA-DD-AADR	5.55616	0	-1.07466	TCGA	Low
TCGA-ED-A97K	0.0164384	0	0.936388	TCGA	Low
TCGA-DD-AAVW	6.34795	0	-1.46049	TCGA	Low
TCGA-DD-A4NO	6.15068	0	-0.177983	TCGA	Low
TCGA-BC-A10W	0.249315	1	-2.59896	TCGA	Low
TCGA-LG-A9QC	1.16438	0	0.235401	TCGA	Low
TCGA-DD-A11C	1.8137	0	-3.28118	TCGA	Low
TCGA-DD-A73F	2.9726	0	-3.01323	TCGA	Low
TCGA-DD-A4NN	2.46301	1	0.654955	TCGA	Low
TCGA-DD-AAEI	4.19452	0	-2.52724	TCGA	Low
TCGA-UB-AA0V	0.860274	0	0.736263	TCGA	Low
TCGA-DD-AADO	1.2411	0	2.43935	TCGA	Low
TCGA-DD-AAVY	5.39726	0	-0.679069	TCGA	Low
TCGA-FV-A3R3	1.00274	1	-0.873007	TCGA	Low
TCGA-DD-A4NS	6.72877	1	0.870858	TCGA	Low
TCGA-MI-A75H	2.04658	0	1.12582	TCGA	Low
TCGA-UB-A7MC	1.36986	0	-0.609205	TCGA	Low
TCGA-FV-A4ZQ	0.0328767	0	1.8902	TCGA	Low
TCGA-DD-AAEG	1.96986	0	-1.17032	TCGA	Low
TCGA-DD-AAD5	3.68493	0	2.31167	TCGA	Low
TCGA-K7-A5RG	1.42192	0	-0.987114	TCGA	Low
TCGA-XR-A8TD	2.82192	0	-1.50139	TCGA	Low
TCGA-DD-AACY	3.9726	0	-0.787445	TCGA	Low
TCGA-CC-A9FU	0	0	0.901907	TCGA	Low
TCGA-KR-A7K7	2.60548	0	1.62728	TCGA	Low
TCGA-G3-A25Y	1.23836	1	0.587516	TCGA	Low
TCGA-K7-AAU7	0.983562	0	-0.140911	TCGA	Low
TCGA-BC-A3KF	0.0219178	0	-0.511753	TCGA	Low
TCGA-DD-AAW1	5.44932	0	1.00129	TCGA	Low
TCGA-DD-A118	9.41644	0	-1.98726	TCGA	Low
TCGA-DD-AADA	3.37808	0	-1.02241	TCGA	Low
TCGA-ED-A66Y	0.810959	1	-0.235645	TCGA	Low
TCGA-DD-AAE3	1.55068	0	0.106867	TCGA	Low
TCGA-G3-AAV6	0.178082	1	1.04422	TCGA	Low
TCGA-ZS-A9CE	3.4	0	-1.23605	TCGA	Low
TCGA-DD-A73B	0.775342	1	-4.02111	TCGA	Low
TCGA-RC-A7SB	1.61096	0	-1.5434	TCGA	Low
TCGA-DD-AADN	2.46027	0	1.72803	TCGA	Low
TCGA-CC-A5UE	0.745205	1	-0.996517	TCGA	Low
TCGA-DD-AACZ	0.468493	1	-1.00991	TCGA	Low
TCGA-DD-A3A3	1.46575	1	1.36874	TCGA	Low
TCGA-2Y-A9H8	1.73425	1	-1.4592	TCGA	Low
TCGA-5C-A9VG	0.89863	0	0.93406	TCGA	Low
TCGA-DD-A1EE	0.956164	1	0.671377	TCGA	Low
TCGA-BC-A110	5.79726	1	0.525084	TCGA	Low
TCGA-GJ-A3OU	2.40822	0	-0.229534	TCGA	Low
TCGA-G3-A25U	4.48219	0	-3.01952	TCGA	Low
TCGA-DD-AADB	3.40274	0	0.00736956	TCGA	Low
TCGA-DD-AAVZ	5.20548	0	0.0834089	TCGA	Low
TCGA-BC-A216	3.70137	0	-2.2241	TCGA	Low
TCGA-DD-A1EF	1.07945	1	-0.210263	TCGA	Low
TCGA-DD-AADL	1.74247	0	-1.1399	TCGA	Low
TCGA-KR-A7K8	2.48219	0	-1.87997	TCGA	Low
TCGA-ED-A7PX	0.0164384	0	6.38131	TCGA	High
TCGA-DD-AADK	2.87397	0	-1.27796	TCGA	Low
TCGA-BW-A5NO	0.0547945	0	-0.684319	TCGA	Low
TCGA-DD-A39W	2.26575	1	4.13862	TCGA	High
TCGA-GJ-A9DB	0.183562	1	-2.91349	TCGA	Low
TCGA-DD-A1EA	6.61644	0	1.74325	TCGA	Low
TCGA-UB-A7MD	0.142466	1	1.03236	TCGA	Low
TCGA-ES-A2HS	1.88493	1	-2.02924	TCGA	Low
TCGA-G3-A3CJ	1.6274	0	0.864675	TCGA	Low
TCGA-FV-A3R2	0.531507	1	-0.0165067	TCGA	Low
TCGA-BW-A5NQ	0	0	0.615703	TCGA	Low
TCGA-2Y-A9GZ	2.32329	1	-2.62573	TCGA	Low
TCGA-4R-AA8I	0.717808	1	-0.656496	TCGA	Low
TCGA-DD-A4NG	2.19726	1	2.56798	TCGA	Low
TCGA-RC-A6M5	0.0410959	0	1.10061	TCGA	Low
TCGA-2Y-A9H0	10.0685	0	-4.201	TCGA	Low
TCGA-DD-A11B	0.0383562	1	-1.94253	TCGA	Low
TCGA-G3-A25V	2.35616	0	0.0758384	TCGA	Low
TCGA-DD-AADQ	1.19452	0	0.782666	TCGA	Low
TCGA-CC-A8HS	0.821918	1	0.392357	TCGA	Low
TCGA-DD-A1EL	1.13699	1	2.73286	TCGA	High
TCGA-WQ-AB4B	1.08219	0	0.444635	TCGA	Low
TCGA-5R-AA1C	1.42466	0	0.903677	TCGA	Low
TCGA-ED-A8O6	0.153425	1	0.557159	TCGA	Low
TCGA-DD-AADD	3.3726	0	-0.590517	TCGA	Low
TCGA-BC-A10S	3.89863	1	1.03186	TCGA	Low
TCGA-CC-A9FV	0	0	9.40215	TCGA	High
TCGA-DD-AAEB	1.30959	0	1.48681	TCGA	Low
TCGA-WX-AA44	1.68493	0	-0.15721	TCGA	Low
TCGA-PD-A5DF	1.75068	1	-0.904889	TCGA	Low
TCGA-YA-A8S7	1.12877	1	-0.450576	TCGA	Low
TCGA-5R-AA1D	1.23014	0	2.10859	TCGA	Low
TCGA-DD-AACH	0.534247	1	-1.46614	TCGA	Low
TCGA-CC-A8HV	0.764384	1	3.87911	TCGA	High
TCGA-BW-A5NP	0	0	2.25177	TCGA	Low
TCGA-G3-AAV0	1.30411	0	-1.80768	TCGA	Low
TCGA-DD-AAED	2.09041	0	3.14657	TCGA	High
TCGA-NI-A4U2	4.90685	1	0.127316	TCGA	Low
TCGA-DD-A4NF	2.58082	0	2.35428	TCGA	Low
TCGA-DD-A11A	0.216438	0	-1.56282	TCGA	Low
TCGA-DD-AAD0	0.375342	0	-1.0184	TCGA	Low
TCGA-DD-A3A6	8.92603	1	8.02064	TCGA	High
TCGA-DD-A114	3.14795	1	-0.903337	TCGA	Low
TCGA-5C-AAPD	0.0547945	0	-0.812613	TCGA	Low
TCGA-HP-A5N0	2.06027	1	-1.80357	TCGA	Low
TCGA-T1-A6J8	0.0630137	0	1.03761	TCGA	Low
TCGA-XR-A8TC	3.66849	0	0.930001	TCGA	Low
TCGA-DD-AACK	0.0246575	0	0.0345645	TCGA	Low
TCGA-MI-A75C	0.79726	0	0.533163	TCGA	Low
TCGA-DD-AACP	1.13699	0	-1.73367	TCGA	Low
TCGA-DD-AACT	4.27945	0	0.587237	TCGA	Low
TCGA-DD-A73E	0.120548	0	0.69286	TCGA	Low
TCGA-BC-4072	4.08219	1	-1.3467	TCGA	Low
TCGA-BC-4073	2.32603	0	-3.84527	TCGA	Low
TCGA-XR-A8TG	2.46027	0	-1.57918	TCGA	Low
TCGA-RC-A6M6	0.0246575	0	0.33827	TCGA	Low
TCGA-BC-A69H	1.21644	0	0.250949	TCGA	Low
TCGA-DD-AAC8	0.0438356	1	6.17725	TCGA	High
TCGA-DD-AADJ	2.92055	0	-0.735349	TCGA	Low
TCGA-2Y-A9H9	1.90959	0	-2.0176	TCGA	Low
TCGA-ED-A5KG	2.33973	0	2.19459	TCGA	Low
TCGA-DD-AACO	5.13973	0	-1.65402	TCGA	Low
TCGA-G3-A25Z	1.79452	0	-0.532025	TCGA	Low
TCGA-DD-A4NV	6.56986	0	-1.00022	TCGA	Low
TCGA-FV-A2QR	1.59178	1	-0.669609	TCGA	Low
TCGA-G3-AAV7	0.989041	0	0.593231	TCGA	Low
TCGA-2Y-A9H4	3.97808	0	-1.56826	TCGA	Low
TCGA-3K-AAZ8	1.08493	0	-0.591118	TCGA	Low
TCGA-CC-5261	0.265753	1	0.0568469	TCGA	Low
TCGA-ZP-A9D2	2.09589	1	1.75209	TCGA	Low
TCGA-2Y-A9H5	1.52055	1	0.642612	TCGA	Low
TCGA-G3-A25T	4.25479	0	4.28772	TCGA	High
TCGA-DD-AAEA	1.57534	0	-1.17621	TCGA	Low
TCGA-RG-A7D4	3.00822	0	1.20117	TCGA	Low
TCGA-DD-AACD	1.04384	1	1.02353	TCGA	Low
TCGA-DD-AAD8	3.33973	0	-2.16305	TCGA	Low
TCGA-5R-AAAM	0.126027	1	-0.695792	TCGA	Low
TCGA-EP-A3JL	0.830137	0	-0.230839	TCGA	Low
TCGA-DD-A73G	9.52877	0	-0.904551	TCGA	Low
TCGA-G3-AAV4	0.0739726	1	0.575998	TCGA	Low
TCGA-ED-A459	2.49315	0	-2.83251	TCGA	Low
TCGA-DD-A73C	1.92055	0	-1.40352	TCGA	Low
TCGA-MR-A520	0.627397	0	-1.82167	TCGA	Low
TCGA-G3-A7M5	1.22466	0	-1.10961	TCGA	Low
TCGA-MI-A75G	1.91233	0	0.152434	TCGA	Low
TCGA-CC-A7IK	0.717808	1	0.99473	TCGA	Low
TCGA-G3-A5SJ	1.91233	0	-1.4247	TCGA	Low
TCGA-G3-A5SI	2.10411	1	-4.55153	TCGA	Low
TCGA-DD-AAE6	0.386301	0	-0.123442	TCGA	Low
TCGA-DD-AACG	1.28493	1	0.789021	TCGA	Low
TCGA-DD-AADC	1.16438	1	-0.261426	TCGA	Low
TCGA-ZS-A9CF	6.60822	0	-2.9914	TCGA	Low
TCGA-NI-A8LF	2.18904	0	0.709202	TCGA	Low
TCGA-DD-A39Z	1.64658	1	0.991835	TCGA	Low
TCGA-UB-A7ME	1.33151	0	-1.32661	TCGA	Low
TCGA-G3-A7M9	0.153425	1	-2.02851	TCGA	Low
TCGA-DD-AACJ	5.7589	0	0.486327	TCGA	Low
TCGA-DD-A1ED	6.30411	0	0.969594	TCGA	Low
TCGA-EP-A12J	1.56164	0	-0.392471	TCGA	Low
TCGA-DD-A1EJ	2.75342	1	-1.77844	TCGA	Low
TCGA-G3-AAV2	1.01918	0	0.501819	TCGA	Low
TCGA-DD-AADY	1.52055	0	-2.64544	TCGA	Low
TCGA-CC-5263	0.353425	1	-2.96891	TCGA	Low
TCGA-DD-AADP	1.25479	0	-1.76444	TCGA	Low
TCGA-BC-A69I	1.06027	0	0.985753	TCGA	Low
TCGA-DD-AAEK	2.92329	0	0.378367	TCGA	Low
TCGA-DD-A4ND	7.52329	0	-1.00518	TCGA	Low
TCGA-2Y-A9H7	3.2	0	-0.143195	TCGA	Low
TCGA-RC-A7S9	1.75342	0	-3.0799	TCGA	Low
TCGA-DD-A4NE	1.80822	1	-1.89262	TCGA	Low
TCGA-DD-AADV	1.5726	0	-2.82593	TCGA	Low
TCGA-DD-AACX	0.465753	0	0.36604	TCGA	Low
TCGA-DD-AACC	4.61644	1	-0.980147	TCGA	Low
TCGA-G3-A5SK	2.03836	0	-0.787372	TCGA	Low
TCGA-DD-AACV	4.19452	0	-3.63122	TCGA	Low
TCGA-CC-5264	0.279452	1	-3.16351	TCGA	Low
TCGA-DD-AACL	0.293151	1	-0.842604	TCGA	Low
TCGA-DD-A116	4.44384	1	0.311746	TCGA	Low
TCGA-CC-A7IG	0.819178	1	1.96793	TCGA	Low
TCGA-DD-AAE9	1.97808	0	2.74189	TCGA	High
TCGA-DD-AAVP	7.53973	0	0.102881	TCGA	Low
TCGA-G3-AAV5	0.969863	0	1.05922	TCGA	Low
TCGA-G3-A3CG	1.84384	0	-0.978076	TCGA	Low
TCGA-CC-5260	0.238356	1	9.03309	TCGA	High
TCGA-CC-A7IJ	1.04658	0	5.87239	TCGA	High
TCGA-DD-A4NR	0.0246575	1	-2.44458	TCGA	Low
TCGA-DD-AAC9	0.950685	0	0.761914	TCGA	Low
TCGA-CC-5259	0.684932	0	-0.821599	TCGA	Low
TCGA-EP-A3RK	0.994521	0	0.927422	TCGA	Low
TCGA-FV-A496	0.0273973	0	0.0490155	TCGA	Low
TCGA-CC-A3MB	0.863014	1	-0.710704	TCGA	Low
TCGA-CC-A7IF	1.77808	1	-2.18674	TCGA	Low
TCGA-ZS-A9CD	3.79726	1	-0.080916	TCGA	Low
TCGA-G3-A25S	1.13973	1	-0.498794	TCGA	Low
TCGA-BC-A217	3.8274	1	-2.3608	TCGA	Low
TCGA-DD-AAW2	5.08219	0	-0.819616	TCGA	Low
TCGA-2Y-A9H6	0.978082	0	-2.57739	TCGA	Low
TCGA-2Y-A9GW	3.48219	1	0.327756	TCGA	Low
TCGA-DD-A73D	1.89863	0	-0.0265877	TCGA	Low
TCGA-DD-A115	6.96438	1	-2.49134	TCGA	Low
TCGA-XR-A8TF	1.89863	1	-0.0493742	TCGA	Low
TCGA-DD-AAVQ	7.47397	0	1.31148	TCGA	Low
TCGA-BD-A3EP	1.12055	0	0.317866	TCGA	Low
TCGA-DD-A39V	1.76164	1	3.40636	TCGA	High
TCGA-RC-A6M4	0.060274	0	-0.774435	TCGA	Low
TCGA-ED-A7XP	1.09589	0	1.10663	TCGA	Low
TCGA-2Y-A9HA	0.0986301	1	-1.18063	TCGA	Low
TCGA-DD-AAE2	1.74795	0	-2.89023	TCGA	Low
TCGA-DD-AADF	0.315068	1	-3.12377	TCGA	Low
TCGA-DD-AACW	3.90137	0	0.168644	TCGA	Low
TCGA-MI-A75I	1.72603	0	-0.175006	TCGA	Low
TCGA-FV-A3I0	2.32329	0	9.23783	TCGA	High
TCGA-2Y-A9H1	3.36712	1	1.12798	TCGA	Low
TCGA-CC-A8HU	0.942466	1	-3.55813	TCGA	Low
TCGA-DD-AAD2	1.80274	0	-0.876023	TCGA	Low
TCGA-BC-A10R	0.843836	1	-0.667756	TCGA	Low
TCGA-G3-A5SL	1.70137	0	-0.107242	TCGA	Low
TCGA-CC-A1HT	0.276712	1	4.47685	TCGA	High
TCGA-2Y-A9GV	6.93699	1	-0.904571	TCGA	Low
TCGA-ED-A7XO	1.16986	0	-2.015	TCGA	Low
TCGA-CC-A5UC	0.950685	1	0.620563	TCGA	Low
TCGA-DD-AADU	1.51781	0	3.25843	TCGA	High
TCGA-DD-AAE1	1.51233	0	1.58003	TCGA	Low
TCGA-2Y-A9HB	0.712329	0	-1.41661	TCGA	Low
TCGA-BD-A2L6	3.73425	0	-3.12222	TCGA	Low
TCGA-DD-A3A9	2.55068	1	2.54297	TCGA	Low
TCGA-KR-A7K2	2.27123	0	-1.10113	TCGA	Low
TCGA-DD-A3A1	0.638356	1	-1.1754	TCGA	Low
TCGA-DD-AADI	2.9726	0	2.42409	TCGA	Low
TCGA-DD-A4NA	2.76164	0	6.87095	TCGA	High
TCGA-BC-A10T	2.29315	1	-2.27449	TCGA	Low
TCGA-RC-A7SH	1.28219	0	1.53288	TCGA	Low
TCGA-WJ-A86L	0.945205	0	-0.132583	TCGA	Low
TCGA-DD-AA3A	1.12329	1	5.40901	TCGA	High
TCGA-CC-A7IE	0.594521	1	0.14426	TCGA	Low
TCGA-DD-AAVS	4.99452	0	1.5676	TCGA	Low
TCGA-DD-AAE7	1.76438	0	-0.331986	TCGA	Low
TCGA-BC-A3KG	1.86301	0	-1.73672	TCGA	Low
TCGA-DD-A3A2	5.83836	1	-0.76935	TCGA	Low
TCGA-DD-AAVR	6.88493	0	-1.01747	TCGA	Low
TCGA-CC-A7II	1.09315	0	5.01055	TCGA	High
TCGA-DD-AACN	3.56712	0	2.63094	TCGA	High
TCGA-2Y-A9GX	6.69041	0	0.788349	TCGA	Low
TCGA-CC-A3MA	0.830137	1	3.68437	TCGA	High
TCGA-DD-AACQ	1.18356	1	-0.967558	TCGA	Low
TCGA-RC-A7SF	1.5863	0	-1.90059	TCGA	Low
TCGA-DD-AADW	1.60822	0	0.753923	TCGA	Low
TCGA-G3-A3CH	2.13699	0	-2.11662	TCGA	Low
TCGA-DD-A1EI	0.50137	0	1.1649	TCGA	Low
TCGA-ZP-A9CZ	1.93425	0	-3.11682	TCGA	Low
TCGA-KR-A7K0	0.178082	1	0.607373	TCGA	Low
TCGA-BC-A10Y	1.94795	1	-2.84977	TCGA	Low
TCGA-ED-A8O5	1.11233	0	0.110476	TCGA	Low
TCGA-CC-A9FS	0.578082	0	0.161597	TCGA	Low
TCGA-UB-A7MB	1.64658	0	-1.95939	TCGA	Low
TCGA-ED-A627	1.1589	0	1.40442	TCGA	Low
TCGA-XR-A8TE	2.53425	0	5.15435	TCGA	High
TCGA-DD-AACF	1	1	-2.33635	TCGA	Low
TCGA-K7-A5RF	1.72877	0	-1.28604	TCGA	Low
TCGA-ZP-A9D1	0.0575342	0	-1.09422	TCGA	Low
TCGA-G3-A7M7	0.989041	0	-1.01558	TCGA	Low
TCGA-G3-AAUZ	1.31507	0	-1.46611	TCGA	Low
TCGA-RC-A7SK	1.29315	0	-0.291151	TCGA	Low
TCGA-DD-AACI	4.43288	0	0.406104	TCGA	Low
TCGA-DD-A4NH	2.51233	0	0.608592	TCGA	Low
TCGA-WX-AA46	2.07123	0	-0.0372723	TCGA	Low
TCGA-DD-AAD6	1.8411	0	1.23566	TCGA	Low
TCGA-ED-A4XI	2.24384	0	-0.648021	TCGA	Low
TCGA-HP-A5MZ	0.249315	1	-0.649345	TCGA	Low
TCGA-DD-AAVU	6.03288	0	0.560825	TCGA	Low
TCGA-DD-A4NK	3.31507	1	-1.47515	TCGA	Low
TCGA-DD-A3A5	8.56164	1	-2.39188	TCGA	Low
TCGA-ZS-A9CG	0.934247	0	1.17396	TCGA	Low
TCGA-K7-A6G5	1.40274	0	-0.584345	TCGA	Low
TCGA-DD-AADS	1.29863	0	-0.87781	TCGA	Low
TCGA-DD-AAE4	1.66575	0	-2.15724	TCGA	Low
TCGA-CC-A3M9	0.821918	1	3.86329	TCGA	High
TCGA-DD-A4NI	2.23562	0	-1.16465	TCGA	Low
TCGA-G3-AAV3	1.12877	0	1.00036	TCGA	Low
TCGA-UB-A7MA	2.32329	0	0.917653	TCGA	Low
TCGA-UB-A7MF	0.586301	1	-3.32697	TCGA	Low
TCGA-BC-A112	0.419178	1	3.73137	TCGA	High
TCGA-BC-A10U	2.29315	1	-1.60785	TCGA	Low
TCGA-BC-A5W4	1.49863	1	-1.43119	TCGA	Low
TCGA-FV-A3I1	0.676712	1	-0.958979	TCGA	Low
TCGA-CC-A123	0.6	0	2.31552	TCGA	Low
TCGA-WQ-A9G7	0.0821918	0	3.14582	TCGA	High
TCGA-ED-A66X	1.11233	0	2.34464	TCGA	Low
TCGA-DD-A1EK	1.52877	1	-1.70654	TCGA	Low
TCGA-DD-AADM	0.0328767	1	-0.522849	TCGA	Low
TCGA-MR-A8JO	0.90411	0	3.8778	TCGA	High
TCGA-QA-A7B7	0.257534	0	-4.01063	TCGA	Low
TCGA-CC-A8HT	0.383562	1	-2.06637	TCGA	Low
TCGA-FV-A4ZP	6.81096	1	1.29025	TCGA	Low
TCGA-DD-A4NJ	2.54247	0	-1.56629	TCGA	Low
TCGA-CC-5258	0.353425	1	-1.23423	TCGA	Low
TCGA-EP-A2KB	1.63288	1	-0.643503	TCGA	Low
TCGA-G3-A25X	4.87397	0	1.11519	TCGA	Low
TCGA-DD-AAEE	2.21918	0	-0.351058	TCGA	Low
TCGA-ZP-A9D0	2.98904	0	-3.81717	TCGA	Low
TCGA-DD-A1EG	3.7589	1	0.545527	TCGA	Low
TCGA-G3-A7M6	1.73151	0	1.58643	TCGA	Low
TCGA-FV-A2QQ	1.99726	0	-0.928122	TCGA	Low
TCGA-ZP-A9D4	1.08219	0	-0.306802	TCGA	Low
TCGA-DD-A4NQ	1.02192	1	-1.97702	TCGA	Low
TCGA-G3-A5SM	1.42466	0	-1.13375	TCGA	Low
TCGA-MI-A75E	1.38904	0	0.286186	TCGA	Low
TCGA-DD-A11D	4.27397	1	-0.838855	TCGA	Low
TCGA-CC-5262	0.282192	1	-0.586839	TCGA	Low
TCGA-2Y-A9GY	2.07397	1	0.18272	TCGA	Low
TCGA-ES-A2HT	1.2	1	0.170642	TCGA	Low
TCGA-DD-AAW0	5.52055	0	-1.33176	TCGA	Low
TCGA-G3-A3CI	0.493151	0	-1.37356	TCGA	Low
TCGA-DD-AAVV	6.72603	0	0.205662	TCGA	Low
TCGA-DD-A39Y	0.468493	1	-1.601	TCGA	Low
TCGA-DD-A1EB	5.52603	0	-1.22489	TCGA	Low
TCGA-EP-A2KA	1.71781	1	-0.711204	TCGA	Low
TCGA-DD-A1EC	1.64932	0	4.21148	TCGA	High
TCGA-DD-AAD3	3.54795	0	0.437412	TCGA	Low
TCGA-DD-AACS	4.94247	0	-2.50015	TCGA	Low
TCGA-BD-A3ER	3.05479	0	0.0387134	TCGA	Low
TCGA-GJ-A6C0	0.0849315	1	-4.3478	TCGA	Low
TCGA-2Y-A9GS	1.98356	1	-1.54457	TCGA	Low
TCGA-BC-A8YO	1.53973	0	-3.51831	TCGA	Low
TCGA-CC-A9FW	0.679452	0	0.951885	TCGA	Low
TCGA-2Y-A9GT	4.44932	1	-2.13488	TCGA	Low
TCGA-BC-A10Q	3.10959	1	7.74907	TCGA	High
TCGA-2Y-A9GU	5.31233	0	-3.82202	TCGA	Low
TCGA-ZP-A9CV	2.98082	1	-1.04279	TCGA	Low
TCGA-DD-A113	6.64384	0	-1.40255	TCGA	Low
TCGA-CC-A3MC	0.994521	0	-2.40535	TCGA	Low
TCGA-DD-A73A	1.99452	0	-1.26961	TCGA	Low
TCGA-DD-AADG	3.13699	0	-0.409337	TCGA	Low
TCGA-DD-A4NL	4.68767	0	0.0265928	TCGA	Low
TCGA-ED-A7PY	1.06849	0	0.161342	TCGA	Low
TCGA-EP-A2KC	0.0520548	1	0.659585	TCGA	Low
TCGA-BC-A10X	2.10959	1	0.40138	TCGA	Low
TCGA-CC-A7IH	1	0	-0.185105	TCGA	Low
TCGA-DD-A3A8	0.030137	1	-0.708883	TCGA	Low
TCGA-CC-A7IL	0.761644	1	-0.463053	TCGA	Low
TCGA-BC-A10Z	0.0931507	1	-1.32589	TCGA	Low
TCGA-UB-AA0U	0.89589	0	-0.905601	TCGA	Low
TCGA-2Y-A9H2	4.74247	0	1.77916	TCGA	Low
TCGA-DD-AAW3	4.47397	0	-0.0417385	TCGA	Low
TCGA-ED-A82E	1.11781	0	10.5468	TCGA	High
TCGA-DD-A4NP	9.06301	0	0.147786	TCGA	Low
TCGA-G3-A6UC	1.83836	0	-0.630108	TCGA	Low
TCGA-G3-AAV1	0.983562	1	0.722283	TCGA	Low
TCGA-O8-A75V	1.47397	0	0.475285	TCGA	Low
TCGA-ZP-A9CY	2.14247	0	-0.752148	TCGA	Low
TCGA-G3-A7M8	1.17808	0	-2.54617	TCGA	Low
TCGA-DD-AAE0	1.52055	0	4.26666	TCGA	High
TCGA-LG-A9QD	1.00274	0	0.388643	TCGA	Low
TCGA-CC-A5UD	0.832877	1	5.54441	TCGA	High
TCGA-DD-A119	0.610959	1	1.1025	TCGA	Low
TCGA-DD-AACB	6.36712	0	2.20927	TCGA	Low
TCGA-FV-A495	0.00273973	0	-0.808114	TCGA	Low
TCGA-DD-A1EH	4.09589	0	2.08999	TCGA	Low
TCGA-DD-AAEH	2.14795	0	-1.73755	TCGA	Low
GSM2011285	2.56	0	-1.82867	GSE76427	Low
GSM2011286	2.17	0	-0.0489779	GSE76427	Low
GSM2011287	0.04	0	0.743199	GSE76427	Low
GSM2011288	0.49	1	2.75988	GSE76427	High
GSM2011289	0.98	1	2.63453	GSE76427	High
GSM2011290	0.03	0	2.14019	GSE76427	Low
GSM2011291	0.58	0	4.51791	GSE76427	High
GSM2011292	0.04	0	-2.3778	GSE76427	Low
GSM2011293	1.8	0	0.251185	GSE76427	Low
GSM2011294	0.07	1	-1.4204	GSE76427	Low
GSM2011295	0.04	0	-2.09479	GSE76427	Low
GSM2011296	2.56	0	-1.973	GSE76427	Low
GSM2011297	1.5	1	-2.2116	GSE76427	Low
GSM2011298	2.09	0	-1.12682	GSE76427	Low
GSM2011299	3.62	1	1.80527	GSE76427	Low
GSM2011300	0.02	0	-2.4316	GSE76427	Low
GSM2011301	0.07	0	2.25646	GSE76427	Low
GSM2011302	4.82	0	-0.267825	GSE76427	Low
GSM2011303	3.03	0	0.381747	GSE76427	Low
GSM2011304	0.04	0	0.557277	GSE76427	Low
GSM2011305	0.58	0	2.01218	GSE76427	Low
GSM2011306	1.7	1	0.229383	GSE76427	Low
GSM2011307	0.78	0	0.0146843	GSE76427	Low
GSM2011308	1.22	0	-2.62966	GSE76427	Low
GSM2011309	1.14	0	-3.51908	GSE76427	Low
GSM2011310	1.07	0	-2.81422	GSE76427	Low
GSM2011311	1.27	0	1.88006	GSE76427	Low
GSM2011312	0.75	0	-3.23892	GSE76427	Low
GSM2011313	2.26	0	0.024141	GSE76427	Low
GSM2011314	0.53	0	-3.25123	GSE76427	Low
GSM2011315	0.07	1	0.211599	GSE76427	Low
GSM2011316	2.03	0	-3.80725	GSE76427	Low
GSM2011317	1.65	0	-2.41997	GSE76427	Low
GSM2011318	1.79	0	1.32242	GSE76427	Low
GSM2011319	0.89	0	0.351869	GSE76427	Low
GSM2011320	2.71	0	1.49109	GSE76427	Low
GSM2011321	2.79	0	1.22859	GSE76427	Low
GSM2011322	0.42	1	3.66684	GSE76427	High
GSM2011323	0.55	0	3.51472	GSE76427	High
GSM2011324	0.52	0	1.6829	GSE76427	Low
GSM2011325	0.68	0	1.60134	GSE76427	Low
GSM2011326	0.15	1	1.54311	GSE76427	Low
GSM2011327	3.2	0	-4.54652	GSE76427	Low
GSM2011328	2.79	0	-3.98125	GSE76427	Low
GSM2011329	4.79	0	-2.72364	GSE76427	Low
GSM2011330	1.38	0	1.58159	GSE76427	Low
GSM2011331	2.66	0	0.514699	GSE76427	Low
GSM2011332	4.19	0	-0.817578	GSE76427	Low
GSM2011333	5.76	0	1.52531	GSE76427	Low
GSM2011334	5.76	0	0.459546	GSE76427	Low
GSM2011335	3.98	1	0.196002	GSE76427	Low
GSM2011336	4.98	0	-1.34762	GSE76427	Low
GSM2011337	0.64	0	-0.937683	GSE76427	Low
GSM2011338	0.52	1	-0.117991	GSE76427	Low
GSM2011339	3.28	0	-0.284242	GSE76427	Low
GSM2011340	0.78	0	-0.366496	GSE76427	Low
GSM2011341	0.02	0	-1.75921	GSE76427	Low
GSM2011342	0.34	0	-1.78058	GSE76427	Low
GSM2011343	0.58	0	1.28547	GSE76427	Low
GSM2011344	0.78	0	1.41852	GSE76427	Low
GSM2011345	6.29	1	1.25803	GSE76427	Low
GSM2011346	0.19	1	1.12642	GSE76427	Low
GSM2011347	1.17	0	1.72742	GSE76427	Low
GSM2011348	0.02	0	-2.07415	GSE76427	Low
GSM2011349	4.98	0	1.41165	GSE76427	Low
GSM2011350	2.71	1	-2.00435	GSE76427	Low
GSM2011351	0.44	0	1.30274	GSE76427	Low
GSM2011352	0.54	0	1.91408	GSE76427	Low
GSM2011353	0.55	0	0.449098	GSE76427	Low
GSM2011354	0.6	1	0.911513	GSE76427	Low
GSM2011355	4.98	0	1.26347	GSE76427	Low
GSM2011356	0.02	0	-4.05372	GSE76427	Low
GSM2011357	3.2	0	-0.180513	GSE76427	Low
GSM2011358	3.2	0	-0.006624	GSE76427	Low
GSM2011359	0.07	1	-0.855807	GSE76427	Low
GSM2011360	0.1	0	2.07027	GSE76427	Low
GSM2011361	3.63	0	1.52727	GSE76427	Low
GSM2011362	0.13	0	-0.863795	GSE76427	Low
GSM2011363	0.02	0	4.85854	GSE76427	High
GSM2011364	2.46	0	0.773206	GSE76427	Low
GSM2011365	0.04	0	0.286778	GSE76427	Low
GSM2011366	0.39	0	0.941257	GSE76427	Low
GSM2011367	1.67	0	-0.0439855	GSE76427	Low
GSM2011368	0.65	0	-1.03606	GSE76427	Low
GSM2011369	0.78	0	-0.02727	GSE76427	Low
GSM2011370	0.3	0	-1.63871	GSE76427	Low
GSM2011371	1.68	0	-0.956906	GSE76427	Low
GSM2011372	0.92	1	0.750312	GSE76427	Low
GSM2011373	2.46	0	1.2592	GSE76427	Low
GSM2011374	0.03	0	-1.93748	GSE76427	Low
GSM2011375	4.7	0	-1.55772	GSE76427	Low
GSM2011376	4.12	0	-2.02957	GSE76427	Low
GSM2011377	0.45	1	0.0142466	GSE76427	Low
GSM2011378	0.94	0	-0.0284168	GSE76427	Low
GSM2011379	0.03	0	0.366294	GSE76427	Low
GSM2011380	1.77	1	-0.972834	GSE76427	Low
GSM2011381	7.76	0	0.53717	GSE76427	Low
GSM2011382	4.82	1	-0.647045	GSE76427	Low
GSM2011383	1.97	0	3.29707	GSE76427	High
GSM2011384	0.06	0	-2.7525	GSE76427	Low
GSM2011385	3.96	1	1.79813	GSE76427	Low
GSM2011386	3.78	0	2.47876	GSE76427	Low
GSM2011387	1.71	1	-1.77965	GSE76427	Low
GSM2011388	0.65	1	-0.781762	GSE76427	Low
GSM2011389	0.04	0	-0.0513601	GSE76427	Low
GSM2011390	3.63	0	2.58331	GSE76427	Low
GSM2011391	4.71	0	0.365734	GSE76427	Low
GSM2011392	4.82	0	-1.95048	GSE76427	Low
GSM2011393	1.02	0	1.79957	GSE76427	Low
GSM2011394	0.04	0	0.398072	GSE76427	Low
GSM2011395	4.35	0	0.707882	GSE76427	Low
GSM2011396	3.58	0	-1.13851	GSE76427	Low
GSM2011397	3.46	0	-0.434448	GSE76427	Low
GSM2011398	1.16	0	2.29642	GSE76427	Low
GSM2011399	4.43	0	-0.254276	GSE76427	Low
